# Supplementary material for: CaLecRK-S.5, a pepper L-type lectin receptor kinase gene, confers broad-spectrum resistance by activating priming
Source: J Exp Bot. 2016 Sep 19;67(19):5725–41. doi: 10.1093/jxb/erw336 (PMC5066492; doi:10.1093/jxb/erw336)
Supplement: Supplementary Data [file supp_erw336_Supplementary_Table_S2.xlsx]

## Sheet: Sheet1
Supplementary Table S2. Transcriptome pattern in DNA microarray analysis.
SEQ ID	Location	Intensity (Mock)	Intensity (TMV-P0)	Fold (TMV-P0 / Mock)	Description
PEPPERS0018793	caKS23040G03.ab1	696	1272	1.83	AT1G01040Symbol: None | DEAD/DEAH box helicase carpel factory / CAF, identical to RNA helicase/RNAseIII CAF protein GB:AAF03534 GI:6102610 from (Arabidopsis thaliana) | chr1:23146-31164 FORWARD | Aliases: T25K16.4, T25K16_4A
PEPPERS0011584	cacn15274	4383	6269	1.43	AT1G01040Symbol: None | DEAD/DEAH box helicase carpel factory / CAF, identical to RNA helicase/RNAseIII CAF protein GB:AAF03534 GI:6102610 from (Arabidopsis thaliana) | chr1:23146-31164 FORWARD | Aliases: T25K16.4, T25K16_4A
PEPPERS0022986	caKS12059B09.scf	2180	3676	1.69	AT1G01040Symbol: None | DEAD/DEAH box helicase carpel factory / CAF, identical to RNA helicase/RNAseIII CAF protein GB:AAF03534 GI:6102610 from (Arabidopsis thaliana) | chr1:23146-31164 FORWARD | Aliases: T25K16.4, T25K16_4NA
PEPPERS0003509	cacn4366_rev	1581	1214	-1.3	AT1G01040Symbol: None | DEAD/DEAH box helicase carpel factory / CAF, identical to RNA helicase/RNAseIII CAF protein GB:AAF03534 GI:6102610 from (Arabidopsis thaliana) | chr1:23146-31164 FORWARD | Aliases: T25K16.4, T25K16_4NA
PEPPERS0017673	caKS19044C11.ab1	1442	1479	1.03	AT1G01050Symbol: None | inorganic pyrophosphatase, putative (soluble) / pyrophosphate phospho-hydrolase, putative / PPase, putative, strong similarity to SP:Q43187 Soluble inorganic pyrophosphatase (EC 3.6.1.1) (Pyrophosphate phospho- hydrolase) (PPase) {Solanum tuberosum}; contains Pfam profile PF00719: inorganic pyrophosphatase | chr1:31181-33148 REVERSE | Aliases: T25K16.5, T25K16_5C
PEPPERS0003596	cacn4480_rev	2554	7600	2.98	AT1G01050Symbol: None | inorganic pyrophosphatase, putative (soluble) / pyrophosphate phospho-hydrolase, putative / PPase, putative, strong similarity to SP:Q43187 Soluble inorganic pyrophosphatase (EC 3.6.1.1) (Pyrophosphate phospho- hydrolase) (PPase) {Solanum tuberosum}; contains Pfam profile PF00719: inorganic pyrophosphatase | chr1:31181-33148 REVERSE | Aliases: T25K16.5, T25K16_5C
PEPPERS0003595	cacn4479	3982	7500	1.88	AT1G01050Symbol: None | inorganic pyrophosphatase, putative (soluble) / pyrophosphate phospho-hydrolase, putative / PPase, putative, strong similarity to SP:Q43187 Soluble inorganic pyrophosphatase (EC 3.6.1.1) (Pyrophosphate phospho- hydrolase) (PPase) {Solanum tuberosum}; contains Pfam profile PF00719: inorganic pyrophosphatase | chr1:31181-33148 REVERSE | Aliases: T25K16.5, T25K16_5C
PEPPERS0011047	cacn14572_rev	12917	7122	-1.81	AT1G01050Symbol: None | inorganic pyrophosphatase, putative (soluble) / pyrophosphate phospho-hydrolase, putative / PPase, putative, strong similarity to SP:Q43187 Soluble inorganic pyrophosphatase (EC 3.6.1.1) (Pyrophosphate phospho- hydrolase) (PPase) {Solanum tuberosum}; contains Pfam profile PF00719: inorganic pyrophosphatase | chr1:31181-33148 REVERSE | Aliases: T25K16.5, T25K16_5C
PEPPERS0011048	cacn14573	8555	4424	-1.93	AT1G01050Symbol: None | inorganic pyrophosphatase, putative (soluble) / pyrophosphate phospho-hydrolase, putative / PPase, putative, strong similarity to SP:Q43187 Soluble inorganic pyrophosphatase (EC 3.6.1.1) (Pyrophosphate phospho- hydrolase) (PPase) {Solanum tuberosum}; contains Pfam profile PF00719: inorganic pyrophosphatase | chr1:31181-33148 REVERSE | Aliases: T25K16.5, T25K16_5C
PEPPERS0017689	caKS19020B11.ab1_rev	10634	6169	-1.72	AT1G01060Symbol: None | myb family transcription factor, contains Pfam profile: PF00249 myb-like DNA-binding domain; identical to cDNA LATE ELONGATED HYPOCOTYL MYB transcription factor GI:3281845 | chr1:33666-37840 REVERSE | Aliases: T25K16.6, T25K16_6NA
PEPPERS0001813	cacn2219	22960	21719	-1.06	AT1G01090Symbol: None | pyruvate dehydrogenase E1 component alpha subunit, chloroplast, identical to pyruvate dehydrogenase E1 alpha subunit GB:AAB86803 GI:2454182 from (Arabidopsis thaliana); identical to cDNA pyruvate dehydrogenase E1 alpha subunit mRNA, nuclear gene encoding plastid protein GI:2454181 | chr1:47485-49279 REVERSE | Aliases: T25K16.8, T25K16_8C
PEPPERS0001812	cacn2218	4214	1973	-2.14	AT1G01090Symbol: None | pyruvate dehydrogenase E1 component alpha subunit, chloroplast, identical to pyruvate dehydrogenase E1 alpha subunit GB:AAB86803 GI:2454182 from (Arabidopsis thaliana); identical to cDNA pyruvate dehydrogenase E1 alpha subunit mRNA, nuclear gene encoding plastid protein GI:2454181 | chr1:47485-49279 REVERSE | Aliases: T25K16.8, T25K16_8C
PEPPERS0015516	caKS11065F12.ab1_rev	571	144	-3.97	AT1G01110Symbol: None | expressed protein, contains Prosite PS00165: Serine/threonine dehydratases pyridoxal-phosphate attachment site | chr1:52869-54685 FORWARD | Aliases: T25K16.10, T25K16_10NA
PEPPERS0003301	cacn4078	1501	1251	-1.2	AT1G01120Symbol: None | fatty acid elongase 3-ketoacyl-CoA synthase 1 (KCS1), nearly identical to GB:AAC99312 GI:4091810 from (Arabidopsis thaliana) | chr1:57269-59167 REVERSE | Aliases: T25K16.11, T25K16_11NA
PEPPERS0016651	caKS14057A10.ab1	4677	4352	-1.07	AT1G01160Symbol: None | SSXT protein-related / transcription co-activator-related, similar to SYT/SSX4 fusion protein (GI:11127695) (Homo sapiens); supporting cDNA gi:21539891:gb:AY102640.1:; contains Pfam profile PF05030: SSXT protein (N-terminal region) | chr1:72357-74096 FORWARD | Aliases: F6F3.29K
PEPPERS0007876	cacn10268	30736	31844	1.04	AT1G01170Symbol: None | ozone-responsive stress-related protein, putative, similar to stress-related ozone-induced protein AtOZI1 (GI:790583) (Arabidopsis thaliana); contains 1 predicted transmembrane domain; | chr1:73824-74724 REVERSE | Aliases: F6F3.32NA
PEPPERS0007881	cacn10278	27313	30637	1.12	AT1G01170Symbol: None | ozone-responsive stress-related protein, putative, similar to stress-related ozone-induced protein AtOZI1 (GI:790583) (Arabidopsis thaliana); contains 1 predicted transmembrane domain; | chr1:73824-74724 REVERSE | Aliases: F6F3.32NA
PEPPERS0007931	cacn10360	29769	31276	1.05	AT1G01170Symbol: None | ozone-responsive stress-related protein, putative, similar to stress-related ozone-induced protein AtOZI1 (GI:790583) (Arabidopsis thaliana); contains 1 predicted transmembrane domain; | chr1:73824-74724 REVERSE | Aliases: F6F3.32NA
PEPPERS0007925	cacn10346	23114	21543	-1.07	AT1G01170Symbol: None | ozone-responsive stress-related protein, putative, similar to stress-related ozone-induced protein AtOZI1 (GI:790583) (Arabidopsis thaliana); contains 1 predicted transmembrane domain; | chr1:73824-74724 REVERSE | Aliases: F6F3.32NA
PEPPERS0007924	cacn10345	25077	23845	-1.05	AT1G01170Symbol: None | ozone-responsive stress-related protein, putative, similar to stress-related ozone-induced protein AtOZI1 (GI:790583) (Arabidopsis thaliana); contains 1 predicted transmembrane domain; | chr1:73824-74724 REVERSE | Aliases: F6F3.32NA
PEPPERS0007824	cacn10204	11216	9724	-1.15	AT1G01170Symbol: None | ozone-responsive stress-related protein, putative, similar to stress-related ozone-induced protein AtOZI1 (GI:790583) (Arabidopsis thaliana); contains 1 predicted transmembrane domain; | chr1:73824-74724 REVERSE | Aliases: F6F3.32NA
PEPPERS0007833	cacn10215	26820	28771	1.07	AT1G01170Symbol: None | ozone-responsive stress-related protein, putative, similar to stress-related ozone-induced protein AtOZI1 (GI:790583) (Arabidopsis thaliana); contains 1 predicted transmembrane domain; | chr1:73824-74724 REVERSE | Aliases: F6F3.32NA
PEPPERS0007868	cacn10256	8115	8105	1	AT1G01170Symbol: None | ozone-responsive stress-related protein, putative, similar to stress-related ozone-induced protein AtOZI1 (GI:790583) (Arabidopsis thaliana); contains 1 predicted transmembrane domain; | chr1:73824-74724 REVERSE | Aliases: F6F3.32NA
PEPPERS0007782	cacn10158	13268	11504	-1.15	AT1G01170Symbol: None | ozone-responsive stress-related protein, putative, similar to stress-related ozone-induced protein AtOZI1 (GI:790583) (Arabidopsis thaliana); contains 1 predicted transmembrane domain; | chr1:73824-74724 REVERSE | Aliases: F6F3.32NA
PEPPERS0008732	cacn11421	8140	15925	1.96	AT1G01170Symbol: None | ozone-responsive stress-related protein, putative, similar to stress-related ozone-induced protein AtOZI1 (GI:790583) (Arabidopsis thaliana); contains 1 predicted transmembrane domain; | chr1:73824-74724 REVERSE | Aliases: F6F3.32NA
PEPPERS0029063	caKS07014B02.ab1_rev	678	547	-1.24	AT1G01225Symbol: None | NC domain-containing protein-related, contains weak hit to Pfam profile PF04970: NC domain | chr1:95987-97407 FORWARD | Aliases: NoneNA
PEPPERS0029062	caKS07014B02.ab1	613	458	-1.34	AT1G01225Symbol: None | NC domain-containing protein-related, contains weak hit to Pfam profile PF04970: NC domain | chr1:95987-97407 FORWARD | Aliases: NoneNA
PEPPERS0016544	caKS13070A05.ab1	288	9594	33.31	AT1G01225Symbol: None | NC domain-containing protein-related, contains weak hit to Pfam profile PF04970: NC domain | chr1:95987-97407 FORWARD | Aliases: NoneNA
PEPPERS0009787	cacn12822	5639	2531	-2.23	AT1G01225Symbol: None | NC domain-containing protein-related, contains weak hit to Pfam profile PF04970: NC domain | chr1:95987-97407 FORWARD | Aliases: NoneNA
PEPPERS0005193	cacn6941	2738	6761	2.47	AT1G01230Symbol: None | ORMDL family protein, contains Pfam domain PF04061: ORMDL family | chr1:97476-99240 FORWARD | Aliases: F6F3.4, F6F3_4S
PEPPERS0018681	caKS22023G08.ab1	5356	5169	-1.04	AT1G01260Symbol: None | basic helix-loop-helix (bHLH) family protein, contains Pfam profile: PF00010 helix-loop-helix DNA-binding domain | chr1:109032-111609 FORWARD | Aliases: F6F3.7, F6F3_7NA
PEPPERS0019771	caKS26043C03.ab1	4873	4428	-1.1	AT1G01260Symbol: None | basic helix-loop-helix (bHLH) family protein, contains Pfam profile: PF00010 helix-loop-helix DNA-binding domain | chr1:109032-111609 FORWARD | Aliases: F6F3.7, F6F3_7NA
PEPPERS0010241	cacn13445_rev	7359	6158	-1.2	AT1G01300Symbol: None | aspartyl protease family protein, contains Pfam domain, PF00026: eukaryotic aspartyl protease | chr1:116943-118764 FORWARD | Aliases: F6F3.10, F6F3_10NA
PEPPERS0010240	cacn13444_rev	7454	6956	-1.07	AT1G01300Symbol: None | aspartyl protease family protein, contains Pfam domain, PF00026: eukaryotic aspartyl protease | chr1:116943-118764 FORWARD | Aliases: F6F3.10, F6F3_10O
PEPPERS0012738	cacn16673	22399	15884	-1.41	AT1G01320Symbol: None | tetratricopeptide repeat (TPR)-containing protein, low similarity to SP:P46825 Kinesin light chain (KLC) {Loligo pealeii}; contains Pfam profile PF00515: TPR Domain | chr1:121134-130099 REVERSE | Aliases: F6F3.12, F6F3_12R
PEPPERS0002803	cacn3451	7555	8084	1.07	AT1G01360Symbol: None | expressed protein, similar to hypothetical protein GB:CAB45785 GI:5262156 from (Arabidopsis thaliana) | chr1:142024-143177 FORWARD | Aliases: F6F3.16, F6F3_16NA
PEPPERS0014719	caKS07030E10.scf	3448	2179	-1.58	AT1G01370Symbol: None | centromeric histone H3 HTR12 (HTR12), similar to histone H3 GB:X17141 GI:10795 from Tetrahymena pyriformis, GI:161790 from Tetrahymena thermophila; contains Pfam profile PF00125 Core histone H2A/H2B/H3/H4 | chr1:143564-145650 FORWARD | Aliases: F6F3.17, F6F3_17B
PEPPERS0018485	caKS21001B01.ab1	3265	575	-5.68	AT1G01380Symbol: None | myb family transcription factor, similar to myb homolog (CPC) GI:2346966 from (Arabidopsis thaliana) | chr1:147267-147935 FORWARD | Aliases: F6F3.18, F6F3_18NA
PEPPERS0019022	caKS23034B04.ab1_rev	2558	2545	-1.01	AT1G01430Symbol: None | expressed protein, similar to hypothetical protein GB:CAB80917 GI:7267605 from (Arabidopsis thaliana) | chr1:156801-158655 REVERSE | Aliases: F6F3.23, F6F3_23NA
PEPPERS0009637	cacn12635	99	52	-1.9	AT1G01450Symbol: None | protein kinase-related, contains eukaryotic protein kinase domain, INTERPRO:IPR000719 | chr1:164105-165517 REVERSE | Aliases: F22L4.1, F22L4_1T
PEPPERS0006154	cacn8107	9026	6383	-1.41	AT1G01470Symbol: None | late embryogenesis abundant protein, putative / LEA protein, putative, similar to SP:P46518 Late embryogenesis abundant protein Lea14-A {Gossypium hirsutum}; contains Pfam profile PF03168: Late embryogenesis abundant protein | chr1:172146-172923 REVERSE | Aliases: F22L4.3, F22L4_3NA
PEPPERS0027724	cacn14206	12065	12560	1.04	AT1G01490Symbol: None | heavy-metal-associated domain-containing protein, contains Pfam profile PF00403: Heavy-metal-associated domain | chr1:180120-182318 REVERSE | Aliases: F22L4.5, F22L4_5NA
PEPPERS0027725	cacn14206_rev	356	541	1.52	AT1G01490Symbol: None | heavy-metal-associated domain-containing protein, contains Pfam profile PF00403: Heavy-metal-associated domain | chr1:180120-182318 REVERSE | Aliases: F22L4.5, F22L4_5NA
PEPPERS0010767	cacn14207	6196	9490	1.53	AT1G01490Symbol: None | heavy-metal-associated domain-containing protein, contains Pfam profile PF00403: Heavy-metal-associated domain | chr1:180120-182318 REVERSE | Aliases: F22L4.5, F22L4_5NA
PEPPERS0010536	cacn13856	2800	5444	1.94	AT1G01490Symbol: None | heavy-metal-associated domain-containing protein, contains Pfam profile PF00403: Heavy-metal-associated domain | chr1:180120-182318 REVERSE | Aliases: F22L4.5, F22L4_5NA
PEPPERS0011806	cacn15544	1759	9172	5.21	AT1G01490Symbol: None | heavy-metal-associated domain-containing protein, contains Pfam profile PF00403: Heavy-metal-associated domain | chr1:180120-182318 REVERSE | Aliases: F22L4.5, F22L4_5NA
PEPPERS0012890	cacn16865	826	809	-1.02	AT1G01540Symbol: None | protein kinase family protein, contains protein kinase domain, Pfam:PF00069; contains serine/threonine protein kinase domain, INTERPRO:IPR002290 | chr1:195812-198635 FORWARD | Aliases: F22L4.8, F22L4_8T
PEPPERS0005214	cacn6977	22151	21536	-1.03	AT1G01550Symbol: None | expressed protein | chr1:199663-201775 FORWARD | Aliases: F22L4.9, F22L4_9NA
PEPPERS0005215	cacn6978	23134	33206	1.44	AT1G01550Symbol: None | expressed protein | chr1:199663-201775 FORWARD | Aliases: F22L4.9, F22L4_9NA
PEPPERS0019013	caKS23013C04.ab1_rev	1770	609	-2.91	AT1G01580Symbol: None | ferric-chelate reductase, putative, similar to ferric-chelate reductase (FRO1) (Pisum sativum) GI:15341529; contains Pfam profile: PF01794 ferric reductase like transmembrane component | chr1:209395-213041 FORWARD | Aliases: F22L4.12, F22L4_12PQ
PEPPERS0002748	cacn3384	9778	9988	1.02	AT1G01580Symbol: None | ferric-chelate reductase, putative, similar to ferric-chelate reductase (FRO1) (Pisum sativum) GI:15341529; contains Pfam profile: PF01794 ferric reductase like transmembrane component | chr1:209395-213041 FORWARD | Aliases: F22L4.12, F22L4_12PQ
PEPPERS0011545	cacn15217	1674	354	-4.73	AT1G01580Symbol: None | ferric-chelate reductase, putative, similar to ferric-chelate reductase (FRO1) (Pisum sativum) GI:15341529; contains Pfam profile: PF01794 ferric reductase like transmembrane component | chr1:209395-213041 FORWARD | Aliases: F22L4.12, F22L4_12PQ
PEPPERS0003527	cacn4390	36889	27039	-1.36	AT1G01610Symbol: GPAT4 | Encodes a protein with glycerol-3-phosphate acyltransferase activity. | chr1:221691-224315 REVERSE | Aliases: F22L4.15, F22L4_15, ATGPAT4, GPAT4NA
PEPPERS0006041	cacn7979_rev	34374	21680	-1.59	AT1G01620Symbol: None | plasma membrane intrinsic protein 1C (PIP1C) / aquaporin PIP1.3 (PIP1.3) / transmembrane protein B (TMPB), identical to plasma membrane intrinsic protein 1c SP:Q08733 from (Arabidopsis thaliana) | chr1:225722-227302 REVERSE | Aliases: NoneG
PEPPERS0005103	cacn6777	45743	48865	1.07	AT1G01620Symbol: None | plasma membrane intrinsic protein 1C (PIP1C) / aquaporin PIP1.3 (PIP1.3) / transmembrane protein B (TMPB), identical to plasma membrane intrinsic protein 1c SP:Q08733 from (Arabidopsis thaliana) | chr1:225722-227302 REVERSE | Aliases: NoneG
PEPPERS0006812	cacn9006	35067	36461	1.04	AT1G01620Symbol: None | plasma membrane intrinsic protein 1C (PIP1C) / aquaporin PIP1.3 (PIP1.3) / transmembrane protein B (TMPB), identical to plasma membrane intrinsic protein 1c SP:Q08733 from (Arabidopsis thaliana) | chr1:225722-227302 REVERSE | Aliases: NoneG
PEPPERS0006819	cacn9015	39875	40992	1.03	AT1G01620Symbol: None | plasma membrane intrinsic protein 1C (PIP1C) / aquaporin PIP1.3 (PIP1.3) / transmembrane protein B (TMPB), identical to plasma membrane intrinsic protein 1c SP:Q08733 from (Arabidopsis thaliana) | chr1:225722-227302 REVERSE | Aliases: NoneG
PEPPERS0006772	cacn8961	52434	52684	1	AT1G01620Symbol: None | plasma membrane intrinsic protein 1C (PIP1C) / aquaporin PIP1.3 (PIP1.3) / transmembrane protein B (TMPB), identical to plasma membrane intrinsic protein 1c SP:Q08733 from (Arabidopsis thaliana) | chr1:225722-227302 REVERSE | Aliases: NoneG
PEPPERS0006782	cacn8972	29195	26608	-1.1	AT1G01620Symbol: None | plasma membrane intrinsic protein 1C (PIP1C) / aquaporin PIP1.3 (PIP1.3) / transmembrane protein B (TMPB), identical to plasma membrane intrinsic protein 1c SP:Q08733 from (Arabidopsis thaliana) | chr1:225722-227302 REVERSE | Aliases: NoneG
PEPPERS0006768	cacn8957	210	176	-1.19	AT1G01620Symbol: None | plasma membrane intrinsic protein 1C (PIP1C) / aquaporin PIP1.3 (PIP1.3) / transmembrane protein B (TMPB), identical to plasma membrane intrinsic protein 1c SP:Q08733 from (Arabidopsis thaliana) | chr1:225722-227302 REVERSE | Aliases: NoneG
PEPPERS0002903	cacn3580	3503	681	-5.14	AT1G01620Symbol: None | plasma membrane intrinsic protein 1C (PIP1C) / aquaporin PIP1.3 (PIP1.3) / transmembrane protein B (TMPB), identical to plasma membrane intrinsic protein 1c SP:Q08733 from (Arabidopsis thaliana) | chr1:225722-227302 REVERSE | Aliases: NoneG
PEPPERS0019666	caKS25034G06.ab1	12561	11769	-1.07	AT1G01620Symbol: None | plasma membrane intrinsic protein 1C (PIP1C) / aquaporin PIP1.3 (PIP1.3) / transmembrane protein B (TMPB), identical to plasma membrane intrinsic protein 1c SP:Q08733 from (Arabidopsis thaliana) | chr1:225722-227302 REVERSE | Aliases: NoneNA
PEPPERS0006821	cacn9024	42965	42802	1	AT1G01620Symbol: None | plasma membrane intrinsic protein 1C (PIP1C) / aquaporin PIP1.3 (PIP1.3) / transmembrane protein B (TMPB), identical to plasma membrane intrinsic protein 1c SP:Q08733 from (Arabidopsis thaliana) | chr1:225722-227302 REVERSE | Aliases: NoneNA
PEPPERS0017852	caKS19004C05.ab1	801	508	-1.58	AT1G01630Symbol: None | SEC14 cytosolic factor, putative / phosphoglyceride transfer protein, putative, contains Pfam PF00650 : CRAL/TRIO domain and PF03765 : CRAL/TRIO, N-terminus; similar to polyphosphoinositide binding protein Ssh2p GB:AAB94599 GI:2739046 from (Glycine max) | chr1:229057-230917 FORWARD | Aliases: T1N6.1, T1N6_1I
PEPPERS0002806	cacn3455_rev	6052	14648	2.42	AT1G01630Symbol: None | SEC14 cytosolic factor, putative / phosphoglyceride transfer protein, putative, contains Pfam PF00650 : CRAL/TRIO domain and PF03765 : CRAL/TRIO, N-terminus; similar to polyphosphoinositide binding protein Ssh2p GB:AAB94599 GI:2739046 from (Glycine max) | chr1:229057-230917 FORWARD | Aliases: T1N6.1, T1N6_1I
PEPPERS0012851	cacn16820	4395	2360	-1.86	AT1G01630Symbol: None | SEC14 cytosolic factor, putative / phosphoglyceride transfer protein, putative, contains Pfam PF00650 : CRAL/TRIO domain and PF03765 : CRAL/TRIO, N-terminus; similar to polyphosphoinositide binding protein Ssh2p GB:AAB94599 GI:2739046 from (Glycine max) | chr1:229057-230917 FORWARD | Aliases: T1N6.1, T1N6_1I
PEPPERS0014549	caKS01069G05.ab1	3647	9219	2.53	AT1G01650Symbol: None | similar to protease-associated (PA) domain-containing protein [Arabidopsis thaliana] (TAIR:At1g63690.1); similar to protease-associated (PA) domain-containing protein [Arabidopsis thaliana] (TAIR:At1g63690.2); similar to putative growth-on protein GRO10 [Oryza sativa (japonica cultivar-group)] (GB:XP_468462.1); similar to growth-on protein GRO10 [Euphorbia esula] (GB:AAL14…
PEPPERS0016546	caKS13063G05.ab1	3898	6351	1.63	AT1G01650Symbol: None | similar to protease-associated (PA) domain-containing protein [Arabidopsis thaliana] (TAIR:At1g63690.1); similar to protease-associated (PA) domain-containing protein [Arabidopsis thaliana] (TAIR:At1g63690.2); similar to putative growth-on protein GRO10 [Oryza sativa (japonica cultivar-group)] (GB:XP_468462.1); similar to growth-on protein GRO10 [Euphorbia esula] (GB:AAL14…
PEPPERS0008999	cacn11769	8619	8588	1	AT1G01710Symbol: None | acyl-CoA thioesterase family protein, contains Pfam profiles: PF02551 acyl-CoA thioesterase, PF00027 cyclic nucleotide-binding domain | chr1:262828-267771 FORWARD | Aliases: T1N6.10, T1N6.9, T1N6_10, T1N6_9I
PEPPERS0008998	cacn11768	225	263	1.17	AT1G01710Symbol: None | acyl-CoA thioesterase family protein, contains Pfam profiles: PF02551 acyl-CoA thioesterase, PF00027 cyclic nucleotide-binding domain | chr1:262828-267771 FORWARD | Aliases: T1N6.10, T1N6.9, T1N6_10, T1N6_9NA
PEPPERS0006468	cacn8526_rev	202	776	3.84	AT1G01720Symbol: ANAC002 | no apical meristem (NAM) family protein, contains Pfam PF02365: No apical meristem (NAM) domain; similar to NAC domain protein NAM GB:AAD17313 GI:4325282 from (Arabidopsis thaliana) | chr1:268330-269819 FORWARD | Aliases: T1N6.12, T1N6_12, ANAC002NA
PEPPERS0000403	cacn498	144	7881	54.73	AT1G01720Symbol: ANAC002 | no apical meristem (NAM) family protein, contains Pfam PF02365: No apical meristem (NAM) domain; similar to NAC domain protein NAM GB:AAD17313 GI:4325282 from (Arabidopsis thaliana) | chr1:268330-269819 FORWARD | Aliases: T1N6.12, T1N6_12, ANAC002NA
PEPPERS0000402	cacn497	503	21167	42.08	AT1G01720Symbol: ANAC002 | no apical meristem (NAM) family protein, contains Pfam PF02365: No apical meristem (NAM) domain; similar to NAC domain protein NAM GB:AAD17313 GI:4325282 from (Arabidopsis thaliana) | chr1:268330-269819 FORWARD | Aliases: T1N6.12, T1N6_12, ANAC002NA
PEPPERS0009265	cacn12140	3428	9697	2.83	AT1G01720Symbol: ANAC002 | no apical meristem (NAM) family protein, contains Pfam PF02365: No apical meristem (NAM) domain; similar to NAC domain protein NAM GB:AAD17313 GI:4325282 from (Arabidopsis thaliana) | chr1:268330-269819 FORWARD | Aliases: T1N6.12, T1N6_12, ANAC002NA
PEPPERS0009266	cacn12141	11844	28550	2.41	AT1G01720Symbol: ANAC002 | no apical meristem (NAM) family protein, contains Pfam PF02365: No apical meristem (NAM) domain; similar to NAC domain protein NAM GB:AAD17313 GI:4325282 from (Arabidopsis thaliana) | chr1:268330-269819 FORWARD | Aliases: T1N6.12, T1N6_12, ANAC002NA
PEPPERS0004186	cacn5228	6668	7560	1.13	AT1G01730Symbol: None | expressed protein | chr1:270967-272021 FORWARD | Aliases: T1N6.14, T1N6_14NA
PEPPERS0012187	cacn15997	2730	4652	1.7	AT1G01760Symbol: None | adenosine-deaminase family / editase family, similar to double-stranded RNA-specific editase GB:AAF69673 GI:7770275 from (Danio rerio) | chr1:276866-278448 REVERSE | Aliases: T1N6.17, T1N6_17A
PEPPERS0012188	cacn15998	490	912	1.86	AT1G01760Symbol: None | adenosine-deaminase family / editase family, similar to double-stranded RNA-specific editase GB:AAF69673 GI:7770275 from (Danio rerio) | chr1:276866-278448 REVERSE | Aliases: T1N6.17, T1N6_17A
PEPPERS0015367	caKS10109A06.ab1	661	1755	2.66	AT1G01770Symbol: None | expressed protein | chr1:278615-282891 FORWARD | Aliases: T1N6.18, T1N6_18NA
PEPPERS0008420	cacn10974	11915	10969	-1.09	AT1G01820Symbol: None | peroxisomal biogenesis factor 11 family protein / PEX11 family protein, contains Pfam PF05648: Peroxisomal biogenesis factor 11 (PEX11) | chr1:296001-298109 REVERSE | Aliases: T1N6.24, T1N6_24U
PEPPERS0001609	cacn1964	6767	3010	-2.25	AT1G01820Symbol: None | peroxisomal biogenesis factor 11 family protein / PEX11 family protein, contains Pfam PF05648: Peroxisomal biogenesis factor 11 (PEX11) | chr1:296001-298109 REVERSE | Aliases: T1N6.24, T1N6_24U
PEPPERS0001608	cacn1963	27829	20032	-1.39	AT1G01820Symbol: None | peroxisomal biogenesis factor 11 family protein / PEX11 family protein, contains Pfam PF05648: Peroxisomal biogenesis factor 11 (PEX11) | chr1:296001-298109 REVERSE | Aliases: T1N6.24, T1N6_24U
PEPPERS0017685	caKS19033D11.ab1	2528	2235	-1.13	AT1G01840Symbol: None | expressed protein | chr1:303537-304358 FORWARD | Aliases: T1N6.26, T1N6_26NA
PEPPERS0019433	caKS24055H04.ab1	8368	2936	-2.85	AT1G01860Symbol: None | dimethyladenosine transferase (PFC1), identical to dimethyladenosine transferase GB:AAC09322 GI:3005590 from (Arabidopsis thaliana) | chr1:304439-306275 REVERSE | Aliases: F22M8.1A
PEPPERS0019445	caKS24015B04.ab1	277	280	1.01	AT1G01900Symbol: None | subtilase family protein, contains similarity to cucumisin-like serine protease GB:AAC18851 GI:3176874 from (Arabidopsis thaliana) | chr1:310318-313130 FORWARD | Aliases: F22M8.3, F22M8_3NA
PEPPERS0019628	caKS25065N22.ab1_rev	203	213	1.05	AT1G01900Symbol: None | subtilase family protein, contains similarity to cucumisin-like serine protease GB:AAC18851 GI:3176874 from (Arabidopsis thaliana) | chr1:310318-313130 FORWARD | Aliases: F22M8.3, F22M8_3NA
PEPPERS0010830	cacn14283_rev	594	369	-1.61	AT1G01900Symbol: None | subtilase family protein, contains similarity to cucumisin-like serine protease GB:AAC18851 GI:3176874 from (Arabidopsis thaliana) | chr1:310318-313130 FORWARD | Aliases: F22M8.3, F22M8_3NA
PEPPERS0009164	cacn11992_rev	1414	416	-3.4	AT1G01900Symbol: None | subtilase family protein, contains similarity to cucumisin-like serine protease GB:AAC18851 GI:3176874 from (Arabidopsis thaliana) | chr1:310318-313130 FORWARD | Aliases: F22M8.3, F22M8_3NA
PEPPERS0009163	cacn11991_rev	295	94	-3.14	AT1G01900Symbol: None | subtilase family protein, contains similarity to cucumisin-like serine protease GB:AAC18851 GI:3176874 from (Arabidopsis thaliana) | chr1:310318-313130 FORWARD | Aliases: F22M8.3, F22M8_3NA
PEPPERS0011554	cacn15228	8021	11426	1.42	AT1G01910Symbol: None | anion-transporting ATPase, putative, similar to SP:O43681 Arsenical pump-driving ATPase (EC 3.6.3.16) (Arsenite-translocating ATPase) (Arsenical resistance ATPase) (Arsenite-transporting ATPase) (ARSA) (ASNA-I) {Homo sapiens}; contains Pfam profile PF02374: Anion-transporting ATPase | chr1:313215-315902 REVERSE | Aliases: F22M8.4, F22M8_4P
PEPPERS0024984	cacn3238	1187	525	-2.26	AT1G01920Symbol: None | SET domain-containing protein, low similarity to SP:Q43088 Ribulose-1,5 bisphosphate carboxylase/oxygenase large subunit N- methyltransferase, chloroplast precursor (EC 2.1.1.127) {Pisum sativum}; contains Pfam profile PF00856: SET domain | chr1:316187-319637 FORWARD | Aliases: F22M8.5, F22M8_5NA
PEPPERS0024985	cacn3238_rev	145	143	-1.01	AT1G01920Symbol: None | SET domain-containing protein, low similarity to SP:Q43088 Ribulose-1,5 bisphosphate carboxylase/oxygenase large subunit N- methyltransferase, chloroplast precursor (EC 2.1.1.127) {Pisum sativum}; contains Pfam profile PF00856: SET domain | chr1:316187-319637 FORWARD | Aliases: F22M8.5, F22M8_5NA
PEPPERS0002621	cacn3240	437	248	-1.76	AT1G01920Symbol: None | SET domain-containing protein, low similarity to SP:Q43088 Ribulose-1,5 bisphosphate carboxylase/oxygenase large subunit N- methyltransferase, chloroplast precursor (EC 2.1.1.127) {Pisum sativum}; contains Pfam profile PF00856: SET domain | chr1:316187-319637 FORWARD | Aliases: F22M8.5, F22M8_5R
PEPPERS0002622	cacn3241	9171	5545	-1.65	AT1G01920Symbol: None | SET domain-containing protein, low similarity to SP:Q43088 Ribulose-1,5 bisphosphate carboxylase/oxygenase large subunit N- methyltransferase, chloroplast precursor (EC 2.1.1.127) {Pisum sativum}; contains Pfam profile PF00856: SET domain | chr1:316187-319637 FORWARD | Aliases: F22M8.5, F22M8_5R
PEPPERS0011078	cacn14613	2203	2775	1.26	AT1G01930Symbol: None | zinc finger protein-related, contains Pfam PF00023: Ankyrin repeat; contains Pfam PF00096: Zinc finger, C2H2 type domain and Prosite PS00028: Zinc finger, C2H2 type, domain | chr1:319836-322860 REVERSE | Aliases: F22M8.6, F22M8_6R
PEPPERS0010601	cacn13958	12821	12713	-1.01	AT1G01940Symbol: None | peptidyl-prolyl cis-trans isomerase cyclophilin-type family protein, contains Pfam domain, PF00160: peptidyl-prolyl cis-trans isomerase, cyclophilin-type | chr1:323027-324917 FORWARD | Aliases: F22M8.7, F22M8_7O
PEPPERS0015026	caKS09107B09.ab1	4258	4529	1.06	AT1G01950Symbol: None | armadillo/beta-catenin repeat family protein / kinesin motor family protein, similar to kinesin-like protein GB:CAB41097 GI:5541717 from (Arabidopsis thaliana); contains Pfam profiles PF00225: Kinesin motor domain, PF00514: Armadillo/beta-catenin-like repeat | chr1:325473-330511 FORWARD | Aliases: F22M8.8, F22M8_8Z
PEPPERS0014871	caKS08004B09.ab1	8204	9466	1.15	AT1G01950Symbol: None | armadillo/beta-catenin repeat family protein / kinesin motor family protein, similar to kinesin-like protein GB:CAB41097 GI:5541717 from (Arabidopsis thaliana); contains Pfam profiles PF00225: Kinesin motor domain, PF00514: Armadillo/beta-catenin-like repeat | chr1:325473-330511 FORWARD | Aliases: F22M8.8, F22M8_8Z
PEPPERS0000332	cacn414	7619	4486	-1.7	AT1G02000Symbol: None | NAD-dependent epimerase/dehydratase family protein, similar to nucleotide sugar epimerase from Vibrio vulnificus GI:3093975 (PID:g3093975), WbnF (Escherichia coli) GI:5739472, CAPI protein {Staphylococcus aureus} SP:P39858; contains Pfam profile PF01370 NAD dependent epimerase/dehydratase family | chr1:345812-347592 FORWARD | Aliases: F22M8.13, F22M8_13M
PEPPERS0012671	cacn16585	8011	3400	-2.36	AT1G02020Symbol: None | nitroreductase family protein, contains Pfam PF00881: nitroreductase family protein profile; contains Prosite PS00343: Gram-positive cocci surface proteins 'anchoring' hexapeptide | chr1:352637-354969 REVERSE | Aliases: T7I23.2, T7I23_2NA
PEPPERS0014558	caKS01070G11.ab1	241	961	3.99	AT1G02030Symbol: None | zinc finger (C2H2 type) family protein, identical to C2H2 zinc finger protein ZAT1 (Arabidopsis thaliana) gi:1418321:emb:CAA67227; contains Pfam domain, PF00096: Zinc finger, C2H2 type | chr1:355321-357258 REVERSE | Aliases: T7I23.3, T7I23_3NA
PEPPERS0000671	cacn815	306	287	-1.07	AT1G02060Symbol: None | pentatricopeptide (PPR) repeat-containing protein, contains Pfam profile PF01535: PPR repeat | chr1:360918-363094 REVERSE | Aliases: T7I23.14, T7I23_14R
PEPPERS0009485	cacn12437	564	317	-1.78	AT1G02065Symbol: None | squamosa promoter-binding protein-like 8 (SPL8), identical to squamosa promoter binding protein-like 8 (Arabidopsis thaliana) GI:5931679; contains Pfam profile PF03110: SBP domain | chr1:365567-367296 FORWARD | Aliases: NoneNA
PEPPERS0018224	caKS20061A04.ab1	10435	9878	-1.06	AT1G02080Symbol: None | transcriptional regulator-related, contains Pfam PF04054: CCR4-Not complex component, Not1; contains TIGRFAM TIGR01612: reticulocyte binding protein; similar to General negative regulator of transcription subunit 1 (SP:P25655) {Saccharomyces cerevisiae}; Location of ESTs gb:T44328 and gb:AA395265 | chr1:373694-386820 FORWARD | Aliases: T7I23.15, T7I23_15K
PEPPERS0015186	caKS09046C04.scf	1494	2258	1.51	AT1G02080Symbol: None | transcriptional regulator-related, contains Pfam PF04054: CCR4-Not complex component, Not1; contains TIGRFAM TIGR01612: reticulocyte binding protein; similar to General negative regulator of transcription subunit 1 (SP:P25655) {Saccharomyces cerevisiae}; Location of ESTs gb:T44328 and gb:AA395265 | chr1:373694-386820 FORWARD | Aliases: T7I23.15, T7I23_15K
PEPPERS0009335	cacn12235_rev	14351	15749	1.1	AT1G02080Symbol: None | transcriptional regulator-related, contains Pfam PF04054: CCR4-Not complex component, Not1; contains TIGRFAM TIGR01612: reticulocyte binding protein; similar to General negative regulator of transcription subunit 1 (SP:P25655) {Saccharomyces cerevisiae}; Location of ESTs gb:T44328 and gb:AA395265 | chr1:373694-386820 FORWARD | Aliases: T7I23.15, T7I23_15K
PEPPERS0023867	cacn14026_rev	3247	2712	-1.2	AT1G02080Symbol: None | transcriptional regulator-related, contains Pfam PF04054: CCR4-Not complex component, Not1; contains TIGRFAM TIGR01612: reticulocyte binding protein; similar to General negative regulator of transcription subunit 1 (SP:P25655) {Saccharomyces cerevisiae}; Location of ESTs gb:T44328 and gb:AA395265 | chr1:373694-386820 FORWARD | Aliases: T7I23.15, T7I23_15NA
PEPPERS0008582	cacn11212	10872	13175	1.21	AT1G02090Symbol: None | COP9 signalosome complex subunit 7ii / CSN complex subunit 7ii (CSN7) (COP15) / FUSCA protein (FUS5), FUSCA5, CSN7, COP15; identical to CSN complex subunit 7ii (Arabidopsis thaliana) GI:18056671, FUS5 protein of the COP9 complex GI:3288823; identical to cDNA CSN complex subunit CSN7, alternatively spliced | chr1:387278-389643 REVERSE | Aliases: NoneOT
PEPPERS0011862	cacn15609	12418	18190	1.46	AT1G02090Symbol: None | COP9 signalosome complex subunit 7ii / CSN complex subunit 7ii (CSN7) (COP15) / FUSCA protein (FUS5), FUSCA5, CSN7, COP15; identical to CSN complex subunit 7ii (Arabidopsis thaliana) GI:18056671, FUS5 protein of the COP9 complex GI:3288823; identical to cDNA CSN complex subunit CSN7, alternatively spliced | chr1:387278-389643 REVERSE | Aliases: NoneOT
PEPPERS0001176	cacn1433	10197	20070	1.97	AT1G02130Symbol: None | Ras-related protein (ARA-5) / small GTP-binding protein, putative, identical to Ras-related protein ARA-5 SP:P28188 from (Arabidopsis thaliana) | chr1:400045-401854 REVERSE | Aliases: T7I23.6, T7I23_6TU
PEPPERS0000898	cacn1071	7015	5962	-1.18	AT1G02130Symbol: None | Ras-related protein (ARA-5) / small GTP-binding protein, putative, identical to Ras-related protein ARA-5 SP:P28188 from (Arabidopsis thaliana) | chr1:400045-401854 REVERSE | Aliases: T7I23.6, T7I23_6TU
PEPPERS0003905	cacn4875_rev	2556	2362	-1.08	AT1G02130Symbol: None | Ras-related protein (ARA-5) / small GTP-binding protein, putative, identical to Ras-related protein ARA-5 SP:P28188 from (Arabidopsis thaliana) | chr1:400045-401854 REVERSE | Aliases: T7I23.6, T7I23_6TU
PEPPERS0010659	cacn14051	9954	10463	1.05	AT1G02130Symbol: None | Ras-related protein (ARA-5) / small GTP-binding protein, putative, identical to Ras-related protein ARA-5 SP:P28188 from (Arabidopsis thaliana) | chr1:400045-401854 REVERSE | Aliases: T7I23.6, T7I23_6TU
PEPPERS0010658	cacn14050	1427	1595	1.12	AT1G02130Symbol: None | Ras-related protein (ARA-5) / small GTP-binding protein, putative, identical to Ras-related protein ARA-5 SP:P28188 from (Arabidopsis thaliana) | chr1:400045-401854 REVERSE | Aliases: T7I23.6, T7I23_6TU
PEPPERS0005829	cacn7732_rev	10246	9677	-1.06	AT1G02140Symbol: None | mago nashi family protein, similar to Mago Nashi, Genbank Accession Number U03559; contains Pfam PF02792: Mago nashi protein domain | chr1:403195-404439 REVERSE | Aliases: T7I23.7, T7I23_7A
PEPPERS0005830	cacn7733_rev	17797	15657	-1.14	AT1G02140Symbol: None | mago nashi family protein, similar to Mago Nashi, Genbank Accession Number U03559; contains Pfam PF02792: Mago nashi protein domain | chr1:403195-404439 REVERSE | Aliases: T7I23.7, T7I23_7A
PEPPERS0005156	cacn6865_rev	28492	29659	1.04	AT1G02140Symbol: None | mago nashi family protein, similar to Mago Nashi, Genbank Accession Number U03559; contains Pfam PF02792: Mago nashi protein domain | chr1:403195-404439 REVERSE | Aliases: T7I23.7, T7I23_7NA
PEPPERS0011920	cacn15686_rev	13940	9695	-1.44	AT1G02150Symbol: None | pentatricopeptide (PPR) repeat-containing protein, low similiarity to DNA-binding protein (Triticum aestivum) GI:6958202; contains Pfam profile: PF01535 PPR repeat | chr1:408622-410611 FORWARD | Aliases: T6A9.13R
PEPPERS0019656	caKS25038K20.ab1	346	177	-1.95	AT1G02170Symbol: AMC1 | Metacaspase AtMCP1b. Arginine/lysine-specific cysteine protease activity. Induces apoptosis in yeast. Contains Pfam profile PF00656: ICE-like protease (caspase) p20 domain | chr1:411883-413932 FORWARD | Aliases: T6A9.24, ATMCPB1, MCP1B, AMC1DO
PEPPERS0000643	cacn780	3790	7054	1.86	AT1G02170Symbol: AMC1 | Metacaspase AtMCP1b. Arginine/lysine-specific cysteine protease activity. Induces apoptosis in yeast. Contains Pfam profile PF00656: ICE-like protease (caspase) p20 domain | chr1:411883-413932 FORWARD | Aliases: T6A9.24, ATMCPB1, MCP1B, AMC1DO
PEPPERS0010210	cacn13405	7343	3546	-2.07	AT1G02170Symbol: AMC1 | Metacaspase AtMCP1b. Arginine/lysine-specific cysteine protease activity. Induces apoptosis in yeast. Contains Pfam profile PF00656: ICE-like protease (caspase) p20 domain | chr1:411883-413932 FORWARD | Aliases: T6A9.24, ATMCPB1, MCP1B, AMC1DO
PEPPERS0018649	caKS22046D06.ab1	2857	939	-3.04	AT1G02170Symbol: AMC1 | Metacaspase AtMCP1b. Arginine/lysine-specific cysteine protease activity. Induces apoptosis in yeast. Contains Pfam profile PF00656: ICE-like protease (caspase) p20 domain | chr1:411883-413932 FORWARD | Aliases: T6A9.24, ATMCPB1, MCP1B, AMC1NA
PEPPERS0028571	cacn17944_rev	6482	2629	-2.47	AT1G02170Symbol: AMC1 | Metacaspase AtMCP1b. Arginine/lysine-specific cysteine protease activity. Induces apoptosis in yeast. Contains Pfam profile PF00656: ICE-like protease (caspase) p20 domain | chr1:411883-413932 FORWARD | Aliases: T6A9.24, ATMCPB1, MCP1B, AMC1NA
PEPPERS0028570	cacn17944	7909	3851	-2.05	AT1G02170Symbol: AMC1 | Metacaspase AtMCP1b. Arginine/lysine-specific cysteine protease activity. Induces apoptosis in yeast. Contains Pfam profile PF00656: ICE-like protease (caspase) p20 domain | chr1:411883-413932 FORWARD | Aliases: T6A9.24, ATMCPB1, MCP1B, AMC1NA
PEPPERS0010856	cacn14315	2603	722	-3.61	AT1G02180Symbol: None | ferredoxin-related, similar to Ferredoxin. (SP:O78510) (Cryptomonas phi) {Guillardia theta} | chr1:413522-414645 REVERSE | Aliases: T6A9.14NA
PEPPERS0019830	caKS26028G01.ab1	80	94	1.18	AT1G02190Symbol: None | CER1 protein, putative, similar to CER1 GI:1199467 and maize gl1 homolog (glossy1 locus) GI:1209703 from (Arabidopsis thaliana) | chr1:415079-418010 FORWARD | Aliases: NoneNA
PEPPERS0001755	cacn2149_rev	67	5725	85.45	AT1G02190Symbol: None | CER1 protein, putative, similar to CER1 GI:1199467 and maize gl1 homolog (glossy1 locus) GI:1209703 from (Arabidopsis thaliana) | chr1:415079-418010 FORWARD | Aliases: NoneNA
PEPPERS0003254	cacn4015_rev	3293	1178	-2.8	AT1G02190Symbol: None | CER1 protein, putative, similar to CER1 GI:1199467 and maize gl1 homolog (glossy1 locus) GI:1209703 from (Arabidopsis thaliana) | chr1:415079-418010 FORWARD | Aliases: NoneNA
PEPPERS0003230	cacn3987	2728	2134	-1.28	AT1G02190Symbol: None | CER1 protein, putative, similar to CER1 GI:1199467 and maize gl1 homolog (glossy1 locus) GI:1209703 from (Arabidopsis thaliana) | chr1:415079-418010 FORWARD | Aliases: NoneNA
PEPPERS0024081	caKS12038G12.scf_rev	1931	401	-4.82	AT1G02205Symbol: None | CER1 protein, identical to maize gl1 homolog (glossy1 locus) GI:1209703 and CER1 GI:1199467 from (Arabidopsis thaliana) | chr1:418778-422438 FORWARD | Aliases: T6A9.16, AT1G02200NA
PEPPERS0008559	cacn11183	389	87	-4.47	AT1G02205Symbol: None | CER1 protein, identical to maize gl1 homolog (glossy1 locus) GI:1209703 and CER1 GI:1199467 from (Arabidopsis thaliana) | chr1:418778-422438 FORWARD | Aliases: T6A9.16, AT1G02200NA
PEPPERS0001754	cacn2148	1121	43574	38.87	AT1G02205Symbol: None | CER1 protein, identical to maize gl1 homolog (glossy1 locus) GI:1209703 and CER1 GI:1199467 from (Arabidopsis thaliana) | chr1:418778-422438 FORWARD | Aliases: T6A9.16, AT1G02200NA
PEPPERS0001756	cacn2150	33	1257	38.09	AT1G02205Symbol: None | CER1 protein, identical to maize gl1 homolog (glossy1 locus) GI:1209703 and CER1 GI:1199467 from (Arabidopsis thaliana) | chr1:418778-422438 FORWARD | Aliases: T6A9.16, AT1G02200NA
PEPPERS0001757	cacn2151	202	15690	77.67	AT1G02205Symbol: None | CER1 protein, identical to maize gl1 homolog (glossy1 locus) GI:1209703 and CER1 GI:1199467 from (Arabidopsis thaliana) | chr1:418778-422438 FORWARD | Aliases: T6A9.16, AT1G02200NA
PEPPERS0013327	cacn17403	26445	13764	-1.92	AT1G02205Symbol: None | CER1 protein, identical to maize gl1 homolog (glossy1 locus) GI:1209703 and CER1 GI:1199467 from (Arabidopsis thaliana) | chr1:418778-422438 FORWARD | Aliases: T6A9.16, AT1G02200NA
PEPPERS0015839	caKS12005E12.scf	6699	2280	-2.94	AT1G02205Symbol: None | CER1 protein, identical to maize gl1 homolog (glossy1 locus) GI:1209703 and CER1 GI:1199467 from (Arabidopsis thaliana) | chr1:418778-422438 FORWARD | Aliases: T6A9.16, AT1G02200NA
PEPPERS0011686	cacn15399	5894	4999	-1.18	AT1G02205Symbol: None | CER1 protein, identical to maize gl1 homolog (glossy1 locus) GI:1209703 and CER1 GI:1199467 from (Arabidopsis thaliana) | chr1:418778-422438 FORWARD | Aliases: T6A9.16, AT1G02200NA
PEPPERS0019621	caKS25025E03.ab1	172	2875	16.72	AT1G02260Symbol: None | transmembrane protein, putative, similar to P protein (Melanocyte-specific transporter protein) (SP:Q04671) {Homo sapiens}; contains 8 transmembrane domains | chr1:440441-442877 REVERSE | Aliases: T6A9.21NA
PEPPERS0016384	caKS13032A10.ab1	392	5439	13.88	AT1G02260Symbol: None | transmembrane protein, putative, similar to P protein (Melanocyte-specific transporter protein) (SP:Q04671) {Homo sapiens}; contains 8 transmembrane domains | chr1:440441-442877 REVERSE | Aliases: T6A9.21P
PEPPERS0020917	cacn17144_rev	14909	12079	-1.23	AT1G02300Symbol: None | cathepsin B-like cysteine protease, putative, similar to cathepsin B-like cysteine proteinase GI:609175 from (Nicotiana rustica) | chr1:453288-455463 FORWARD | Aliases: T7I23.12, T7I23_12, T6A9.28NA
PEPPERS0013102	cacn17143_rev	3766	4378	1.16	AT1G02300Symbol: None | cathepsin B-like cysteine protease, putative, similar to cathepsin B-like cysteine proteinase GI:609175 from (Nicotiana rustica) | chr1:453288-455463 FORWARD | Aliases: T7I23.12, T7I23_12, T6A9.28NA
PEPPERS0008848	cacn11570	14762	13472	-1.1	AT1G02300Symbol: None | cathepsin B-like cysteine protease, putative, similar to cathepsin B-like cysteine proteinase GI:609175 from (Nicotiana rustica) | chr1:453288-455463 FORWARD | Aliases: T7I23.12, T7I23_12, T6A9.28NA
PEPPERS0008852	cacn11574	871	384	-2.27	AT1G02300Symbol: None | cathepsin B-like cysteine protease, putative, similar to cathepsin B-like cysteine proteinase GI:609175 from (Nicotiana rustica) | chr1:453288-455463 FORWARD | Aliases: T7I23.12, T7I23_12, T6A9.28O
PEPPERS0009228	cacn12083	8929	14335	1.61	AT1G02305Symbol: None | cathepsin B-like cysteine protease, putative, similar to cathepsin B-like cysteine proteinase (Nicotiana rustica) GI:609175; contains Pfam profile PF00112: Papain family cysteine protease | chr1:455778-458124 FORWARD | Aliases: NoneO
PEPPERS0009229	cacn12084	14579	17505	1.2	AT1G02305Symbol: None | cathepsin B-like cysteine protease, putative, similar to cathepsin B-like cysteine proteinase (Nicotiana rustica) GI:609175; contains Pfam profile PF00112: Papain family cysteine protease | chr1:455778-458124 FORWARD | Aliases: NoneO
PEPPERS0008850	cacn11572	15147	12492	-1.21	AT1G02305Symbol: None | cathepsin B-like cysteine protease, putative, similar to cathepsin B-like cysteine proteinase (Nicotiana rustica) GI:609175; contains Pfam profile PF00112: Papain family cysteine protease | chr1:455778-458124 FORWARD | Aliases: NoneO
PEPPERS0014463	caKS01058B05.ab1	182	2471	13.58	AT1G02400Symbol: None | gibberellin 2-oxidase, putative / GA2-oxidase, putative, similar to GA2ox2 (GI:4678368); similar to dioxygenase GI:1666096 from (Marah macrocarpus); contains PF03171 2OG-Fe(II) oxygenase superfamily domain | chr1:486802-489577 FORWARD | Aliases: T6A9.9, T6A9_9QR
PEPPERS0000763	cacn917	5553	5140	-1.08	AT1G02410Symbol: None | cytochrome c oxidase assembly protein CtaG / Cox11 family, similar to cytochrome c oxidase assembly protein cox11 GI:1244782 from (Saccharomyces cerevisiae); similar to Cytochrome c oxidase assembly protein COX11, mitochondrial precursor (SP:Q9Y6N1){Homo sapiens}; contains Pfam PF04442: Cytochrome c oxidase assembly protein CtaG / Cox11 | chr1:490925-492862 FORWARD | Alias…
PEPPERS0003410	cacn4242	1700	1451	-1.17	AT1G02475Symbol: None | expressed protein | chr1:513916-515343 REVERSE | Aliases: NoneNA
PEPPERS0013990	cacn18214	18578	12810	-1.45	AT1G02560Symbol: None | ATP-dependent Clp protease proteolytic subunit (ClpP1), identical to nClpP1 GB:BAA82065 GI:5360579 from (Arabidopsis thaliana); contains Pfam profile PF00574: Clp protease; contains TIGRfam profile TIGR00493: ATP-dependent Clp protease, proteolytic subunit ClpP | chr1:537888-540109 FORWARD | Aliases: T14P4.12, T14P4_12O
PEPPERS0001202	cacn1462_rev	20748	17568	-1.18	AT1G02620Symbol: None | GTP-binding protein (SAR1A), identical to GTP-binding protein Sar1 (SP:O04834) (Arabidopsis thaliana); contains domain PF00025: ADP-ribosylation factor family | chr1:557092-557986 FORWARD | Aliases: T14P4.21, T14P4_21U
PEPPERS0034703	caKS26034A04.ab1_rev	4870	6176	1.27	AT1G02640Symbol: None | glycosyl hydrolase family 3 protein, similar to beta-xylosidase GB:Z84377 GI:2102655 from (Aspergillus niger) | chr1:564205-567769 FORWARD | Aliases: T14P4.8, T14P4_8NA
PEPPERS0034702	caKS26034A04.ab1	3528	5104	1.45	AT1G02640Symbol: None | glycosyl hydrolase family 3 protein, similar to beta-xylosidase GB:Z84377 GI:2102655 from (Aspergillus niger) | chr1:564205-567769 FORWARD | Aliases: T14P4.8, T14P4_8NA
PEPPERS0012460	cacn16324	368	445	1.21	AT1G02640Symbol: None | glycosyl hydrolase family 3 protein, similar to beta-xylosidase GB:Z84377 GI:2102655 from (Aspergillus niger) | chr1:564205-567769 FORWARD | Aliases: T14P4.8, T14P4_8NA
PEPPERS0021834	cacn5424	300	2957	9.86	AT1G02660Symbol: None | lipase class 3 family protein, contains Pfam profile PF01764: Lipase | chr1:571955-574981 REVERSE | Aliases: T14P4.6, T14P4_6NA
PEPPERS0010669	cacn14066	5606	4613	-1.22	AT1G02680Symbol: None | transcription initiation factor IID (TFIID) 18 kDa subunit (TAFII-18) family protein, similar to transcription factor TFIID (SP:Q15543) (Homo sapiens); contains Pfam PF02269: Transcription initiation factor IID, 18kD subunit | chr1:580660-582230 FORWARD | Aliases: T14P4.32, T14P4_32K
PEPPERS0004412	cacn5496_rev	341	247	-1.38	AT1G02700Symbol: None | expressed protein, similar to hypothetical protein GB:CAB80707 GI:7268598 from (Arabidopsis thaliana) | chr1:588329-589480 FORWARD | Aliases: T14P4.2, T14P4_2NA
PEPPERS0005028	cacn6628	3806	426	-8.93	AT1G02730Symbol: None | cellulose synthase family protein, similar to cellulose synthase catalytic subunit (gi:13925881) from Nicotiana alata, cellulose synthase-4 (gi:9622880) from Zea mays | chr1:594590-598657 REVERSE | Aliases: T14P4.29NA
PEPPERS0014679	caKS07015G09.ab1	8094	1554	-5.21	AT1G02730Symbol: None | cellulose synthase family protein, similar to cellulose synthase catalytic subunit (gi:13925881) from Nicotiana alata, cellulose synthase-4 (gi:9622880) from Zea mays | chr1:594590-598657 REVERSE | Aliases: T14P4.29NA
PEPPERS0011389	cacn15002	2683	1509	-1.78	AT1G02800Symbol: None | endo-1,4-beta-glucanase / cellulase (CEL2), identical to endo-1,4-beta glucanase; ATCEL2 GI:3132891 from (Arabidopsis thaliana) | chr1:613216-616191 REVERSE | Aliases: F22D16.21, F22D16_21NA
PEPPERS0018648	caKS22057C06.ab1	76	102	1.34	AT1G02810Symbol: None | pectinesterase family protein, contains Pfam profile: PF01095 pectinesterase | chr1:618270-620480 FORWARD | Aliases: F22D16.20, F22D16_20NA
PEPPERS0011383	cacn14991	252	419	1.66	AT1G02810Symbol: None | pectinesterase family protein, contains Pfam profile: PF01095 pectinesterase | chr1:618270-620480 FORWARD | Aliases: F22D16.20, F22D16_20NA
PEPPERS0011841	cacn15583	7959	2404	-3.31	AT1G02810Symbol: None | pectinesterase family protein, contains Pfam profile: PF01095 pectinesterase | chr1:618270-620480 FORWARD | Aliases: F22D16.20, F22D16_20NA
PEPPERS0000196	cacn248	2325	5083	2.19	AT1G02816Symbol: None | expressed protein, contains Pfam profile PF04398: Protein of unknown function, DUF538 | chr1:621461-622469 FORWARD | Aliases: NoneNA
PEPPERS0009848	cacn12920	8421	20451	2.43	AT1G02840Symbol: None | pre-mRNA splicing factor SF2 (SF2) / SR1 protein, identical to SP:O22315 Pre-mRNA splicing factor SF2 (SR1 protein) {Arabidopsis thaliana} | chr1:626741-629819 FORWARD | Aliases: F22D16.16, F22D16_16A
PEPPERS0009849	cacn12921	10414	25047	2.41	AT1G02840Symbol: None | pre-mRNA splicing factor SF2 (SF2) / SR1 protein, identical to SP:O22315 Pre-mRNA splicing factor SF2 (SR1 protein) {Arabidopsis thaliana} | chr1:626741-629819 FORWARD | Aliases: F22D16.16, F22D16_16A
PEPPERS0009470	cacn12419	10742	11431	1.06	AT1G02840Symbol: None | pre-mRNA splicing factor SF2 (SF2) / SR1 protein, identical to SP:O22315 Pre-mRNA splicing factor SF2 (SR1 protein) {Arabidopsis thaliana} | chr1:626741-629819 FORWARD | Aliases: F22D16.16, F22D16_16A
PEPPERS0009469	cacn12416	5922	5731	-1.03	AT1G02840Symbol: None | pre-mRNA splicing factor SF2 (SF2) / SR1 protein, identical to SP:O22315 Pre-mRNA splicing factor SF2 (SR1 protein) {Arabidopsis thaliana} | chr1:626741-629819 FORWARD | Aliases: F22D16.16, F22D16_16NA
PEPPERS0018238	caKS20034B04.ab1	106	165	1.56	AT1G02850Symbol: None | glycosyl hydrolase family 1 protein, contains Pfam PF00232 : Glycosyl hydrolase family 1 domain; TIGRFAM TIGR01233: 6-phospho-beta-galactosidase; similar to hydroxyisourate hydrolase (GI:19569603) (Glycine max) | chr1:630512-633259 FORWARD | Aliases: F22D16.15, F22D16_15G
PEPPERS0019819	caKS26011E01.ab1	17816	7712	-2.31	AT1G02850Symbol: None | glycosyl hydrolase family 1 protein, contains Pfam PF00232 : Glycosyl hydrolase family 1 domain; TIGRFAM TIGR01233: 6-phospho-beta-galactosidase; similar to hydroxyisourate hydrolase (GI:19569603) (Glycine max) | chr1:630512-633259 FORWARD | Aliases: F22D16.15, F22D16_15G
PEPPERS0007180	cacn9466	39	70	1.79	AT1G02850Symbol: None | glycosyl hydrolase family 1 protein, contains Pfam PF00232 : Glycosyl hydrolase family 1 domain; TIGRFAM TIGR01233: 6-phospho-beta-galactosidase; similar to hydroxyisourate hydrolase (GI:19569603) (Glycine max) | chr1:630512-633259 FORWARD | Aliases: F22D16.15, F22D16_15G
PEPPERS0007088	cacn9365	19	28	1.47	AT1G02850Symbol: None | glycosyl hydrolase family 1 protein, contains Pfam PF00232 : Glycosyl hydrolase family 1 domain; TIGRFAM TIGR01233: 6-phospho-beta-galactosidase; similar to hydroxyisourate hydrolase (GI:19569603) (Glycine max) | chr1:630512-633259 FORWARD | Aliases: F22D16.15, F22D16_15G
PEPPERS0003585	cacn4461	7520	15613	2.08	AT1G02850Symbol: None | glycosyl hydrolase family 1 protein, contains Pfam PF00232 : Glycosyl hydrolase family 1 domain; TIGRFAM TIGR01233: 6-phospho-beta-galactosidase; similar to hydroxyisourate hydrolase (GI:19569603) (Glycine max) | chr1:630512-633259 FORWARD | Aliases: F22D16.15, F22D16_15G
PEPPERS0014729	caKS07035F05.scf	817	4720	5.78	AT1G02850Symbol: None | glycosyl hydrolase family 1 protein, contains Pfam PF00232 : Glycosyl hydrolase family 1 domain; TIGRFAM TIGR01233: 6-phospho-beta-galactosidase; similar to hydroxyisourate hydrolase (GI:19569603) (Glycine max) | chr1:630512-633259 FORWARD | Aliases: F22D16.15, F22D16_15G
PEPPERS0025533	cacn5476_rev	984	669	-1.47	AT1G02850Symbol: None | glycosyl hydrolase family 1 protein, contains Pfam PF00232 : Glycosyl hydrolase family 1 domain; TIGRFAM TIGR01233: 6-phospho-beta-galactosidase; similar to hydroxyisourate hydrolase (GI:19569603) (Glycine max) | chr1:630512-633259 FORWARD | Aliases: F22D16.15, F22D16_15NA
PEPPERS0025532	cacn5476	3795	2690	-1.41	AT1G02850Symbol: None | glycosyl hydrolase family 1 protein, contains Pfam PF00232 : Glycosyl hydrolase family 1 domain; TIGRFAM TIGR01233: 6-phospho-beta-galactosidase; similar to hydroxyisourate hydrolase (GI:19569603) (Glycine max) | chr1:630512-633259 FORWARD | Aliases: F22D16.15, F22D16_15NA
PEPPERS0009906	cacn13001_rev	2998	3750	1.25	AT1G02870Symbol: None | expressed protein | chr1:637214-638677 REVERSE | Aliases: F22D16.13, F22D16_13J
PEPPERS0015303	caKS10113A09.ab1	10681	14522	1.36	AT1G02880Symbol: None | thiamin pyrophosphokinase, putative, similar to thiamin pyrophosphokinase (Mus musculus) gi:6468206:dbj:BAA87040 | chr1:642752-644521 REVERSE | Aliases: F22D16.12, F22D16_12H
PEPPERS0014172	caKS01002F07.ab1	17479	8350	-2.09	AT1G02910Symbol: None | tetratricopeptide repeat (TPR)-containing protein, contains Pfam profile PF00515: TPR Domain | chr1:655577-658148 REVERSE | Aliases: F22D16.9, F22D16_9NA
PEPPERS0011114	cacn14657	1618	1681	1.04	AT1G02970Symbol: WEE1 | protein kinase, putative, similar to Wee1-like protein GI:5821717 from (Zea mays) | chr1:673306-676378 FORWARD | Aliases: F22D16.3, F22D16_3, WEE1, WEE1-kinaseD
PEPPERS0033212	caKS20042C04.ab1	2070	1289	-1.61	AT1G03000Symbol: None | AAA-type ATPase family protein, contains Pfam domain, PF00004: ATPase, AAA family ('A'TPases 'A'ssociated with diverse cellular 'A'ctivities) | chr1:687908-692476 REVERSE | Aliases: F10O3.18, F10O3_18NA
PEPPERS0033213	caKS20042C04.ab1_rev	140	59	-2.37	AT1G03000Symbol: None | AAA-type ATPase family protein, contains Pfam domain, PF00004: ATPase, AAA family ('A'TPases 'A'ssociated with diverse cellular 'A'ctivities) | chr1:687908-692476 REVERSE | Aliases: F10O3.18, F10O3_18NA
PEPPERS0018631	caKS22033D02.ab1	2006	1801	-1.11	AT1G03000Symbol: None | AAA-type ATPase family protein, contains Pfam domain, PF00004: ATPase, AAA family ('A'TPases 'A'ssociated with diverse cellular 'A'ctivities) | chr1:687908-692476 REVERSE | Aliases: F10O3.18, F10O3_18O
PEPPERS0019855	caKS26052E06.ab1	1567	448	-3.5	AT1G03010Symbol: None | phototropic-responsive NPH3 family protein, contains NPH3 family domain, Pfam:PF03000 | chr1:693480-696382 FORWARD | Aliases: F10O3.17, F10O3_17NA
PEPPERS0022461	cacn17951	20677	24652	1.19	AT1G03040Symbol: None | basic helix-loop-helix (bHLH) family protein, component of the pyruvate dehydrogenase complex E3, contains PF:00010 helix-loop-helix DNA-binding domain. ESTs gb:T45640 and gb:T22783 come from this gene | chr1:703906-706631 REVERSE | Aliases: F10O3.14, F10O3_14NA
PEPPERS0017172	caKS16029G01.ab1	221	122	-1.81	AT1G03055Symbol: None | expressed protein | chr1:710020-711803 REVERSE | Aliases: NoneNA
PEPPERS0016938	caKS15008F05.ab1_rev	110	202	1.84	AT1G03060Symbol: None | WD-40 repeat family protein / beige-related, similar to BEIGE (GI:3928547) (Rattus norvegicus); Similar to gb:U70015 lysosomal trafficking regulator from Mus musculus and contains 2 Pfam PF00400 WD-40, G-beta repeats. ESTs gb:T43386 and gb:AA395236 come from this gene | chr1:712473-726891 REVERSE | Aliases: F10O3.12, F10O3_12S
PEPPERS0013346	cacn17424	5727	8761	1.53	AT1G03060Symbol: None | WD-40 repeat family protein / beige-related, similar to BEIGE (GI:3928547) (Rattus norvegicus); Similar to gb:U70015 lysosomal trafficking regulator from Mus musculus and contains 2 Pfam PF00400 WD-40, G-beta repeats. ESTs gb:T43386 and gb:AA395236 come from this gene | chr1:712473-726891 REVERSE | Aliases: F10O3.12, F10O3_12TU
PEPPERS0010720	cacn14148	10513	20313	1.93	AT1G03070Symbol: None | expressed protein, low similarity to N-methyl-D-aspartate receptor-associated protein (Drosophila melanogaster) GI:567104; contains Pfam profile PF01027: Uncharacterized protein family UPF0005 | chr1:730148-731379 FORWARD | Aliases: F10O3.11, F10O3_11T
PEPPERS0000890	cacn1063	5851	7386	1.26	AT1G03080Symbol: None | kinase interacting family protein, similar to kinase interacting protein 1 (GI:13936326) (Petunia integrifolia) | chr1:731704-737332 REVERSE | Aliases: F10O3.10, F10O3_10NA
PEPPERS0016719	caKS14036E04.ab1	13611	13293	-1.02	AT1G03080Symbol: None | kinase interacting family protein, similar to kinase interacting protein 1 (GI:13936326) (Petunia integrifolia) | chr1:731704-737332 REVERSE | Aliases: F10O3.10, F10O3_10NA
PEPPERS0004550	cacn5673	4584	4031	-1.14	AT1G03090Symbol: None | methylcrotonyl-CoA carboxylase alpha chain, mitochondrial / 3-methylcrotonyl-CoA carboxylase 1 (MCCA), nearly identical to SP:Q42523 Methylcrotonyl-CoA carboxylase alpha chain, mitochondrial precursor (EC 6.4.1.4) (3-Methylcrotonyl-CoA carboxylase 1) (MCCase alpha subunit) (3-methylcrotonyl-CoA:carbon dioxide ligase alpha subunit) {Arabidopsis thaliana} | chr1:739687-74418…
PEPPERS0019209	caKS24003H10.ab1	1259	973	-1.29	AT1G03100Symbol: None | pentatricopeptide (PPR) repeat-containing protein, low similarity to CRP1 (Zea mays) GI:3289002; contains Pfam profile PF01535: PPR repeat | chr1:744026-746407 REVERSE | Aliases: F10O3.8, F10O3_8NA
PEPPERS0003761	cacn4689	4135	5592	1.35	AT1G03100Symbol: None | pentatricopeptide (PPR) repeat-containing protein, low similarity to CRP1 (Zea mays) GI:3289002; contains Pfam profile PF01535: PPR repeat | chr1:744026-746407 REVERSE | Aliases: F10O3.8, F10O3_8NA
PEPPERS0019222	caKS24051B03.ab1	6862	8213	1.2	AT1G03110Symbol: None | transducin family protein / WD-40 repeat family protein, contains 4 WD-40 repeats (PF00400); similar to WD-repeat domain 4 protein (GI:9955698) (Mus musculus) | chr1:749246-751963 FORWARD | Aliases: F10O3.6, F10O3_6S
PEPPERS0005484	cacn7327	18386	11345	-1.62	AT1G03130Symbol: None | photosystem I reaction center subunit II, chloroplast, putative / photosystem I 20 kDa subunit, putative / PSI-D, putative (PSAD2), similar to SP:P12353 Photosystem I reaction center subunit II, chloroplast precursor (Photosystem I 20 kDa subunit) (PSI-D) {Spinacia oleracea}; contains Pfam profile PF02531: PsaD | chr1:753307-754198 REVERSE | Aliases: F10O3.4, F10O3_4NA
PEPPERS0006463	cacn8520	26585	17245	-1.54	AT1G03130Symbol: None | photosystem I reaction center subunit II, chloroplast, putative / photosystem I 20 kDa subunit, putative / PSI-D, putative (PSAD2), similar to SP:P12353 Photosystem I reaction center subunit II, chloroplast precursor (Photosystem I 20 kDa subunit) (PSI-D) {Spinacia oleracea}; contains Pfam profile PF02531: PsaD | chr1:753307-754198 REVERSE | Aliases: F10O3.4, F10O3_4NA
PEPPERS0016349	caKS13063E11.ab1	9067	10793	1.19	AT1G03140Symbol: None | splicing factor Prp18 family protein, contains Pfam profile: PF02840 Prp18 domain | chr1:754371-756303 REVERSE | Aliases: F10O3.3, F10O3_3A
PEPPERS0021247	caKS16029A09.ab1_rev	4495	5805	1.29	AT1G03140Symbol: None | splicing factor Prp18 family protein, contains Pfam profile: PF02840 Prp18 domain | chr1:754371-756303 REVERSE | Aliases: F10O3.3, F10O3_3NA
PEPPERS0000942	cacn1125	9578	8958	-1.07	AT1G03150Symbol: None | GCN5-related N-acetyltransferase (GNAT) family protein, similar to SP:P07347 N-terminal acetyltransferase complex ARD1 subunit (Arrest-defective protein 1) {Saccharomyces cerevisiae}; contains Pfam profile PF00583: acetyltransferase, GNAT family | chr1:756414-758612 FORWARD | Aliases: F10O3.2, F10O3_2R
PEPPERS0016861	caKS15008D02.ab1	18671	10610	-1.76	AT1G03160Symbol: None | expressed protein, similar to hypothetical protein DDB0187425 [Dictyostelium discoideum] (GB:EAL63733.1) | chr1:761290-766154 FORWARD | Aliases: F10O3.1, F10O3_1O
PEPPERS0018686	caKS23040C12.ab1	4268	6156	1.44	AT1G03180Symbol: None | expressed protein | chr1:773411-775344 FORWARD | Aliases: F15K9.21, F15K9_21NA
PEPPERS0018465	caKS21005M22.ab1_rev	1315	1108	-1.19	AT1G03190Symbol: None | DNA repair protein / transcription factor protein (UVH6), identical to DNA repair/transcription factor protein (UVH6) gi:22651569 gb:AY090788 | chr1:775527-780027 FORWARD | Aliases: NoneNA
PEPPERS0011257	cacn14834	297	9330	31.41	AT1G03210Symbol: None | phenazine biosynthesis PhzC/PhzF family protein, contains Pfam profile: PF02567 phenazine biosynthesis-like protein | chr1:782948-784240 FORWARD | Aliases: F15K9.19, F15K9_19NA
PEPPERS0002078	cacn2564	43	2730	63.49	AT1G03220Symbol: None | extracellular dermal glycoprotein, putative / EDGP, putative, similar to extracellular dermal glycoprotein EDGP precursor (Daucus carota) GI:285741 | chr1:787122-788651 FORWARD | Aliases: F15K9.17, F15K9_17O
PEPPERS0003369	cacn4179	771	611	-1.26	AT1G03220Symbol: None | extracellular dermal glycoprotein, putative / EDGP, putative, similar to extracellular dermal glycoprotein EDGP precursor (Daucus carota) GI:285741 | chr1:787122-788651 FORWARD | Aliases: F15K9.17, F15K9_17O
PEPPERS0011226	cacn14793	847	4170	4.92	AT1G03220Symbol: None | extracellular dermal glycoprotein, putative / EDGP, putative, similar to extracellular dermal glycoprotein EDGP precursor (Daucus carota) GI:285741 | chr1:787122-788651 FORWARD | Aliases: F15K9.17, F15K9_17O
PEPPERS0011227	cacn14794	1055	8619	8.17	AT1G03220Symbol: None | extracellular dermal glycoprotein, putative / EDGP, putative, similar to extracellular dermal glycoprotein EDGP precursor (Daucus carota) GI:285741 | chr1:787122-788651 FORWARD | Aliases: F15K9.17, F15K9_17O
PEPPERS0011652	cacn15359	2115	6589	3.12	AT1G03220Symbol: None | extracellular dermal glycoprotein, putative / EDGP, putative, similar to extracellular dermal glycoprotein EDGP precursor (Daucus carota) GI:285741 | chr1:787122-788651 FORWARD | Aliases: F15K9.17, F15K9_17O
PEPPERS0018969	caKS23057A05.ab1	41	59	1.44	AT1G03230Symbol: None | extracellular dermal glycoprotein, putative / EDGP, putative, similar to extracellular dermal glycoprotein EDGP precursor (Daucus carota) GI:285741 | chr1:790091-791592 FORWARD | Aliases: F15K9.16, F15K9_16O
PEPPERS0014278	caKS01033H04.ab1	1013	1524	1.5	AT1G03230Symbol: None | extracellular dermal glycoprotein, putative / EDGP, putative, similar to extracellular dermal glycoprotein EDGP precursor (Daucus carota) GI:285741 | chr1:790091-791592 FORWARD | Aliases: F15K9.16, F15K9_16O
PEPPERS0010556	cacn13887	2563	1398	-1.83	AT1G03230Symbol: None | extracellular dermal glycoprotein, putative / EDGP, putative, similar to extracellular dermal glycoprotein EDGP precursor (Daucus carota) GI:285741 | chr1:790091-791592 FORWARD | Aliases: F15K9.16, F15K9_16O
PEPPERS0012056	cacn15846	2287	7499	3.28	AT1G03230Symbol: None | extracellular dermal glycoprotein, putative / EDGP, putative, similar to extracellular dermal glycoprotein EDGP precursor (Daucus carota) GI:285741 | chr1:790091-791592 FORWARD | Aliases: F15K9.16, F15K9_16O
PEPPERS0011483	cacn15132	1815	1307	-1.39	AT1G03230Symbol: None | extracellular dermal glycoprotein, putative / EDGP, putative, similar to extracellular dermal glycoprotein EDGP precursor (Daucus carota) GI:285741 | chr1:790091-791592 FORWARD | Aliases: F15K9.16, F15K9_16O
PEPPERS0009403	cacn12321	19796	15216	-1.3	AT1G03250Symbol: None | expressed protein | chr1:793353-795338 REVERSE | Aliases: F15K9.15, F15K9_15NA
PEPPERS0010078	cacn13233	6296	8071	1.28	AT1G03280Symbol: None | transcription initiation factor IIE (TFIIE) alpha subunit family protein / general transcription factor TFIIE family protein, contains Pfam profile: PF02002 TFIIE alpha subunit | chr1:803040-807014 FORWARD | Aliases: F15K9.12, F15K9_12K
PEPPERS0014960	caKS08025A05.ab1	4756	5501	1.16	AT1G03290Symbol: None | expressed protein, ESTs gb:H36966, gb:R65511, gb:T42324 and gb:T20569 come from this gene | chr1:807970-810690 FORWARD | Aliases: F15K9.11, F15K9_11NA
PEPPERS0019464	caKS24056A09.ab1	11911	9839	-1.21	AT1G03310Symbol: None | isoamylase, putative / starch debranching enzyme, putative, similar to isoamylase isoform 2 (Solanum tuberosum) GI:27728147, isoamylase from (Triticum aestivum) GI:17932898, (Hordeum vulgare) GI:21314275, (Oryza sativa) GI:3252794; contains Pfam profiles PF00128: Alpha amylase catalytic domain, PF02922: Isoamylase N-terminal domain; ESTs gb:H36690, gb:AA712462, gb:AA651230…
PEPPERS0004210	cacn5258	1759	1069	-1.65	AT1G03310Symbol: None | isoamylase, putative / starch debranching enzyme, putative, similar to isoamylase isoform 2 (Solanum tuberosum) GI:27728147, isoamylase from (Triticum aestivum) GI:17932898, (Hordeum vulgare) GI:21314275, (Oryza sativa) GI:3252794; contains Pfam profiles PF00128: Alpha amylase catalytic domain, PF02922: Isoamylase N-terminal domain; ESTs gb:H36690, gb:AA712462, gb:AA651230…
PEPPERS0016662	caKS14018A03.ab1_rev	7154	5828	-1.23	AT1G03310Symbol: None | isoamylase, putative / starch debranching enzyme, putative, similar to isoamylase isoform 2 (Solanum tuberosum) GI:27728147, isoamylase from (Triticum aestivum) GI:17932898, (Hordeum vulgare) GI:21314275, (Oryza sativa) GI:3252794; contains Pfam profiles PF00128: Alpha amylase catalytic domain, PF02922: Isoamylase N-terminal domain; ESTs gb:H36690, gb:AA712462, gb:AA651230…
PEPPERS0011953	cacn15725	4862	5056	1.04	AT1G03330Symbol: None | small nuclear ribonucleoprotein D, putative / snRNP core SM-like protein, putative / U6 snRNA-associated Sm-like protein, putative, similar to SWISS-PROT:Q9Y333 U6 snRNA-associated Sm-like protein LSm2 (Small nuclear ribonuclear protein D homolog, G7b, SnRNP core SM-like protein SM-x5) (Homo sapiens) | chr1:817983-819563 REVERSE | Aliases: F15K9.7, F15K9_7A
PEPPERS0003511	cacn4368	4984	6904	1.39	AT1G03350Symbol: None | BSD domain-containing protein, contains Pfam profile PF03909: BSD domain | chr1:822638-824393 REVERSE | Aliases: F15K9.5, F15K9_5NA
PEPPERS0013675	cacn17824_rev	11773	12515	1.06	AT1G03350Symbol: None | BSD domain-containing protein, contains Pfam profile PF03909: BSD domain | chr1:822638-824393 REVERSE | Aliases: F15K9.5, F15K9_5NA
PEPPERS0015489	caKS10024A09.scf	7284	8813	1.21	AT1G03360Symbol: None | exonuclease family protein, similar to Exosome complex exonuclease RRP4 (Ribosomal RNA processing protein 4)(SP:P38792) {Saccharomyces cerevisiae} | chr1:824561-826179 FORWARD | Aliases: F15K9.4, F15K9_4NA
PEPPERS0015676	caKS11053E04.ab1	1887	2241	1.19	AT1G03360Symbol: None | exonuclease family protein, similar to Exosome complex exonuclease RRP4 (Ribosomal RNA processing protein 4)(SP:P38792) {Saccharomyces cerevisiae} | chr1:824561-826179 FORWARD | Aliases: F15K9.4, F15K9_4NA
PEPPERS0018833	caKS23044H02.ab1	5330	10370	1.95	AT1G03370Symbol: None | C2 domain-containing protein / GRAM domain-containing protein, contains Pfam profiles PF00168: C2 domain; contains PF02893: GRAM domain; similar to Chain A, Crystal Structure Of Synaptotagmin Iii C2aC2B Length(GI:6980525); similar to Synaptotagmin III (SytIII) (Swiss-Prot:P40748) (Rattus norvegicus) | chr1:827182-835361 FORWARD | Aliases: F15K9.2, F15K9_2S
PEPPERS0017135	caKS16043H02.ab1	2611	5220	2	AT1G03370Symbol: None | C2 domain-containing protein / GRAM domain-containing protein, contains Pfam profiles PF00168: C2 domain; contains PF02893: GRAM domain; similar to Chain A, Crystal Structure Of Synaptotagmin Iii C2aC2B Length(GI:6980525); similar to Synaptotagmin III (SytIII) (Swiss-Prot:P40748) (Rattus norvegicus) | chr1:827182-835361 FORWARD | Aliases: F15K9.2, F15K9_2S
PEPPERS0017196	caKS16008B07.ab1	540	302	-1.79	AT1G03440Symbol: None | leucine-rich repeat family protein, contains leucine rich-repeat domains Pfam:PF00560, INTERPRO:IPR001611 | chr1:852365-854031 FORWARD | Aliases: F21B7.6, F21B7_6R
PEPPERS0014342	caKS01043G03.ab1	1049	456	-2.3	AT1G03475Symbol: None | coproporphyrinogen III oxidase, putative / coproporphyrinogenase, putative / coprogen oxidase, putative, similar to coproporphyrinogen III oxidase, chloroplast (precursor) from Glycine max (SP:P35055), Nicotiana tabacum (SP:Q42946), Hordeum vulgare (SP:Q42840), ESTs gb:AA586260 and dbj:D48620; contains Pfam domain coproporphyrinogen III oxidase, aerobic (PF01218) | chr1:86…
PEPPERS0010796	cacn14242	1318	1002	-1.32	AT1G03520Symbol: None | glycosyltransferase family 14 protein / core-2/I-branching enzyme family protein, contains Pfam profile PF02485: Core-2/I-Branching enzyme | chr1:877863-880159 REVERSE | Aliases: F21B7.14G
PEPPERS0013701	cacn17852	7825	4666	-1.68	AT1G03590Symbol: None | protein phosphatase 2C family protein / PP2C family protein, similar to protein phosphatase-2C; PP2C (GI:3643088) (Mesembryanthemum crystallinum); contains Pfam PF00481 : Protein phosphatase 2C domain; | chr1:894254-896439 REVERSE | Aliases: F21B7.20T
PEPPERS0016300	caKS13052D12.ab1	2870	9736	3.39	AT1G03590Symbol: None | protein phosphatase 2C family protein / PP2C family protein, similar to protein phosphatase-2C; PP2C (GI:3643088) (Mesembryanthemum crystallinum); contains Pfam PF00481 : Protein phosphatase 2C domain; | chr1:894254-896439 REVERSE | Aliases: F21B7.20T
PEPPERS0019848	caKS26038E07.ab1_rev	23361	12310	-1.9	AT1G03600Symbol: None | photosystem II family protein, similar to SP:P74367 {Synechocystis sp.}; similar to ESTs emb:Z27038, gb:AA451546, emb:Z29876, gb:T45359 and gb:R90316 | chr1:898875-899654 FORWARD | Aliases: F21B7.21, F21B7.37, F21B7_37NA
PEPPERS0011109	cacn14650	9494	9377	-1.01	AT1G03610Symbol: None | expressed protein | chr1:900886-903002 FORWARD | Aliases: F21B7.22NA
PEPPERS0000036	cacn43_rev	11249	5783	-1.95	AT1G03630Symbol: None | protochlorophyllide reductase C, chloroplast / PCR C / NADPH-protochlorophyllide oxidoreductase C (PORC), identical to SP:O48741 protochlorophyllide reductase C, chloroplast precursor (EC 1.3.1.33) (PCR C) (NADPH-protochlorophyllide oxidoreductase C) (POR C) (Arabidopsis thaliana) | chr1:907650-909375 FORWARD | Aliases: F21B7.24Q
PEPPERS0017817	caKS19046B06.ab1	14	18	1.29	AT1G03650Symbol: None | GCN5-related N-acetyltransferase (GNAT) family protein, low similarity to SP:P07347 N-terminal acetyltransferase complex ARD1 subunit (Arrest-defective protein 1) {Saccharomyces cerevisiae}; contains Pfam profile PF00583: acetyltransferase, GNAT family | chr1:910022-911192 REVERSE | Aliases: F21B7.25NA
PEPPERS0005645	cacn7521	17445	6563	-2.66	AT1G03680Symbol: None | thioredoxin M-type 1, chloroplast (TRX-M1), nearly identical to SP:O48737 Thioredoxin M-type 1, chloroplast precursor (TRX-M1) {Arabidopsis thaliana}; similar to ESTs gb:T13714, gb:H76398, gb:N37762, gb:AA042639, gb:T21104, emb:Z30901 | chr1:916845-918001 REVERSE | Aliases: NoneO
PEPPERS0005644	cacn7520	16829	6597	-2.55	AT1G03680Symbol: None | thioredoxin M-type 1, chloroplast (TRX-M1), nearly identical to SP:O48737 Thioredoxin M-type 1, chloroplast precursor (TRX-M1) {Arabidopsis thaliana}; similar to ESTs gb:T13714, gb:H76398, gb:N37762, gb:AA042639, gb:T21104, emb:Z30901 | chr1:916845-918001 REVERSE | Aliases: NoneO
PEPPERS0011701	cacn15417	2456	3578	1.46	AT1G03687Symbol: None | DTW domain-containing protein, contains Pfam PF03942: DTW domain | chr1:918329-920507 FORWARD | Aliases: F21B7.29, F21B7_29NA
PEPPERS0004409	cacn5493_rev	4719	4316	-1.09	AT1G03780Symbol: None | targeting protein-related, similar to microtubule-associated protein / targeting protein for Xklp2 ((TPX2) GI:8926138) {Homo sapiens}; similar to Restricted expression proliferation associated protein 100 (p100) (Differentially expressed in lung cells 2) (DIL-2) (Targeting protein for Xklp2) (C20orf1 protein) (C20orf2 protein) (Protein FLS353)(SP:Q9ULW0) {Homo sapiens} | c…
PEPPERS0000640	cacn774	1563	2973	1.9	AT1G03840Symbol: None | zinc finger (C2H2 type) family protein, contains Zinc finger,C2H2 type,domain contains Pfam domain, PF00096: Zinc finger, C2H2 type | chr1:967505-970129 REVERSE | Aliases: F21M11.25, F21M11_25R
PEPPERS0002591	cacn3196_rev	1852	752	-2.46	AT1G03840Symbol: None | zinc finger (C2H2 type) family protein, contains Zinc finger,C2H2 type,domain contains Pfam domain, PF00096: Zinc finger, C2H2 type | chr1:967505-970129 REVERSE | Aliases: F21M11.25, F21M11_25R
PEPPERS0006100	cacn8046	3073	2581	-1.19	AT1G03870Symbol: None | fasciclin-like arabinogalactan-protein (FLA9), identical to gi_13377784_gb_AAK20861 | chr1:982508-983539 REVERSE | Aliases: F21M11.20, F21M11_20NA
PEPPERS0006101	cacn8047	4359	3655	-1.19	AT1G03870Symbol: None | fasciclin-like arabinogalactan-protein (FLA9), identical to gi_13377784_gb_AAK20861 | chr1:982508-983539 REVERSE | Aliases: F21M11.20, F21M11_20NA
PEPPERS0005534	cacn7388	77	105	1.36	AT1G03890Symbol: None | cupin family protein, similar to Arabidopsis thaliana 12S seed storage proteins SP:P15455 (gi:808937) and SP:P15456, Brassica napus cruciferin storage protein, gi:762919, and others; contains Pfam profile PF00190 Cupin; Location of ESTs YAY049-3' end, gb:Z26364 and YAY049-5' end, gb:Z26363 | chr1:989212-991019 FORWARD | Aliases: F21M11.18, F21M11_18NA
PEPPERS0010468	cacn13756	8739	8278	-1.06	AT1G03900Symbol: None | expressed protein | chr1:991187-993117 FORWARD | Aliases: F21M11.36S
PEPPERS0026889	cacn11699_rev	13137	7816	-1.68	AT1G03905Symbol: None | ABC transporter family protein, similar to NBD-like protein GB:AAD20643 | chr1:993477-995593 FORWARD | Aliases: NoneNA
PEPPERS0026888	cacn11699	7513	3895	-1.93	AT1G03905Symbol: None | ABC transporter family protein, similar to NBD-like protein GB:AAD20643 | chr1:993477-995593 FORWARD | Aliases: NoneNA
PEPPERS0003326	cacn4118_rev	1548	2938	1.9	AT1G03910Symbol: None | expressed protein, low similarity to cactin (Drosophila melanogaster) GI:7673675; expression supported by MPSS | chr1:996431-1000230 FORWARD | Aliases: F21M11.16, F21M11_16T
PEPPERS0017525	caKS17062B04.ab1_rev	5559	6382	1.15	AT1G03920Symbol: None | protein kinase, putative, contains protein kinase domain, Pfam:PF00069 | chr1:1001320-1004382 FORWARD | Aliases: F21M11.15, F21M11_15R
PEPPERS0001558	cacn1892_rev	2895	1554	-1.86	AT1G03920Symbol: None | protein kinase, putative, contains protein kinase domain, Pfam:PF00069 | chr1:1001320-1004382 FORWARD | Aliases: F21M11.15, F21M11_15R
PEPPERS0006197	cacn8155_rev	8663	7567	-1.14	AT1G03930Symbol: CKL9BETA | protein kinase (ADK1), identical to dual specificity kinase 1 (ADK1) (Arabidopsis thaliana) gi:1216484:gb:AAB47968; supported by cDNA gi:18700076 and gi:1216483. Note: differences between cDNAs in the 11th exon, possibly due to errors or alternative splicing. | chr1:1004768-1008369 FORWARD | Aliases: F21M11.14, F21M11_14, CKL9ALPHA, CKL9BETAT
PEPPERS0015292	caKS10005F10.scf	433	178	-2.43	AT1G03940Symbol: None | transferase family protein, similar to anthocyanin 5-aromatic acyltransferase from Gentiana triflora GI:4185599, malonyl CoA:anthocyanin 5-O-glucoside-6'''-O-malonyltransferase from Perilla frutescens GI:17980232, Salvia splendens GI:17980234; contains Pfam profile PF02458 transferase family | chr1:1009541-1011055 REVERSE | Aliases: F21M11.13, F21M11_13NA
PEPPERS0008879	cacn11614_rev	409	2089	5.11	AT1G03950Symbol: None | SNF7 family protein, contains Pfam domain, PF03357: SNF7 family | chr1:1011235-1013359 REVERSE | Aliases: F21M11.12, F21M11_12U
PEPPERS0017557	caKS17025A09.ab1	8525	6865	-1.24	AT1G04010Symbol: None | lecithin:cholesterol acyltransferase family protein / LACT family protein, weak similarity to SP:P40345 Phospholipid:diacylglycerol acyltransferase (EC 2.3.1.158) (PDAT) {Saccharomyces cerevisiae}; contains Pfam profile PF02450: Lecithin:cholesterol acyltransferase (phosphatidylcholine-sterol acyltransferase) | chr1:1031295-1036236 REVERSE | Aliases: F21M11.5, F21M11_5I
PEPPERS0014979	caKS09105H10.ab1	4704	3153	-1.49	AT1G04010Symbol: None | lecithin:cholesterol acyltransferase family protein / LACT family protein, weak similarity to SP:P40345 Phospholipid:diacylglycerol acyltransferase (EC 2.3.1.158) (PDAT) {Saccharomyces cerevisiae}; contains Pfam profile PF02450: Lecithin:cholesterol acyltransferase (phosphatidylcholine-sterol acyltransferase) | chr1:1031295-1036236 REVERSE | Aliases: F21M11.5, F21M11_5I
PEPPERS0014709	caKS07022F09.ab1	3909	1283	-3.05	AT1G04030Symbol: None | expressed protein | chr1:1040517-1042891 FORWARD | Aliases: F21M11.3, F21M11_3NA
PEPPERS0002764	cacn3402	550	725	1.32	AT1G04040Symbol: None | acid phosphatase class B family protein, similar to SP:P15490 STEM 28 kDa glycoprotein precursor (Vegetative storage protein A) {Glycine max}, acid phosphatase (Glycine max) GI:3341443; contains Pfam profile PF03767: HAD superfamily (subfamily IIIB) phosphatase; supporting cDNA gi:13926197:gb:AF370572.1:AF370572 | chr1:1042361-1043861 REVERSE | Aliases: F21M11.2, F21M11_2NA
PEPPERS0003258	cacn4020	13979	13121	-1.07	AT1G04080Symbol: None | hydroxyproline-rich glycoprotein family protein, Contains similarity to pre-mRNA processing protein PRP39 gb L29224 from S. cerevisiae. ESTs gb:R64908 and gb:T88158, gb:N38703 and gb:AA651043 come from this gene | chr1:1051375-1056750 FORWARD | Aliases: F20D22.14A
PEPPERS0002653	cacn3275	4791	5257	1.1	AT1G04080Symbol: None | hydroxyproline-rich glycoprotein family protein, Contains similarity to pre-mRNA processing protein PRP39 gb L29224 from S. cerevisiae. ESTs gb:R64908 and gb:T88158, gb:N38703 and gb:AA651043 come from this gene | chr1:1051375-1056750 FORWARD | Aliases: F20D22.14A
PEPPERS0021809	cacn4873	11060	12602	1.14	AT1G04080Symbol: None | hydroxyproline-rich glycoprotein family protein, Contains similarity to pre-mRNA processing protein PRP39 gb L29224 from S. cerevisiae. ESTs gb:R64908 and gb:T88158, gb:N38703 and gb:AA651043 come from this gene | chr1:1051375-1056750 FORWARD | Aliases: F20D22.14NA
PEPPERS0021764	cacn3606	6989	7374	1.06	AT1G04080Symbol: None | hydroxyproline-rich glycoprotein family protein, Contains similarity to pre-mRNA processing protein PRP39 gb L29224 from S. cerevisiae. ESTs gb:R64908 and gb:T88158, gb:N38703 and gb:AA651043 come from this gene | chr1:1051375-1056750 FORWARD | Aliases: F20D22.14NA
PEPPERS0008711	cacn11393	7205	3202	-2.25	AT1G04120Symbol: None | ABC transporter family protein, Strong similarity to MRP-like ABC transporter gb:U92650 from A. thaliana and canalicular multi-drug resistance protein gb:L49379 from Rattus norvegicus | chr1:1064453-1070926 REVERSE | Aliases: F20D22.11, F20D22_11Q
PEPPERS0018561	caKS21007L04.ab1_rev	1768	1819	1.03	AT1G04130Symbol: None | tetratricopeptide repeat (TPR)-containing protein, contains non-consensus donor splice site AT at exon 4 and acceptor splice site at exon5; Contains similarity to serine/threonine protein phosphatase gb:X83099 from S. cerevisiae, SP:O95801 Tetratricopeptide repeat protein 4 Homo sapiens; contains Pfam profile PF00515: TPR Domain | chr1:1073427-1075546 FORWARD | Aliases: F2…
PEPPERS0004785	cacn5969	9711	11105	1.14	AT1G04170Symbol: None | eukaryotic translation initiation factor 2 subunit 3, putative / eIF2S3, putative / eIF-2-gamma, putative, similar to gb:U37354 from S. pombe. ESTs gb:T41979, gb:N37284 and gb:N37529 come from this gene | chr1:1096945-1099897 FORWARD | Aliases: F20D22.6, F20D22_6J
PEPPERS0004786	cacn5970	1778	2143	1.21	AT1G04170Symbol: None | eukaryotic translation initiation factor 2 subunit 3, putative / eIF2S3, putative / eIF-2-gamma, putative, similar to gb:U37354 from S. pombe. ESTs gb:T41979, gb:N37284 and gb:N37529 come from this gene | chr1:1096945-1099897 FORWARD | Aliases: F20D22.6, F20D22_6J
PEPPERS0003379	cacn4196_rev	1082	1883	1.74	AT1G04200Symbol: None | expressed protein, Contains similarity to gb:Z69902 from C. elegans | chr1:1109489-1114049 FORWARD | Aliases: F20D22.3, F20D22_3R
PEPPERS0013262	cacn17330	12277	13243	1.08	AT1G04200Symbol: None | expressed protein, Contains similarity to gb:Z69902 from C. elegans | chr1:1109489-1114049 FORWARD | Aliases: F20D22.3, F20D22_3R
PEPPERS0019595	caKS25033C19.ab1	2942	3380	1.15	AT1G04210Symbol: None | leucine-rich repeat family protein / protein kinase family protein, contains Pfam domains PF00560: Leucine Rich Repeat and PF00069: Protein kinase domain | chr1:1114404-1120207 FORWARD | Aliases: F20D22.2, F20D22_2NA
PEPPERS0017297	caKS16049A09.ab1	6280	7942	1.26	AT1G04210Symbol: None | leucine-rich repeat family protein / protein kinase family protein, contains Pfam domains PF00560: Leucine Rich Repeat and PF00069: Protein kinase domain | chr1:1114404-1120207 FORWARD | Aliases: F20D22.2, F20D22_2NA
PEPPERS0016111	caKS12047G01.scf	1957	1581	-1.24	AT1G04210Symbol: None | leucine-rich repeat family protein / protein kinase family protein, contains Pfam domains PF00560: Leucine Rich Repeat and PF00069: Protein kinase domain | chr1:1114404-1120207 FORWARD | Aliases: F20D22.2, F20D22_2NA
PEPPERS0003167	cacn3905	806	1658	2.06	AT1G04250Symbol: None | auxin-responsive protein / indoleacetic acid-induced protein 17 (IAA17), Identical to SP:P93830 Auxin-responsive protein IAA17 (Indoleacetic acid-induced protein 17) {Arabidopsis thaliana}; ESTs gb:H36782 and gb:F14074 come from this gene | chr1:1136257-1138582 FORWARD | Aliases: F19P19.31, F19P19_31NA
PEPPERS0016816	caKS15021H10.ab1_rev	7659	13057	1.7	AT1G04260Symbol: None | prenylated rab acceptor (PRA1) family protein, weak similarity to prenylated Rab acceptor (Mus musculus) GI:7716652; contains Pfam profile PF03208: Prenylated rab acceptor (PRA1) | chr1:1140527-1141364 REVERSE | Aliases: F19P19.30, F19P19_30NA
PEPPERS0013598	cacn17727	7721	6241	-1.24	AT1G04280Symbol: None | expressed protein | chr1:1143435-1146365 REVERSE | Aliases: F19P19.28, F19P19_28NA
PEPPERS0015794	caKS11005H08.scf	10886	12127	1.11	AT1G04290Symbol: None | thioesterase family protein, contains Pfam profile PF03061: thioesterase family protein; EST gb:T45093 comes from this gene | chr1:1147566-1148532 REVERSE | Aliases: F19P19.27, F19P19_27R
PEPPERS0004212	cacn5260	7668	10925	1.42	AT1G04300Symbol: None | meprin and TRAF homology domain-containing protein / MATH domain-containing protein, weak similarity to ubiquitin-specific protease 12 (Arabidopsis thaliana) GI:11993471;contains Pfam PF00917: Meprin And TRAF-Homology (MATH) domain | chr1:1148586-1154597 REVERSE | Aliases: F19P19.26, F19P19_26NA
PEPPERS0009830	cacn12884	9867	11668	1.18	AT1G04300Symbol: None | meprin and TRAF homology domain-containing protein / MATH domain-containing protein, weak similarity to ubiquitin-specific protease 12 (Arabidopsis thaliana) GI:11993471;contains Pfam PF00917: Meprin And TRAF-Homology (MATH) domain | chr1:1148586-1154597 REVERSE | Aliases: F19P19.26, F19P19_26NA
PEPPERS0005703	cacn7589	10950	13030	1.19	AT1G04340Symbol: None | lesion inducing protein-related, similar to ORF, able to induce HR-like lesions (Nicotiana tabacum) | chr1:1163096-1164850 REVERSE | Aliases: F19P19.23, F19P19_23NA
PEPPERS0015944	caKS12084B02.ab1	2372	1136	-2.09	AT1G04390Symbol: None | expressed protein | chr1:1179362-1183703 REVERSE | Aliases: F19P19.16, F19P19_16NA
PEPPERS0008822	cacn11542	2641	3084	1.17	AT1G04490Symbol: None | expressed protein | chr1:1218004-1219913 REVERSE | Aliases: F19P19.4, F19P19_4NA
PEPPERS0005737	cacn7624	16642	9141	-1.82	AT1G04510Symbol: None | transducin family protein / WD-40 repeat family protein, contains 6 WD-40 repeats (PF00400); similar to cell cycle control protein cwf8 (SP:O14011) (Schizosaccharomyces pombe (Fission yeast)) | chr1:1226574-1230826 FORWARD | Aliases: F19P19.2, F19P19_2R
PEPPERS0017611	caKS18013G01.ab1	5034	2291	-2.2	AT1G04520Symbol: None | 33 kDa secretory protein-related, contains Pfam PF01657: Domain of unknown function, duplicated in 33 KDa secretory proteins | chr1:1231577-1234005 FORWARD | Aliases: F19P19.1, F19P19_1NA
PEPPERS0002025	cacn2496	3264	1007	-3.24	AT1G04520Symbol: None | 33 kDa secretory protein-related, contains Pfam PF01657: Domain of unknown function, duplicated in 33 KDa secretory proteins | chr1:1231577-1234005 FORWARD | Aliases: F19P19.1, F19P19_1NA
PEPPERS0018219	caKS20045H04.ab1	53	67	1.26	AT1G04530Symbol: None | expressed protein | chr1:1234198-1236033 REVERSE | Aliases: T1G11.22, T1G11_22NA
PEPPERS0000931	cacn1112	3922	5896	1.5	AT1G04530Symbol: None | expressed protein | chr1:1234198-1236033 REVERSE | Aliases: T1G11.22, T1G11_22NA
PEPPERS0014313	caKS01039F04.ab1	1088	449	-2.42	AT1G04540Symbol: None | C2 domain-containing protein, low similarity to cold-regulated gene SRC2 (Glycine max) GI:2055230; contains Pfam profile PF00168: C2 domain | chr1:1237255-1239060 FORWARD | Aliases: T1G11.21, T1G11_21NA
PEPPERS0022144	cacn11909	178	42	-4.24	AT1G04550Symbol: None | auxin-responsive protein / indoleacetic acid-induced protein 12 (IAA12), identical to SP:Q38830 Auxin-responsive protein IAA12 (Indoleacetic acid-induced protein 12) {Arabidopsis thaliana} | chr1:1240413-1242119 FORWARD | Aliases: T1G11.20, T1G11_20NA
PEPPERS0014673	caKS07014F05.ab1	3211	1900	-1.69	AT1G04580Symbol: None | aldehyde oxidase, putative, similar to aldehyde oxidases from Arabidopsis thaliana: GI:3172023, GI:3172025, GI:3172044; identical to cDNA putative aldehyde oxidase (AO2) mRNA, partial cds GI:2792305 | chr1:1252121-1257509 REVERSE | Aliases: T1G11.17, T1G11_17F
PEPPERS0011517	cacn15177	4337	3572	-1.21	AT1G04580Symbol: None | aldehyde oxidase, putative, similar to aldehyde oxidases from Arabidopsis thaliana: GI:3172023, GI:3172025, GI:3172044; identical to cDNA putative aldehyde oxidase (AO2) mRNA, partial cds GI:2792305 | chr1:1252121-1257509 REVERSE | Aliases: T1G11.17, T1G11_17F
PEPPERS0019211	caKS24008B10.ab1	1430	2025	1.42	AT1G04590Symbol: EMB2748 | expressed protein, isoform contains GG acceptor splice site at intron 7 | chr1:1258577-1261423 REVERSE | Aliases: T1G11.16, T1G11_16, EMB2748, EMBRYO DEFECTIVE 2748NA
PEPPERS0004171	cacn5208	10302	6091	-1.69	AT1G04620Symbol: None | coenzyme F420 hydrogenase family / dehydrogenase, beta subunit family, contains Pfam PF04432: Coenzyme F420 hydrogenase/dehydrogenase, beta domain; similar to Coenzyme F420 hydrogenase beta subunit (SP:Q00391) {Methanobacterium thermoautotrophicum} | chr1:1282744-1286583 REVERSE | Aliases: T1G11.13, T1G11_13NA
PEPPERS0003119	cacn3845	19631	12646	-1.55	AT1G04620Symbol: None | coenzyme F420 hydrogenase family / dehydrogenase, beta subunit family, contains Pfam PF04432: Coenzyme F420 hydrogenase/dehydrogenase, beta domain; similar to Coenzyme F420 hydrogenase beta subunit (SP:Q00391) {Methanobacterium thermoautotrophicum} | chr1:1282744-1286583 REVERSE | Aliases: T1G11.13, T1G11_13NA
PEPPERS0012292	cacn16125	6242	8024	1.29	AT1G04635Symbol: EMB1687 | ribonuclease P family protein / Rpp14 family protein, contains Pfam profile: PF01900 Rpp14 family | chr1:1291313-1291994 FORWARD | Aliases: EMB1687, EMBRYO DEFECTIVE 1687NA
PEPPERS0012293	cacn16126	5915	7644	1.29	AT1G04635Symbol: EMB1687 | ribonuclease P family protein / Rpp14 family protein, contains Pfam profile: PF01900 Rpp14 family | chr1:1291313-1291994 FORWARD | Aliases: EMB1687, EMBRYO DEFECTIVE 1687NA
PEPPERS0014487	caKS01061B05.ab1	9340	6544	-1.43	AT1G04640Symbol: None | biotin/lipoate A/B protein ligase family protein, similar to lipoyltransferase (LIP2p) (Arabidopsis thaliana) GI:15887052; contains Pfam profile PF03099: Biotin/lipoate A/B protein ligase family | chr1:1292079-1293356 FORWARD | Aliases: NoneCH
PEPPERS0017018	caKS16058F12.ab1_rev	1454	634	-2.29	AT1G04640Symbol: None | biotin/lipoate A/B protein ligase family protein, similar to lipoyltransferase (LIP2p) (Arabidopsis thaliana) GI:15887052; contains Pfam profile PF03099: Biotin/lipoate A/B protein ligase family | chr1:1292079-1293356 FORWARD | Aliases: NoneCH
PEPPERS0022148	cacn11976	30	35	1.17	AT1G04670Symbol: None | expressed protein, ; expression supported by MPSS | chr1:1301984-1302531 FORWARD | Aliases: T1G11.23, T1G11_23NA
PEPPERS0005748	cacn7636	13756	12437	-1.11	AT1G04690Symbol: None | potassium channel protein, putative, nearly identical to K+ channel protein (Arabidopsis thaliana) GI:1063415; contains Pfam profile PF00248: oxidoreductase, aldo/keto reductase family | chr1:1313577-1315749 FORWARD | Aliases: T1G11.6, T1G11_6C
PEPPERS0002898	cacn3575	59	65	1.1	AT1G04690Symbol: None | potassium channel protein, putative, nearly identical to K+ channel protein (Arabidopsis thaliana) GI:1063415; contains Pfam profile PF00248: oxidoreductase, aldo/keto reductase family | chr1:1313577-1315749 FORWARD | Aliases: T1G11.6, T1G11_6C
PEPPERS0005183	cacn6915_rev	2890	4070	1.41	AT1G04700Symbol: None | protein kinase family protein, low similarity to EDR1 (Arabidopsis thaliana) GI:11127925; contains Pfam profile: PF00069 Eukaryotic protein kinase domain | chr1:1316918-1320918 FORWARD | Aliases: T1G11.5, T1G11_5T
PEPPERS0018248	caKS20027F04.ab1	2016	1426	-1.41	AT1G04730Symbol: None | AAA-type ATPase family protein, contains Pfam domain, PF00004: ATPase, AAA family ('A'TPases 'A'ssociated with diverse cellular 'A'ctivities) | chr1:1325384-1331085 REVERSE | Aliases: T1G11.3, T1G11_3DL
PEPPERS0001662	cacn2031	2529	1333	-1.9	AT1G04750Symbol: None | synaptobrevin family protein, similar to Vesicle-associated membrane protein 722 (AtVAMP722) Synaptobrevin-related protein 1 (SP:P47192) {Arabidopsis thaliana}; | chr1:1331573-1333425 REVERSE | Aliases: F13M7.26U
PEPPERS0011835	cacn15577_rev	3414	2177	-1.57	AT1G04770Symbol: None | male sterility MS5 family protein, similar to male sterility MS5 (Arabidopsis thaliana) GI:3859112; contains Pfam profile PF00515 TPR Domain | chr1:1336370-1337838 REVERSE | Aliases: F13M7.24, F13M7_24NA
PEPPERS0019727	caKS26025E12.ab1	6166	9996	1.62	AT1G04780Symbol: None | ankyrin repeat family protein, contains Pfam PF00023: Ankyrin repeat | chr1:1340668-1343583 REVERSE | Aliases: F13M7.23R
PEPPERS0011789	cacn15521	13790	14452	1.05	AT1G04850Symbol: None | ubiquitin-associated (UBA)/TS-N domain-containing protein, weak similarity to SP:P45974 Ubiquitin carboxyl-terminal hydrolase 5 (EC 3.1.2.15) {Homo sapiens}; contains Pfam profile PF00627: UBA/TS-N domain | chr1:1365118-1368792 REVERSE | Aliases: F13M7.16, F13M7_16NA
PEPPERS0001897	cacn2330	24227	26158	1.08	AT1G04850Symbol: None | ubiquitin-associated (UBA)/TS-N domain-containing protein, weak similarity to SP:P45974 Ubiquitin carboxyl-terminal hydrolase 5 (EC 3.1.2.15) {Homo sapiens}; contains Pfam profile PF00627: UBA/TS-N domain | chr1:1365118-1368792 REVERSE | Aliases: F13M7.16, F13M7_16O
PEPPERS0011790	cacn15522	985	276	-3.57	AT1G04850Symbol: None | ubiquitin-associated (UBA)/TS-N domain-containing protein, weak similarity to SP:P45974 Ubiquitin carboxyl-terminal hydrolase 5 (EC 3.1.2.15) {Homo sapiens}; contains Pfam profile PF00627: UBA/TS-N domain | chr1:1365118-1368792 REVERSE | Aliases: F13M7.16, F13M7_16O
PEPPERS0011791	cacn15523_rev	6605	5843	-1.13	AT1G04850Symbol: None | ubiquitin-associated (UBA)/TS-N domain-containing protein, weak similarity to SP:P45974 Ubiquitin carboxyl-terminal hydrolase 5 (EC 3.1.2.15) {Homo sapiens}; contains Pfam profile PF00627: UBA/TS-N domain | chr1:1365118-1368792 REVERSE | Aliases: F13M7.16, F13M7_16O
PEPPERS0014804	caKS07056F04.scf	5470	5335	-1.03	AT1G04860Symbol: None | ubiquitin-specific protease 2 (UBP2), identical to GI:11993463 | chr1:1369053-1373097 REVERSE | Aliases: F13M7.15, F13M7_15O
PEPPERS0002583	cacn3187	3465	2544	-1.36	AT1G04870Symbol: None | protein arginine N-methyltransferase family protein, similar to SP:Q96LA8 Protein arginine N-methyltransferase 6 (EC 2.1.1.-) {Homo sapiens} | chr1:1373233-1375741 REVERSE | Aliases: F13M7.14, F13M7_14OKT
PEPPERS0008558	cacn11181	1130	833	-1.36	AT1G04900Symbol: None | expressed protein, contains Pfam PF02636: Uncharacterized ACR, COG1565 | chr1:1383840-1388520 FORWARD | Aliases: F13M7.11, F13M7_11NA
PEPPERS0008926	cacn11683	4172	1207	-3.46	AT1G04920Symbol: None | sucrose-phosphate synthase, putative, similar to GB:Y11795 from (Craterostigma plantagineum) | chr1:1391501-1395863 REVERSE | Aliases: F13M7.9, F13M7_9M
PEPPERS0009342	cacn12243	3238	3351	1.03	AT1G04940Symbol: None | expressed protein, similar to PREDICTED: similar to hypothetical protein FLJ20729 [Canis familiaris] (GB:XP_537090.1) | chr1:1400907-1403111 FORWARD | Aliases: F13M7.7, F13M7_7R
PEPPERS0018164	caKS20060F06.ab1	15	13	-1.15	AT1G04950Symbol: None | TATA box-binding protein-associated factor (TAF) family protein, contains Pfam profile: PF02969 TATA box binding protein associated factor | chr1:1403084-1407458 REVERSE | Aliases: F13M7.6, F13M7_6K
PEPPERS0003785	cacn4723_rev	3809	3857	1.01	AT1G04950Symbol: None | TATA box-binding protein-associated factor (TAF) family protein, contains Pfam profile: PF02969 TATA box binding protein associated factor | chr1:1403084-1407458 REVERSE | Aliases: F13M7.6, F13M7_6K
PEPPERS0003035	cacn3743	6265	6149	-1.02	AT1G04950Symbol: None | TATA box-binding protein-associated factor (TAF) family protein, contains Pfam profile: PF02969 TATA box binding protein associated factor | chr1:1403084-1407458 REVERSE | Aliases: F13M7.6, F13M7_6K
PEPPERS0013623	cacn17754	2614	1843	-1.42	AT1G04950Symbol: None | TATA box-binding protein-associated factor (TAF) family protein, contains Pfam profile: PF02969 TATA box binding protein associated factor | chr1:1403084-1407458 REVERSE | Aliases: F13M7.6, F13M7_6K
PEPPERS0002205	cacn2716	6161	7393	1.2	AT1G04960Symbol: None | expressed protein | chr1:1407800-1410867 REVERSE | Aliases: F13M7.5, F13M7_5NA
PEPPERS0017671	caKS19042B11.ab1	14447	16599	1.15	AT1G04980Symbol: ATPDIL2-2 | Encodes a protein disulfide isomerase-like (PDIL) protein, a member of a multigene family within the thioredoxin (TRX) superfamily. | chr1:1413643-1416143 REVERSE | Aliases: F13M7.3, F13M7_3, ATPDIL2-2, PDI-LIKE 2-2O
PEPPERS0012433	cacn16294_rev	6782	7373	1.09	AT1G04980Symbol: ATPDIL2-2 | Encodes a protein disulfide isomerase-like (PDIL) protein, a member of a multigene family within the thioredoxin (TRX) superfamily. | chr1:1413643-1416143 REVERSE | Aliases: F13M7.3, F13M7_3, ATPDIL2-2, PDI-LIKE 2-2O
PEPPERS0011808	cacn15547	4944	6380	1.29	AT1G04985Symbol: None | expressed protein | chr1:1416342-1418438 REVERSE | Aliases: F13M7.2, F13M7_2NA
PEPPERS0011809	cacn15548	3125	4122	1.32	AT1G04985Symbol: None | expressed protein | chr1:1416342-1418438 REVERSE | Aliases: F13M7.2, F13M7_2NA
PEPPERS0001381	cacn1678	1715	1241	-1.38	AT1G05000Symbol: None | tyrosine specific protein phosphatase family protein, contains tyrosine specific protein phosphatases active site, PROSITE:PS00383 | chr1:1425592-1428781 FORWARD | Aliases: T7A14.14, T7A14_14V
PEPPERS0001745	cacn2138	1937	4208	2.17	AT1G05000Symbol: None | tyrosine specific protein phosphatase family protein, contains tyrosine specific protein phosphatases active site, PROSITE:PS00383 | chr1:1425592-1428781 FORWARD | Aliases: T7A14.14, T7A14_14V
PEPPERS0016612	caKS13020G09.ab1_rev	166	134	-1.24	AT1G05010Symbol: None | 1-aminocyclopropane-1-carboxylate oxidase / ACC oxidase / ethylene-forming enzyme (ACO) (EAT1), Identical to 1-aminocyclopropane-1-carboxylate oxidase (ACC oxidase) gb:X66719 (EAT1). ESTs gb:T43073, gb:T5714, gb:R90435, gb:R44023, gb:AA597926, gb:AI099676, gb:AA650810 and gb:29725 come from this gene | chr1:1431189-1432857 REVERSE | Aliases: T7A14.12, T7A14_12NA
PEPPERS0005739	cacn7627	103	67	-1.54	AT1G05010Symbol: None | 1-aminocyclopropane-1-carboxylate oxidase / ACC oxidase / ethylene-forming enzyme (ACO) (EAT1), Identical to 1-aminocyclopropane-1-carboxylate oxidase (ACC oxidase) gb:X66719 (EAT1). ESTs gb:T43073, gb:T5714, gb:R90435, gb:R44023, gb:AA597926, gb:AI099676, gb:AA650810 and gb:29725 come from this gene | chr1:1431189-1432857 REVERSE | Aliases: T7A14.12, T7A14_12QR
PEPPERS0006259	cacn8234	28985	29786	1.03	AT1G05010Symbol: None | 1-aminocyclopropane-1-carboxylate oxidase / ACC oxidase / ethylene-forming enzyme (ACO) (EAT1), Identical to 1-aminocyclopropane-1-carboxylate oxidase (ACC oxidase) gb:X66719 (EAT1). ESTs gb:T43073, gb:T5714, gb:R90435, gb:R44023, gb:AA597926, gb:AI099676, gb:AA650810 and gb:29725 come from this gene | chr1:1431189-1432857 REVERSE | Aliases: T7A14.12, T7A14_12QR
PEPPERS0006081	cacn8027	1576	17634	11.19	AT1G05010Symbol: None | 1-aminocyclopropane-1-carboxylate oxidase / ACC oxidase / ethylene-forming enzyme (ACO) (EAT1), Identical to 1-aminocyclopropane-1-carboxylate oxidase (ACC oxidase) gb:X66719 (EAT1). ESTs gb:T43073, gb:T5714, gb:R90435, gb:R44023, gb:AA597926, gb:AI099676, gb:AA650810 and gb:29725 come from this gene | chr1:1431189-1432857 REVERSE | Aliases: T7A14.12, T7A14_12QR
PEPPERS0006082	cacn8028	1520	18377	12.09	AT1G05010Symbol: None | 1-aminocyclopropane-1-carboxylate oxidase / ACC oxidase / ethylene-forming enzyme (ACO) (EAT1), Identical to 1-aminocyclopropane-1-carboxylate oxidase (ACC oxidase) gb:X66719 (EAT1). ESTs gb:T43073, gb:T5714, gb:R90435, gb:R44023, gb:AA597926, gb:AI099676, gb:AA650810 and gb:29725 come from this gene | chr1:1431189-1432857 REVERSE | Aliases: T7A14.12, T7A14_12QR
PEPPERS0005998	cacn7934_rev	1836	3475	1.89	AT1G05010Symbol: None | 1-aminocyclopropane-1-carboxylate oxidase / ACC oxidase / ethylene-forming enzyme (ACO) (EAT1), Identical to 1-aminocyclopropane-1-carboxylate oxidase (ACC oxidase) gb:X66719 (EAT1). ESTs gb:T43073, gb:T5714, gb:R90435, gb:R44023, gb:AA597926, gb:AI099676, gb:AA650810 and gb:29725 come from this gene | chr1:1431189-1432857 REVERSE | Aliases: T7A14.12, T7A14_12QR
PEPPERS0011029	cacn14549	453	12479	27.55	AT1G05010Symbol: None | 1-aminocyclopropane-1-carboxylate oxidase / ACC oxidase / ethylene-forming enzyme (ACO) (EAT1), Identical to 1-aminocyclopropane-1-carboxylate oxidase (ACC oxidase) gb:X66719 (EAT1). ESTs gb:T43073, gb:T5714, gb:R90435, gb:R44023, gb:AA597926, gb:AI099676, gb:AA650810 and gb:29725 come from this gene | chr1:1431189-1432857 REVERSE | Aliases: T7A14.12, T7A14_12QR
PEPPERS0012606	cacn16503	4534	2052	-2.21	AT1G05030Symbol: None | hexose transporter, putative, similar to hexose transporters from Nicotiana tabacum (GI:8347244), Solanum tuberosum (GI:8347246), Arabidopsis thaliana (GI:8347250); contains Pfam profile PF00083: major facilitator superfamily protein | chr1:1438151-1441416 REVERSE | Aliases: T7A14.10, T7A14_10R
PEPPERS0011611	cacn15309_rev	3393	2216	-1.53	AT1G05055Symbol: None | basic transcription factor 2, 44kD subunit-related, contains weak similarity to Swiss-Prot:Q13888 TFIIH basal transcription factor complex p44 subunit (Basic transcription factor 2 44 kDa subunit, BTF2-p44, General transcription factor IIH polypeptide 2) (Homo sapiens) | chr1:1448718-1450855 REVERSE | Aliases: AT1G05050KL
PEPPERS0002151	cacn2652_rev	1939	2928	1.51	AT1G05060Symbol: None | expressed protein | chr1:1451057-1452871 REVERSE | Aliases: T7A14.7, T7A14_7NA
PEPPERS0000229	cacn287	3580	2019	-1.77	AT1G05070Symbol: None | expressed protein | chr1:1457067-1458742 REVERSE | Aliases: T7A14.6, T7A14_6V
PEPPERS0018922	caKS23022B07.ab1	2255	2434	1.08	AT1G05120Symbol: None | SNF2 domain-containing protein / helicase domain-containing protein / RING finger domain-containing protein, similar to SP:P79051 DNA repair protein rhp16 (RAD16 homolog) {Schizosaccharomyces pombe}; contains Pfam profiles PF00271: Helicase conserved C-terminal domain, PF00176: SNF2 family N-terminal domain, PF00097: Zinc finger, C3HC4 type (RING finger) | chr1:1471623-147…
PEPPERS0010064	cacn13210_rev	2041	2705	1.33	AT1G05120Symbol: None | SNF2 domain-containing protein / helicase domain-containing protein / RING finger domain-containing protein, similar to SP:P79051 DNA repair protein rhp16 (RAD16 homolog) {Schizosaccharomyces pombe}; contains Pfam profiles PF00271: Helicase conserved C-terminal domain, PF00176: SNF2 family N-terminal domain, PF00097: Zinc finger, C3HC4 type (RING finger) | chr1:1471623-147…
PEPPERS0022836	caKS11068H06.ab1	2975	2909	-1.02	AT1G05120Symbol: None | SNF2 domain-containing protein / helicase domain-containing protein / RING finger domain-containing protein, similar to SP:P79051 DNA repair protein rhp16 (RAD16 homolog) {Schizosaccharomyces pombe}; contains Pfam profiles PF00271: Helicase conserved C-terminal domain, PF00176: SNF2 family N-terminal domain, PF00097: Zinc finger, C3HC4 type (RING finger) | chr1:1471623-147…
PEPPERS0000959	cacn1143	11152	11127	1	AT1G05150Symbol: None | calcium-binding EF hand family protein, low similarity to O-linked GlcNAc transferase (Homo sapiens) GI:2266994; contains Pfam profiles PF00036: EF hand, PF00515: TPR Domain | chr1:1484066-1486959 REVERSE | Aliases: YUP8H12.24, YUP8H12_24R
PEPPERS0002133	cacn2631	51	51	1	AT1G05160Symbol: None | ent-kaurenoic acid hydroxylase (KAO1) / cytochrome P450 88A3, putative (CYP88A3), identical to Cytochrome P450 88A3 (SP:O23051) (Arabidopsis thaliana); nearly identical to ent-kaurenoic acid hydroxylase (KAO1) GI:13021852 from (Arabidopsis thaliana) | chr1:1487377-1490946 REVERSE | Aliases: YUP8H12.23, YUP8H12_23QI
PEPPERS0002058	cacn2535	20	25	1.25	AT1G05160Symbol: None | ent-kaurenoic acid hydroxylase (KAO1) / cytochrome P450 88A3, putative (CYP88A3), identical to Cytochrome P450 88A3 (SP:O23051) (Arabidopsis thaliana); nearly identical to ent-kaurenoic acid hydroxylase (KAO1) GI:13021852 from (Arabidopsis thaliana) | chr1:1487377-1490946 REVERSE | Aliases: YUP8H12.23, YUP8H12_23QI
PEPPERS0003737	cacn4658	7530	4731	-1.59	AT1G05170Symbol: None | galactosyltransferase family protein | chr1:1491110-1494218 REVERSE | Aliases: YUP8H12.22, YUP8H12_22G
PEPPERS0003359	cacn4167	618	293	-2.11	AT1G05170Symbol: None | galactosyltransferase family protein | chr1:1491110-1494218 REVERSE | Aliases: YUP8H12.22, YUP8H12_22G
PEPPERS0002703	cacn3332	4324	3070	-1.41	AT1G05170Symbol: None | galactosyltransferase family protein | chr1:1491110-1494218 REVERSE | Aliases: YUP8H12.22, YUP8H12_22G
PEPPERS0015989	caKS12080F05.ab1	13826	10277	-1.35	AT1G05170Symbol: None | galactosyltransferase family protein | chr1:1491110-1494218 REVERSE | Aliases: YUP8H12.22, YUP8H12_22G
PEPPERS0017701	caKS19012C10.ab1	1388	1740	1.25	AT1G05180Symbol: None | auxin-resistance protein AXR1 (AXR1), identical to SP:P42744 Auxin-resistance protein AXR1 {Arabidopsis thaliana}; contains Pfam profile PF00899: ThiF family; identical to cDNA ubiquitin activating enzyme E1-related protein (AXR1) GI:304103 | chr1:1498113-1501771 REVERSE | Aliases: NoneO
PEPPERS0000876	cacn1045	1509	1759	1.17	AT1G05180Symbol: None | auxin-resistance protein AXR1 (AXR1), identical to SP:P42744 Auxin-resistance protein AXR1 {Arabidopsis thaliana}; contains Pfam profile PF00899: ThiF family; identical to cDNA ubiquitin activating enzyme E1-related protein (AXR1) GI:304103 | chr1:1498113-1501771 REVERSE | Aliases: NoneO
PEPPERS0011412	cacn15031	5359	5262	-1.02	AT1G05180Symbol: None | auxin-resistance protein AXR1 (AXR1), identical to SP:P42744 Auxin-resistance protein AXR1 {Arabidopsis thaliana}; contains Pfam profile PF00899: ThiF family; identical to cDNA ubiquitin activating enzyme E1-related protein (AXR1) GI:304103 | chr1:1498113-1501771 REVERSE | Aliases: NoneO
PEPPERS0013569	cacn17694	15261	10293	-1.48	AT1G05190Symbol: EMB2394 | ribosomal protein L6 family protein, Similar to Mycobacterium RlpF (gb:Z84395). ESTs gb:T75785,gb:R30580,gb:T04698 come from this gene | chr1:1502343-1503826 REVERSE | Aliases: YUP8H12.20, YUP8H12_20, EMB2394, EMBRYO DEFECTIVE 2394J
PEPPERS0019865	caKS26035G06.ab1	8783	8949	1.02	AT1G05200Symbol: None | glutamate receptor family protein (GLR3.4), plant glutamate receptor family, PMID:11379626 | chr1:1505316-1509151 FORWARD | Aliases: YUP8H12.19, YUP8H12_19PET
PEPPERS0013299	cacn17372	14644	16438	1.12	AT1G05200Symbol: None | glutamate receptor family protein (GLR3.4), plant glutamate receptor family, PMID:11379626 | chr1:1505316-1509151 FORWARD | Aliases: YUP8H12.19, YUP8H12_19PET
PEPPERS0016826	caKS15059C03.ab1	7784	7342	-1.06	AT1G05200Symbol: None | glutamate receptor family protein (GLR3.4), plant glutamate receptor family, PMID:11379626 | chr1:1505316-1509151 FORWARD | Aliases: YUP8H12.19, YUP8H12_19PET
PEPPERS0003794	cacn4733	1135	1932	1.7	AT1G05205Symbol: None | expressed protein | chr1:1509212-1510280 REVERSE | Aliases: NoneNA
PEPPERS0008688	cacn11357	447	130	-3.44	AT1G05230Symbol: None | homeobox-leucine zipper family protein / lipid-binding START domain-containing protein, similar to homeobox 1 (GP:12002853) {Picea abies}; Strong similarity to Phalaenopsis homeobox protein (gb:U34743) | chr1:1512900-1517247 REVERSE | Aliases: YUP8H12.16, YUP8H12_16NA
PEPPERS0010428	cacn13710	3490	1187	-2.94	AT1G05260Symbol: None | peroxidase 3 (PER3) (P3) / rare cold-inducible protein (RCI3A) (PRC), identical to SP:O23044 Peroxidase 3 precursor (EC 1.11.1.7) (Atperox P3) (Rare cold inducible protein) (RCI3A) (ATPRC) {Arabidopsis thalliana} | chr1:1529767-1531438 FORWARD | Aliases: YUP8H12.13, YUP8H12_13NA
PEPPERS0012371	cacn16221	45	47	1.04	AT1G05260Symbol: None | peroxidase 3 (PER3) (P3) / rare cold-inducible protein (RCI3A) (PRC), identical to SP:O23044 Peroxidase 3 precursor (EC 1.11.1.7) (Atperox P3) (Rare cold inducible protein) (RCI3A) (ATPRC) {Arabidopsis thalliana} | chr1:1529767-1531438 FORWARD | Aliases: YUP8H12.13, YUP8H12_13NA
PEPPERS0004191	cacn5234	17804	23581	1.32	AT1G05270Symbol: None | TraB family protein, contains Pfam domain PF01963: TraB family | chr1:1531640-1534389 REVERSE | Aliases: YUP8H12.12, YUP8H12_12NA
PEPPERS0010516	cacn13826	944	1256	1.33	AT1G05270Symbol: None | TraB family protein, contains Pfam domain PF01963: TraB family | chr1:1531640-1534389 REVERSE | Aliases: YUP8H12.12, YUP8H12_12T
PEPPERS0013596	cacn17725	2179	16667	7.65	AT1G05300Symbol: None | metal transporter, putative (ZIP5), identical to putative metal transporter ZIP5 (Arabidopsis thaliana) gi:17385784:gb:AAL38432; similar to zinc transporter protein ZIP1 (Glycine max) gi:15418778:gb:AAK37761; member of the Zinc (Zn2+)-Iron (Fe2+) permease (ZIP) family, PMID:11500563 | chr1:1545105-1547794 REVERSE | Aliases: YUP8H12.8, YUP8H12_8P
PEPPERS0003933	cacn4914	9610	7888	-1.22	AT1G05350Symbol: None | thiF family protein, low similarity to SP:P30138 Adenylyltransferase thiF (EC 2.7.7.-) {Escherichia coli}; contains Pfam profile PF00899: ThiF family | chr1:1560890-1564004 REVERSE | Aliases: YUP8H12.3, YUP8H12_3H
PEPPERS0003932	cacn4913	376	256	-1.47	AT1G05350Symbol: None | thiF family protein, low similarity to SP:P30138 Adenylyltransferase thiF (EC 2.7.7.-) {Escherichia coli}; contains Pfam profile PF00899: ThiF family | chr1:1560890-1564004 REVERSE | Aliases: YUP8H12.3, YUP8H12_3H
PEPPERS0009412	cacn12332	9016	8815	-1.02	AT1G05360Symbol: None | expressed protein, Similar to Arabidopsis hypothetical protein PID:e326839 (gb:Z97337) contains transmembrane domains | chr1:1564621-1567464 FORWARD | Aliases: YUP8H12.2, YUP8H12_2R
PEPPERS0017550	caKS17008G09.ab1_rev	7388	6811	-1.08	AT1G05380Symbol: None | PHD finger transcription factor, putative | chr1:1578784-1582613 FORWARD | Aliases: T25N20.3, T25N20_3NA
PEPPERS0014610	caKS07002C03.ab1	15004	5999	-2.5	AT1G05385Symbol: None | photosystem II 11 kDa protein-related, similar to Photosystem II 11 kDa protein precursor (SP:P74367)(strain PCC 6803) {Synechocystis sp.} | chr1:1582673-1583717 REVERSE | Aliases: NoneNA
PEPPERS0014273	caKS01032G11.ab1	1819	924	-1.97	AT1G05410Symbol: None | expressed protein | chr1:1585370-1587773 REVERSE | Aliases: T25N20.6, T25N20_6NA
PEPPERS0011031	cacn14551	82	66	-1.24	AT1G05420Symbol: OFP12 | ovate protein-related, contains TIGRFAM TIGR01568 : uncharacterized plant-specific domain TIGR01568 | chr1:1590072-1590752 FORWARD | Aliases: T25N20.7, T25N20_7, ATOFP12, OFP12NA
PEPPERS0003624	cacn4512	3856	3360	-1.15	AT1G05430Symbol: None | expressed protein | chr1:1594056-1595817 REVERSE | Aliases: T25N20.8, T25N20_8NA
PEPPERS0003175	cacn3913_rev	554	760	1.37	AT1G05440Symbol: None | expressed protein, contains domain THR_RICH (PS50325) | chr1:1596006-1597847 REVERSE | Aliases: T25N20.9, T25N20_9NA
PEPPERS0008530	cacn11136	14925	8220	-1.82	AT1G05460Symbol: None | RNA helicase SDE3 (SDE3), identical to RNA helicase SDE3 (Arabidopsis thaliana) GI:13811296 | chr1:1601031-1605026 REVERSE | Aliases: T25N20.11, T25N20_11A
PEPPERS0016193	caKS12003C05.scf	5212	2449	-2.13	AT1G05460Symbol: None | RNA helicase SDE3 (SDE3), identical to RNA helicase SDE3 (Arabidopsis thaliana) GI:13811296 | chr1:1601031-1605026 REVERSE | Aliases: T25N20.11, T25N20_11NA
PEPPERS0019206	caKS24016E10.ab1	4506	2175	-2.07	AT1G05470Symbol: None | endonuclease/exonuclease/phosphatase family protein, simlar to inositol polyphosphate 5-phosphatase I (GI:10444261) and II (GI:10444263) (Arabidopsis thaliana); contains Pfam profile PF03372: Endonuclease/Exonuclease/phosphatase family | chr1:1608557-1611166 REVERSE | Aliases: T25N20.12, T25N20_12U
PEPPERS0017903	caKS19003F09.ab1	3371	1688	-2	AT1G05470Symbol: None | endonuclease/exonuclease/phosphatase family protein, simlar to inositol polyphosphate 5-phosphatase I (GI:10444261) and II (GI:10444263) (Arabidopsis thaliana); contains Pfam profile PF03372: Endonuclease/Exonuclease/phosphatase family | chr1:1608557-1611166 REVERSE | Aliases: T25N20.12, T25N20_12U
PEPPERS0014511	caKS01063G06.ab1	394	1017	2.58	AT1G05480Symbol: None | SNF2 domain-containing protein / helicase domain-containing protein, low similarity to SP:Q9U7E0 Transcriptional regulator ATRX homolog {Caenorhabditis elegans}; contains PFam profiles PF00271: Helicase conserved C-terminal domain, PF00176: SNF2 family N-terminal domain | chr1:1618601-1620560 REVERSE | Aliases: T25N20.23L
PEPPERS0017761	caKS19029B02.ab1	3820	1878	-2.03	AT1G05500Symbol: None | C2 domain-containing protein, similar to Ca2+-dependent lipid-binding protein (CLB1) GI:2789434 from (Lycopersicon esculentum) | chr1:1625097-1628939 FORWARD | Aliases: T25N20.15R
PEPPERS0018106	caKS20046C01.ab1	7889	8209	1.04	AT1G05520Symbol: None | transport protein, putative, similar to Swiss-Prot:Q15436 protein transport protein Sec23A (Homo sapiens) | chr1:1630899-1635710 REVERSE | Aliases: T25N20.17U
PEPPERS0002348	cacn2889_rev	85	787	9.26	AT1G05530Symbol: None | UDP-glucoronosyl/UDP-glucosyl transferase family protein, contains Pfam profile: PF00201 UDP-glucoronosyl and UDP-glucosyl transferase | chr1:1636495-1637862 REVERSE | Aliases: T25N20.18GC
PEPPERS0011234	cacn14801_rev	9966	8201	-1.22	AT1G05560Symbol: None | UDP-glucose transferase (UGT75B2), similar to UDP-glucose:indole-3-acetate beta-D-glucosyltransferase GI:2149127 from (Arabidopsis thaliana); identical to cDNA UDP-glucosyltransferase (UGT75B2) GI:13661274 | chr1:1645497-1647146 REVERSE | Aliases: T25N20.21GC
PEPPERS0009003	cacn11775	14937	10803	-1.38	AT1G05570Symbol: None | similar to glycosyl transferase family 48 protein [Arabidopsis thaliana] (TAIR:At5g13000.1); similar to glycosyl transferase family 48 protein [Arabidopsis thaliana] (TAIR:At2g31960.1); similar to glycosyl transferase family 48 protein [Arabidopsis thaliana] (TAIR:At1g06490.1); similar to glycosyl transferase family 48 protein [Arabidopsis thaliana] (TAIR:At2g13680.1); sim…
PEPPERS0015159	caKS09037E06.scf	420	6562	15.62	AT1G05575Symbol: None | expressed protein | chr1:1661690-1662186 REVERSE | Aliases: NoneNA
PEPPERS0013645	cacn17785	1785	1823	1.02	AT1G05600Symbol: None | pentatricopeptide (PPR) repeat-containing protein, contains Pfam profile: PF01535 PPR repeat | chr1:1672098-1673747 FORWARD | Aliases: F3F20.5, F3F20_5R
PEPPERS0012468	cacn16333	1463	6881	4.7	AT1G05620Symbol: None | inosine-uridine preferring nucleoside hydrolase family protein, similar to Chain A, Crystal Structure Of Nucleoside Hydrolase From Leishmania MajorGI:8569431; contains Pfam profile PF01156: Inosine-uridine preferring nucleoside hydrolase | chr1:1679165-1681705 FORWARD | Aliases: F3F20.7, F3F20_7F
PEPPERS0012841	cacn16804	10264	8551	-1.2	AT1G05620Symbol: None | inosine-uridine preferring nucleoside hydrolase family protein, similar to Chain A, Crystal Structure Of Nucleoside Hydrolase From Leishmania MajorGI:8569431; contains Pfam profile PF01156: Inosine-uridine preferring nucleoside hydrolase | chr1:1679165-1681705 FORWARD | Aliases: F3F20.7, F3F20_7F
PEPPERS0024369	caKS23062C04.ab1_rev	3681	3058	-1.2	AT1G05620Symbol: None | inosine-uridine preferring nucleoside hydrolase family protein, similar to Chain A, Crystal Structure Of Nucleoside Hydrolase From Leishmania MajorGI:8569431; contains Pfam profile PF01156: Inosine-uridine preferring nucleoside hydrolase | chr1:1679165-1681705 FORWARD | Aliases: F3F20.7, F3F20_7NA
PEPPERS0019746	caKS26034C11.ab1_rev	5312	4106	-1.29	AT1G05680Symbol: None | UDP-glucoronosyl/UDP-glucosyl transferase family protein, contains Pfam profile: PF00201 UDP-glucoronosyl and UDP-glucosyl transferase | chr1:1703091-1704688 REVERSE | Aliases: F3F20.13, F3F20_13GC
PEPPERS0001199	cacn1459	453	171	-2.65	AT1G05680Symbol: None | UDP-glucoronosyl/UDP-glucosyl transferase family protein, contains Pfam profile: PF00201 UDP-glucoronosyl and UDP-glucosyl transferase | chr1:1703091-1704688 REVERSE | Aliases: F3F20.13, F3F20_13GC
PEPPERS0001200	cacn1460	9420	5561	-1.69	AT1G05680Symbol: None | UDP-glucoronosyl/UDP-glucosyl transferase family protein, contains Pfam profile: PF00201 UDP-glucoronosyl and UDP-glucosyl transferase | chr1:1703091-1704688 REVERSE | Aliases: F3F20.13, F3F20_13GC
PEPPERS0015097	caKS09076H02.scf	3115	1291	-2.41	AT1G05680Symbol: None | UDP-glucoronosyl/UDP-glucosyl transferase family protein, contains Pfam profile: PF00201 UDP-glucoronosyl and UDP-glucosyl transferase | chr1:1703091-1704688 REVERSE | Aliases: F3F20.13, F3F20_13GC
PEPPERS0010732	cacn14165	14075	4923	-2.86	AT1G05680Symbol: None | UDP-glucoronosyl/UDP-glucosyl transferase family protein, contains Pfam profile: PF00201 UDP-glucoronosyl and UDP-glucosyl transferase | chr1:1703091-1704688 REVERSE | Aliases: F3F20.13, F3F20_13GC
PEPPERS0010760	cacn14198	2230	14337	6.43	AT1G05680Symbol: None | UDP-glucoronosyl/UDP-glucosyl transferase family protein, contains Pfam profile: PF00201 UDP-glucoronosyl and UDP-glucosyl transferase | chr1:1703091-1704688 REVERSE | Aliases: F3F20.13, F3F20_13GC
PEPPERS0009528	cacn12487	1002	8221	8.2	AT1G05680Symbol: None | UDP-glucoronosyl/UDP-glucosyl transferase family protein, contains Pfam profile: PF00201 UDP-glucoronosyl and UDP-glucosyl transferase | chr1:1703091-1704688 REVERSE | Aliases: F3F20.13, F3F20_13GC
PEPPERS0009529	cacn12488_rev	9509	27942	2.94	AT1G05680Symbol: None | UDP-glucoronosyl/UDP-glucosyl transferase family protein, contains Pfam profile: PF00201 UDP-glucoronosyl and UDP-glucosyl transferase | chr1:1703091-1704688 REVERSE | Aliases: F3F20.13, F3F20_13GC
PEPPERS0012087	cacn15882	15237	4587	-3.32	AT1G05680Symbol: None | UDP-glucoronosyl/UDP-glucosyl transferase family protein, contains Pfam profile: PF00201 UDP-glucoronosyl and UDP-glucosyl transferase | chr1:1703091-1704688 REVERSE | Aliases: F3F20.13, F3F20_13GC
PEPPERS0010931	cacn14425_rev	2466	4257	1.73	AT1G05680Symbol: None | UDP-glucoronosyl/UDP-glucosyl transferase family protein, contains Pfam profile: PF00201 UDP-glucoronosyl and UDP-glucosyl transferase | chr1:1703091-1704688 REVERSE | Aliases: F3F20.13, F3F20_13GC
PEPPERS0017437	caKS17040A02.ab1	9454	11717	1.24	AT1G05690Symbol: None | TAZ zinc finger family protein / BTB/POZ domain-containing protein, contains Pfam PF00651 : BTB/POZ domain; contains Pfam PF02135 : TAZ zinc finger; similar to p300/CBP acetyltransferase-related protein (GI:12597461) (Arabidopsis thaliana); similar to Speckle-type POZ protein (SP:O43791) (Homo sapiens) | chr1:1707082-1709346 FORWARD | Aliases: F3F20.14, F3F20_14K
PEPPERS0017305	caKS16002D09.ab1_rev	2126	3384	1.59	AT1G05710Symbol: None | ethylene-responsive protein, putative, similar to ethylene-inducible ER33 protein (Lycopersicon esculentum) gi:5669656:gb:AAD46413; identical to bHLH transcription factor (bHLH-alpha gene) | chr1:1716021-1717269 FORWARD | Aliases: F3F20.16, F3F20_16NA
PEPPERS0012573	cacn16459	480	653	1.36	AT1G05720Symbol: None | selenoprotein family protein, contains Prosite PS00190: Cytochrome c family heme-binding site signature; similar to 15 kDa selenoprotein (GI:12314088) {Homo sapiens} | chr1:1717461-1718852 REVERSE | Aliases: F3F20.17, F3F20_17R
PEPPERS0022657	caKS08017G02.ab1	49	50	1.02	AT1G05760Symbol: None | jacalin lectin family protein (RTM1), identical to gi:6503088 (GB:AAF14583) from (Arabidopsis thaliana) (Proc. Natl. Acad. Sci. U.S.A. 97 (1), 489-494 (2000)); contains Pfam profile PF01419 jacalin-like lectin domain | chr1:1723733-1724485 REVERSE | Aliases: T20M3.2, T20M3_2NA
PEPPERS0025440	cacn5060	7280	9930	1.36	AT1G05780Symbol: None | expressed protein | chr1:1726760-1728179 FORWARD | Aliases: T20M3.4, T20M3_4NA
PEPPERS0025441	cacn5060_rev	2297	3229	1.41	AT1G05780Symbol: None | expressed protein | chr1:1726760-1728179 FORWARD | Aliases: T20M3.4, T20M3_4NA
PEPPERS0025442	cacn5061	3812	4695	1.23	AT1G05780Symbol: None | expressed protein | chr1:1726760-1728179 FORWARD | Aliases: T20M3.4, T20M3_4NA
PEPPERS0025443	cacn5061_rev	3119	4511	1.45	AT1G05780Symbol: None | expressed protein | chr1:1726760-1728179 FORWARD | Aliases: T20M3.4, T20M3_4NA
PEPPERS0017642	caKS18028E08.ab1_rev	1431	1928	1.35	AT1G05780Symbol: None | expressed protein | chr1:1726760-1728179 FORWARD | Aliases: T20M3.4, T20M3_4NA
PEPPERS0002095	cacn2582_rev	388	538	1.39	AT1G05785Symbol: None | Got1-like family protein, contains Pfam PF04178: Got1-like family profile; contains 4 transmembrane domains; | chr1:1730248-1732623 FORWARD | Aliases: NoneNA
PEPPERS0018633	caKS22050D01.ab1	1661	14251	8.58	AT1G05805Symbol: None | basic helix-loop-helix (bHLH) family protein | chr1:1744773-1747692 FORWARD | Aliases: NoneNA
PEPPERS0009153	cacn11981	88	99	1.13	AT1G05820Symbol: None | protease-associated (PA) domain-containing protein, contains weak similarity to protease associated (PA) domain proteins, Pfam:PF02225 | chr1:1749775-1753766 FORWARD | Aliases: T20M3.9, T20M3_9R
PEPPERS0000141	cacn175	6525	5690	-1.15	AT1G05830Symbol: None | trithorax protein, putative / PHD finger family protein / SET domain-containing protein, similar to trithorax-like protein 1 (Arabidopsis thaliana) GI:12659210; contains Pfam domain, PF00628: PHD-finger and PF00856: SET domain | chr1:1754243-1761816 FORWARD | Aliases: T20M3.10, T20M3_10BK
PEPPERS0014413	caKS01053E05.ab1	4343	8110	1.87	AT1G05840Symbol: None | aspartyl protease family protein, contains Pfam PF00026: Eukaryotic aspartyl protease | chr1:1762767-1766280 REVERSE | Aliases: T20M3.11, T20M3_11O
PEPPERS0006258	cacn8232_rev	34682	30011	-1.16	AT1G05850Symbol: None | chitinase-like protein 1 (CTL1), similar to class I chitinase GI:7798656 from (Halimolobos perplexa var. perplexa); contains Pfam profile PF00182: Chitinase class I; identical to cDNA chitinase-like protein 1 (CTL1) CTL1-ELP1 allele GI:17226328 | chr1:1766502-1768662 REVERSE | Aliases: T20M3.12, T20M3_12NA
PEPPERS0006253	cacn8227_rev	12455	8257	-1.51	AT1G05850Symbol: None | chitinase-like protein 1 (CTL1), similar to class I chitinase GI:7798656 from (Halimolobos perplexa var. perplexa); contains Pfam profile PF00182: Chitinase class I; identical to cDNA chitinase-like protein 1 (CTL1) CTL1-ELP1 allele GI:17226328 | chr1:1766502-1768662 REVERSE | Aliases: T20M3.12, T20M3_12R
PEPPERS0005098	cacn6772_rev	17839	16643	-1.07	AT1G05850Symbol: None | chitinase-like protein 1 (CTL1), similar to class I chitinase GI:7798656 from (Halimolobos perplexa var. perplexa); contains Pfam profile PF00182: Chitinase class I; identical to cDNA chitinase-like protein 1 (CTL1) CTL1-ELP1 allele GI:17226328 | chr1:1766502-1768662 REVERSE | Aliases: T20M3.12, T20M3_12R
PEPPERS0022876	caKS12045F12.scf	1153	1197	1.04	AT1G05910Symbol: None | cell division cycle protein 48-related / CDC48-related, similar to SP:P54609 Cell division cycle protein 48 homolog {Arabidopsis thaliana}; contains Pfam profiles PF00004: ATPase AAA family, PF00439: Bromodomain | chr1:1790223-1796646 FORWARD | Aliases: T20M3.19, T20M3_19NA
PEPPERS0014564	caKS01072B07.ab1	2136	2272	1.06	AT1G05910Symbol: None | cell division cycle protein 48-related / CDC48-related, similar to SP:P54609 Cell division cycle protein 48 homolog {Arabidopsis thaliana}; contains Pfam profiles PF00004: ATPase AAA family, PF00439: Bromodomain | chr1:1790223-1796646 FORWARD | Aliases: T20M3.19, T20M3_19NA
PEPPERS0012035	cacn15818	5884	5766	-1.02	AT1G05910Symbol: None | cell division cycle protein 48-related / CDC48-related, similar to SP:P54609 Cell division cycle protein 48 homolog {Arabidopsis thaliana}; contains Pfam profiles PF00004: ATPase AAA family, PF00439: Bromodomain | chr1:1790223-1796646 FORWARD | Aliases: T20M3.19, T20M3_19O
PEPPERS0010672	cacn14071	13989	10511	-1.33	AT1G05940Symbol: None | amino acid permease family protein, low similarity to SP:P30823 High-affinity cationic amino acid transporter-1 (CAT-1) {Rattus norvegicus}; contains Pfam profile PF00324: Amino acid permease | chr1:1801177-1803975 REVERSE | Aliases: T21E18.1, T21E18_1E
PEPPERS0015395	caKS10008A03.scf	4144	3319	-1.25	AT1G05950Symbol: None | expressed protein | chr1:1804572-1807470 REVERSE | Aliases: T21E18.2, T21E18_2NA
PEPPERS0008877	cacn11612	7815	6683	-1.17	AT1G05950Symbol: None | expressed protein | chr1:1804572-1807470 REVERSE | Aliases: T21E18.2, T21E18_2NA
PEPPERS0013435	cacn17534	12829	13792	1.08	AT1G05960Symbol: None | expressed protein, similar to hypothetical protein GB:AAF80120 GI:8810459 from (Arabidopsis thaliana ) | chr1:1807972-1815463 REVERSE | Aliases: T21E18.21, T21E18_21R
PEPPERS0012941	cacn16932	153	177	1.16	AT1G05960Symbol: None | expressed protein, similar to hypothetical protein GB:AAF80120 GI:8810459 from (Arabidopsis thaliana ) | chr1:1807972-1815463 REVERSE | Aliases: T21E18.21, T21E18_21R
PEPPERS0004511	cacn5625	17698	9468	-1.87	AT1G06040Symbol: None | zinc finger (B-box type) family protein / salt-tolerance protein (STO), identical to SP:Q96288 Salt-tolerance protein (Arabidopsis thaliana); contains Pfam profile PF00643: B-box zinc finger | chr1:1828412-1829889 REVERSE | Aliases: NoneNA
PEPPERS0017320	caKS16059F08.ab1	2903	4548	1.57	AT1G06050Symbol: None | expressed protein | chr1:1830604-1832552 REVERSE | Aliases: T21E18.10, T21E18_10NA
PEPPERS0001539	cacn1870	7783	6524	-1.19	AT1G06070Symbol: None | bZIP transcription factor, putative (bZIP69), similar to transcriptional activator RF2a GB:AF005492 GI:2253277 from (Oryza sativa); contains Pfam profile PF00170: bZIP transcription factor | chr1:1834828-1837647 REVERSE | Aliases: T21E18.12, T21E18_12NA
PEPPERS0013101	cacn17142	11149	7386	-1.51	AT1G06070Symbol: None | bZIP transcription factor, putative (bZIP69), similar to transcriptional activator RF2a GB:AF005492 GI:2253277 from (Oryza sativa); contains Pfam profile PF00170: bZIP transcription factor | chr1:1834828-1837647 REVERSE | Aliases: T21E18.12, T21E18_12NA
PEPPERS0013470	cacn17575	12425	8422	-1.48	AT1G06110Symbol: None | F-box family protein, contains similarity to F-box protein FBX3 GI:6103643 from (Homo sapiens) ; similar to SKP1 interacting partner 2 (SKIP2) TIGR_Ath1:At5g67250 | chr1:1853076-1855021 REVERSE | Aliases: T21E18.16, T21E18_16P
PEPPERS0010404	cacn13679	12681	7709	-1.64	AT1G06130Symbol: None | hydroxyacylglutathione hydrolase, putative / glyoxalase II, putative, similar to glyoxalase II isozyme GB:AAC49865 GI:2570338 from (Arabidopsis thaliana) | chr1:1857766-1860715 REVERSE | Aliases: T21E18.18, T21E18_18R
PEPPERS0022384	cacn16343	10075	6931	-1.45	AT1G06150Symbol: EMB1444 | similar to basic helix-loop-helix (bHLH) protein-related [Arabidopsis thaliana] (TAIR:At2g31280.1); similar to transcription factor-like [Oryza sativa (japonica cultivar-group)] (GB:BAD29456.1) | chr1:1868986-1873696 REVERSE | Aliases: T21E18.20, T21E18_20, EMB1444, EMBRYO DEFECTIVE 1444NA
PEPPERS0012522	cacn16391_rev	8250	4967	-1.66	AT1G06150Symbol: EMB1444 | similar to basic helix-loop-helix (bHLH) protein-related [Arabidopsis thaliana] (TAIR:At2g31280.1); similar to transcription factor-like [Oryza sativa (japonica cultivar-group)] (GB:BAD29456.1) | chr1:1868986-1873696 REVERSE | Aliases: T21E18.20, T21E18_20, EMB1444, EMBRYO DEFECTIVE 1444NA
PEPPERS0021513	caKS24036H07.ab1_rev	12803	6993	-1.83	AT1G06190Symbol: None | expressed protein | chr1:1892272-1894137 REVERSE | Aliases: F9P14.5, F9P14_5NA
PEPPERS0014674	caKS07014G08.ab1	5825	6278	1.08	AT1G06210Symbol: None | VHS domain-containing protein / GAT domain-containing protein, weak similarity to SP:Q9UJY5 ADP-ribosylation factor binding protein GGA1 {Homo sapiens}; contains Pfam profiles PF00790: VHS domain, PF03127: GAT domain | chr1:1897208-1899207 FORWARD | Aliases: NoneNA
PEPPERS0019531	caKS24038D08.ab1	15145	13322	-1.14	AT1G06220Symbol: None | elongation factor Tu family protein, similar to Cryptosporidium parvum elongation factor-2 GB:U21667 GI:706974 from (Cryptosporidium parvum) | chr1:1899963-1904817 FORWARD | Aliases: NoneJ
PEPPERS0018476	caKS21042L21.ab1_rev	4745	5089	1.07	AT1G06230Symbol: None | DNA-binding bromodomain-containing protein, contains bromodomain, INTERPRO:IPR001487 | chr1:1907088-1910847 FORWARD | Aliases: F9P14.9, F9P14_9K
PEPPERS0016494	caKS13016A07.ab1	4142	3616	-1.15	AT1G06230Symbol: None | DNA-binding bromodomain-containing protein, contains bromodomain, INTERPRO:IPR001487 | chr1:1907088-1910847 FORWARD | Aliases: F9P14.9, F9P14_9K
PEPPERS0001620	cacn1978	12273	23941	1.95	AT1G06290Symbol: None | acyl-CoA oxidase (ACX3), identical to acyl-CoA oxidase ACX3 (Arabidopsis thaliana) GI:8163758, GI:8515709 | chr1:1922422-1926001 FORWARD | Aliases: T2D23.1IQ
PEPPERS0001621	cacn1979	1343	7828	5.83	AT1G06290Symbol: None | acyl-CoA oxidase (ACX3), identical to acyl-CoA oxidase ACX3 (Arabidopsis thaliana) GI:8163758, GI:8515709 | chr1:1922422-1926001 FORWARD | Aliases: T2D23.1IQ
PEPPERS0001622	cacn1980	10461	21689	2.07	AT1G06290Symbol: None | acyl-CoA oxidase (ACX3), identical to acyl-CoA oxidase ACX3 (Arabidopsis thaliana) GI:8163758, GI:8515709 | chr1:1922422-1926001 FORWARD | Aliases: T2D23.1IQ
PEPPERS0001623	cacn1981	9079	20981	2.31	AT1G06290Symbol: None | acyl-CoA oxidase (ACX3), identical to acyl-CoA oxidase ACX3 (Arabidopsis thaliana) GI:8163758, GI:8515709 | chr1:1922422-1926001 FORWARD | Aliases: T2D23.1IQ
PEPPERS0015677	caKS11057C04.ab1_rev	490	4407	8.99	AT1G06340Symbol: None | agenet domain-containing protein, contains Pfam PF05641: Agenet domain | chr1:1933296-1934013 REVERSE | Aliases: T2D23.4, T2D23_4NA
PEPPERS0000802	cacn959	3404	3786	1.11	AT1G06400Symbol: None | Ras-related GTP-binding protein (ARA-2), identical to Ras-related protein ARA-2 SP:P28185 from (Arabidopsis thaliana) | chr1:1950843-1952726 REVERSE | Aliases: T2D23.10, T2D23_10U
PEPPERS0017985	caKS20010H11.ab1	8232	15085	1.83	AT1G06410Symbol: None | glycosyl transferase family 20 protein / trehalose-phosphatase family protein, contains Pfam profile: PF02358 trehalose-phosphatase | chr1:1955412-1958755 FORWARD | Aliases: T2D23.11, T2D23_11G
PEPPERS0005811	cacn7712_rev	28198	14376	-1.96	AT1G06430Symbol: FTSH8 | encodes a FtsH protease that is localized to the chloroplast | chr1:1960057-1963006 REVERSE | Aliases: F12K11.22, FTSH8O
PEPPERS0011082	cacn14617	1065	258	-4.13	AT1G06460Symbol: None | 31.2 kDa small heat shock family protein / hsp20 family protein, contains Pfam profile: PF00011 Hsp20/alpha crystallin family | chr1:1966834-1969535 REVERSE | Aliases: F12K11.19, F12K11_19O
PEPPERS0003112	cacn3837_rev	2565	1582	-1.62	AT1G06470Symbol: None | phosphate translocator-related, low similarity to SP:P52178 Triose phosphate/phosphate translocator, non-green plastid, chloroplast precursor (CTPT) {Brassica oleracea}, phosphoenolpyruvate/phosphate translocator precursor (Mesembryanthemum crystallinum) GI:9295275 | chr1:1969728-1973755 FORWARD | Aliases: F12K11.18, F12K11_18S
PEPPERS0000845	cacn1008	7424	4855	-1.53	AT1G06500Symbol: None | expressed protein | chr1:1989478-1990724 FORWARD | Aliases: F12K11.25, F12K11_25NA
PEPPERS0015362	caKS10114D06.ab1	6690	3040	-2.2	AT1G06510Symbol: None | expressed protein | chr1:1992384-1993839 FORWARD | Aliases: F12K11.16, F12K11_16NA
PEPPERS0019672	caKS25016D05.ab1	2139	680	-3.15	AT1G06520Symbol: GPAT1 | Encodes a membrane associated mitochondrial localized protein with glycerol-3-phosphate acyltransferase activity.Expressed in flower buds and siliques. Homozygous mutant plants are male sterile and have abnormal glycerolipid levels. | chr1:1993977-1996111 REVERSE | Aliases: F12K11.15, F12K11_15, ATGPAT1, GPAT1NA
PEPPERS0015866	caKS12016E11.scf	3907	1377	-2.84	AT1G06520Symbol: GPAT1 | Encodes a membrane associated mitochondrial localized protein with glycerol-3-phosphate acyltransferase activity.Expressed in flower buds and siliques. Homozygous mutant plants are male sterile and have abnormal glycerolipid levels. | chr1:1993977-1996111 REVERSE | Aliases: F12K11.15, F12K11_15, ATGPAT1, GPAT1NA
PEPPERS0021712	cacn2630	1817	2869	1.58	AT1G06530Symbol: None | myosin heavy chain-related, similar to myosin heavy chain (GI:1408194) {Placopecten magellanicus}; similar to Myosin heavy chain, clone 203 (Fragment) (SP:P39922){Hydra attenuata}; contains one transmembrane domain | chr1:2001593-2002595 FORWARD | Aliases: F12K11.14, F12K11_14NA
PEPPERS0016336	caKS13038F12.ab1	65	81	1.25	AT1G06530Symbol: None | myosin heavy chain-related, similar to myosin heavy chain (GI:1408194) {Placopecten magellanicus}; similar to Myosin heavy chain, clone 203 (Fragment) (SP:P39922){Hydra attenuata}; contains one transmembrane domain | chr1:2001593-2002595 FORWARD | Aliases: F12K11.14, F12K11_14NA
PEPPERS0001634	cacn1996	13411	30346	2.26	AT1G06550Symbol: None | enoyl-CoA hydratase/isomerase family protein, similar to CHY1 (gi:8572760); contains Pfam profile PF00388 enoyl-CoA hydratase/isomerase family protein | chr1:2003653-2006563 REVERSE | Aliases: F12K11.12, F12K11_12NA
PEPPERS0001829	cacn2239	4181	11303	2.7	AT1G06550Symbol: None | enoyl-CoA hydratase/isomerase family protein, similar to CHY1 (gi:8572760); contains Pfam profile PF00388 enoyl-CoA hydratase/isomerase family protein | chr1:2003653-2006563 REVERSE | Aliases: F12K11.12, F12K11_12NA
PEPPERS0014903	caKS08012H09.ab1	3310	3167	-1.05	AT1G06560Symbol: None | NOL1/NOP2/sun family protein, contains Pfam profile PF01189: NOL1/NOP2/sun family | chr1:2007629-2012200 FORWARD | Aliases: F12K11.10, F12K11_10A
PEPPERS0014472	caKS01058H03.ab1	7589	7275	-1.04	AT1G06560Symbol: None | NOL1/NOP2/sun family protein, contains Pfam profile PF01189: NOL1/NOP2/sun family | chr1:2007629-2012200 FORWARD | Aliases: F12K11.10, F12K11_10NA
PEPPERS0011181	cacn14739	18764	12285	-1.53	AT1G06570Symbol: None | 4-hydroxyphenylpyruvate dioxygenase (HPD), identical to 4-hydroxyphenylpyruvate dioxygenase (HPD) SP:P93836 (Arabidopsis thaliana (Mouse-ear cress)) | chr1:2011885-2013544 REVERSE | Aliases: F12K11.9, F12K11_9E
PEPPERS0018722	caKS23044G11.ab1	674	1402	2.08	AT1G06620Symbol: None | 2-oxoglutarate-dependent dioxygenase, putative, similar to 2A6 (GI:599622) and tomato ethylene synthesis regulatory protein E8 (SP:P10967); contains Pfam profile: PF00671 Iron/Ascorbate oxidoreductase family | chr1:2025600-2027270 FORWARD | Aliases: F12K11.24, F12K11_24QR
PEPPERS0002019	cacn2488	240	2413	10.05	AT1G06620Symbol: None | 2-oxoglutarate-dependent dioxygenase, putative, similar to 2A6 (GI:599622) and tomato ethylene synthesis regulatory protein E8 (SP:P10967); contains Pfam profile: PF00671 Iron/Ascorbate oxidoreductase family | chr1:2025600-2027270 FORWARD | Aliases: F12K11.24, F12K11_24QR
PEPPERS0003066	cacn3784	2558	28217	11.03	AT1G06620Symbol: None | 2-oxoglutarate-dependent dioxygenase, putative, similar to 2A6 (GI:599622) and tomato ethylene synthesis regulatory protein E8 (SP:P10967); contains Pfam profile: PF00671 Iron/Ascorbate oxidoreductase family | chr1:2025600-2027270 FORWARD | Aliases: F12K11.24, F12K11_24QR
PEPPERS0013835	cacn18020	1642	12312	7.5	AT1G06620Symbol: None | 2-oxoglutarate-dependent dioxygenase, putative, similar to 2A6 (GI:599622) and tomato ethylene synthesis regulatory protein E8 (SP:P10967); contains Pfam profile: PF00671 Iron/Ascorbate oxidoreductase family | chr1:2025600-2027270 FORWARD | Aliases: F12K11.24, F12K11_24QR
PEPPERS0015520	caKS11041G11.ab1	1363	4105	3.01	AT1G06620Symbol: None | 2-oxoglutarate-dependent dioxygenase, putative, similar to 2A6 (GI:599622) and tomato ethylene synthesis regulatory protein E8 (SP:P10967); contains Pfam profile: PF00671 Iron/Ascorbate oxidoreductase family | chr1:2025600-2027270 FORWARD | Aliases: F12K11.24, F12K11_24QR
PEPPERS0010158	cacn13338	4261	9983	2.34	AT1G06620Symbol: None | 2-oxoglutarate-dependent dioxygenase, putative, similar to 2A6 (GI:599622) and tomato ethylene synthesis regulatory protein E8 (SP:P10967); contains Pfam profile: PF00671 Iron/Ascorbate oxidoreductase family | chr1:2025600-2027270 FORWARD | Aliases: F12K11.24, F12K11_24QR
PEPPERS0009380	cacn12295_rev	12272	13056	1.06	AT1G06620Symbol: None | 2-oxoglutarate-dependent dioxygenase, putative, similar to 2A6 (GI:599622) and tomato ethylene synthesis regulatory protein E8 (SP:P10967); contains Pfam profile: PF00671 Iron/Ascorbate oxidoreductase family | chr1:2025600-2027270 FORWARD | Aliases: F12K11.24, F12K11_24QR
PEPPERS0009379	cacn12294	1871	1399	-1.34	AT1G06620Symbol: None | 2-oxoglutarate-dependent dioxygenase, putative, similar to 2A6 (GI:599622) and tomato ethylene synthesis regulatory protein E8 (SP:P10967); contains Pfam profile: PF00671 Iron/Ascorbate oxidoreductase family | chr1:2025600-2027270 FORWARD | Aliases: F12K11.24, F12K11_24QR
PEPPERS0012324	cacn16163	23214	26351	1.14	AT1G06620Symbol: None | 2-oxoglutarate-dependent dioxygenase, putative, similar to 2A6 (GI:599622) and tomato ethylene synthesis regulatory protein E8 (SP:P10967); contains Pfam profile: PF00671 Iron/Ascorbate oxidoreductase family | chr1:2025600-2027270 FORWARD | Aliases: F12K11.24, F12K11_24QR
PEPPERS0012322	cacn16161	12774	8870	-1.44	AT1G06620Symbol: None | 2-oxoglutarate-dependent dioxygenase, putative, similar to 2A6 (GI:599622) and tomato ethylene synthesis regulatory protein E8 (SP:P10967); contains Pfam profile: PF00671 Iron/Ascorbate oxidoreductase family | chr1:2025600-2027270 FORWARD | Aliases: F12K11.24, F12K11_24QR
PEPPERS0012321	cacn16160	2788	3871	1.39	AT1G06620Symbol: None | 2-oxoglutarate-dependent dioxygenase, putative, similar to 2A6 (GI:599622) and tomato ethylene synthesis regulatory protein E8 (SP:P10967); contains Pfam profile: PF00671 Iron/Ascorbate oxidoreductase family | chr1:2025600-2027270 FORWARD | Aliases: F12K11.24, F12K11_24QR
PEPPERS0012320	cacn16159	10583	4661	-2.27	AT1G06620Symbol: None | 2-oxoglutarate-dependent dioxygenase, putative, similar to 2A6 (GI:599622) and tomato ethylene synthesis regulatory protein E8 (SP:P10967); contains Pfam profile: PF00671 Iron/Ascorbate oxidoreductase family | chr1:2025600-2027270 FORWARD | Aliases: F12K11.24, F12K11_24QR
PEPPERS0011335	cacn14925	5293	16789	3.17	AT1G06620Symbol: None | 2-oxoglutarate-dependent dioxygenase, putative, similar to 2A6 (GI:599622) and tomato ethylene synthesis regulatory protein E8 (SP:P10967); contains Pfam profile: PF00671 Iron/Ascorbate oxidoreductase family | chr1:2025600-2027270 FORWARD | Aliases: F12K11.24, F12K11_24QR
PEPPERS0011334	cacn14924	1978	1323	-1.5	AT1G06620Symbol: None | 2-oxoglutarate-dependent dioxygenase, putative, similar to 2A6 (GI:599622) and tomato ethylene synthesis regulatory protein E8 (SP:P10967); contains Pfam profile: PF00671 Iron/Ascorbate oxidoreductase family | chr1:2025600-2027270 FORWARD | Aliases: F12K11.24, F12K11_24QR
PEPPERS0011332	cacn14922	4268	2461	-1.73	AT1G06620Symbol: None | 2-oxoglutarate-dependent dioxygenase, putative, similar to 2A6 (GI:599622) and tomato ethylene synthesis regulatory protein E8 (SP:P10967); contains Pfam profile: PF00671 Iron/Ascorbate oxidoreductase family | chr1:2025600-2027270 FORWARD | Aliases: F12K11.24, F12K11_24QR
PEPPERS0011333	cacn14923	1421	6182	4.35	AT1G06620Symbol: None | 2-oxoglutarate-dependent dioxygenase, putative, similar to 2A6 (GI:599622) and tomato ethylene synthesis regulatory protein E8 (SP:P10967); contains Pfam profile: PF00671 Iron/Ascorbate oxidoreductase family | chr1:2025600-2027270 FORWARD | Aliases: F12K11.24, F12K11_24QR
PEPPERS0000305	cacn380	1074	33189	30.9	AT1G06650Symbol: None | 2-oxoglutarate-dependent dioxygenase, putative, similar to 2A6 (GI:599622) and tomato ethylene synthesis regulatory protein E8 (SP:P10967); contains Pfam profile: PF00671 Iron/Ascorbate oxidoreductase family | chr1:2035883-2037362 FORWARD | Aliases: F12K11.26, F12K11_26NA
PEPPERS0005614	cacn7482	6486	5728	-1.13	AT1G06680Symbol: None | photosystem II oxygen-evolving complex 23 (OEC23), JBC 14:211-238 (2002); identical to 23 kDa polypeptide of oxygen-evolving comlex (OEC) GB:CAA66785 GI:1769905 (Arabidopsis thaliana) | chr1:2047878-2049417 FORWARD | Aliases: F12K11.3, F12K11_3NA
PEPPERS0014057	cacn18292	26357	11336	-2.33	AT1G06690Symbol: None | aldo/keto reductase family protein, contains Pfam profile PF00248: oxidoreductase, aldo/keto reductase family | chr1:2049601-2052059 REVERSE | Aliases: F12K11.2, F12K11_2C
PEPPERS0009413	cacn12333	5518	7065	1.28	AT1G06720Symbol: None | expressed protein, contains Pfam domain, PF04950: Protein of unknown function (DUF663) | chr1:2060443-2067322 REVERSE | Aliases: F4H5.19, F4H5_19J
PEPPERS0019316	caKS24031B01.ab1	14253	11983	-1.19	AT1G06730Symbol: None | pfkB-type carbohydrate kinase family protein, contains Pfam profile: PF00294 pfkB family carbohydrate kinase | chr1:2067528-2070445 FORWARD | Aliases: F4H5.18, F4H5_18G
PEPPERS0004767	cacn5946	5575	4557	-1.22	AT1G06730Symbol: None | pfkB-type carbohydrate kinase family protein, contains Pfam profile: PF00294 pfkB family carbohydrate kinase | chr1:2067528-2070445 FORWARD | Aliases: F4H5.18, F4H5_18G
PEPPERS0000910	cacn1088	19896	11219	-1.77	AT1G06760Symbol: None | histone H1, putative, similar to histone H1-1 GB:CAA44312 GI:16314 from (Arabidopsis thaliana); identical to cDNA H1-1C mRNA for histone H1-1 (partial) GI:732560 | chr1:2076503-2077697 REVERSE | Aliases: F4H5.15, F4H5_15NA
PEPPERS0000911	cacn1089	13468	5619	-2.4	AT1G06760Symbol: None | histone H1, putative, similar to histone H1-1 GB:CAA44312 GI:16314 from (Arabidopsis thaliana); identical to cDNA H1-1C mRNA for histone H1-1 (partial) GI:732560 | chr1:2076503-2077697 REVERSE | Aliases: F4H5.15, F4H5_15NA
PEPPERS0001132	cacn1380	3174	4444	1.4	AT1G06780Symbol: None | glycosyl transferase family 8 protein, contains Pfam profile: PF01501 glycosyl transferase family 8 | chr1:2083423-2086961 FORWARD | Aliases: F4H5.13, F4H5_13NA
PEPPERS0017061	caKS16039H11.ab1	2442	8620	3.53	AT1G06800Symbol: None | lipase class 3 family protein, similar to DEFECTIVE IN ANTHER DEHISCENCE1 (Arabidopsis thaliana) GI:16215706; contains Pfam profile PF01764: Lipase | chr1:2089275-2091685 REVERSE | Aliases: F4H5.11, F4H5_11I
PEPPERS0019688	caKS25011O04.ab1	17166	8279	-2.07	AT1G06820Symbol: None | carotenoid isomerase, putative, similar to carotenoid isomerase from Lycopersicon esculentum (gi:19550437); contains Pfam profile: PF02032 Phytoene dehydrogenase related enzyme | chr1:2092996-2096231 REVERSE | Aliases: F4H5.10, F4H5_10H
PEPPERS0015510	caKS11044A12.ab1	6618	2924	-2.26	AT1G06820Symbol: None | carotenoid isomerase, putative, similar to carotenoid isomerase from Lycopersicon esculentum (gi:19550437); contains Pfam profile: PF02032 Phytoene dehydrogenase related enzyme | chr1:2092996-2096231 REVERSE | Aliases: F4H5.10, F4H5_10H
PEPPERS0010560	cacn13896_rev	12113	5986	-2.02	AT1G06820Symbol: None | carotenoid isomerase, putative, similar to carotenoid isomerase from Lycopersicon esculentum (gi:19550437); contains Pfam profile: PF02032 Phytoene dehydrogenase related enzyme | chr1:2092996-2096231 REVERSE | Aliases: F4H5.10, F4H5_10H
PEPPERS0018210	caKS20025G05.ab1	5179	14167	2.74	AT1G06840Symbol: None | leucine-rich repeat transmembrane protein kinase, putative, similar to receptor protein kinase GB:BAA11869 GI:1389566 from (Arabidopsis thaliana) | chr1:2097746-2103478 REVERSE | Aliases: F4H5.8, F4H5_8NA
PEPPERS0010039	cacn13174	2853	6497	2.28	AT1G06840Symbol: None | leucine-rich repeat transmembrane protein kinase, putative, similar to receptor protein kinase GB:BAA11869 GI:1389566 from (Arabidopsis thaliana) | chr1:2097746-2103478 REVERSE | Aliases: F4H5.8, F4H5_8NA
PEPPERS0025523	cacn5393_rev	12820	17107	1.33	AT1G06870Symbol: None | signal peptidase, putative, similar to chloroplast thylakoidal processing peptidase GB:CAA71502 GI:2769566 from (Arabidopsis thaliana); contains Pfam profile PF00461: Signal peptidase I | chr1:2108592-2110985 FORWARD | Aliases: F4H5.6, F4H5_6NA
PEPPERS0025522	cacn5393	13061	18203	1.39	AT1G06870Symbol: None | signal peptidase, putative, similar to chloroplast thylakoidal processing peptidase GB:CAA71502 GI:2769566 from (Arabidopsis thaliana); contains Pfam profile PF00461: Signal peptidase I | chr1:2108592-2110985 FORWARD | Aliases: F4H5.6, F4H5_6NA
PEPPERS0003498	cacn4353_rev	6999	6084	-1.15	AT1G06890Symbol: None | transporter-related, low similarity to SP:Q9NTN3 UDP-glucuronic acid/UDP-N-acetylgalactosamine transporter {Homo sapiens}, SP:Q95YI5 UDP-sugar transporter UST74c {Drosophila melanogaster}, SP:Q18779 UDP-sugar transporter sqv-7 {Caenorhabditis elegans}; contains 8 predicted transmembrane domains | chr1:2111562-2114533 REVERSE | Aliases: F4H5.5, F4H5_5GE
PEPPERS0016607	caKS13031F09.ab1	9542	7845	-1.22	AT1G06890Symbol: None | transporter-related, low similarity to SP:Q9NTN3 UDP-glucuronic acid/UDP-N-acetylgalactosamine transporter {Homo sapiens}, SP:Q95YI5 UDP-sugar transporter UST74c {Drosophila melanogaster}, SP:Q18779 UDP-sugar transporter sqv-7 {Caenorhabditis elegans}; contains 8 predicted transmembrane domains | chr1:2111562-2114533 REVERSE | Aliases: F4H5.5, F4H5_5GE
PEPPERS0003352	cacn4159_rev	2826	2803	-1.01	AT1G06900Symbol: None | peptidase M16 family protein / insulinase family protein, contains Pfam domain, PF05193: Peptidase M16 inactive domain; similar to insulin-degrading enzyme (Insulysin, Insulinase, Insulin protease) (Mouse) SWISS-PROT:Q9JHR7 | chr1:2114927-2120744 REVERSE | Aliases: F4H5.4, F4H5_4O
PEPPERS0021444	caKS23026G12.ab1_rev	149	44	-3.39	AT1G06920Symbol: OFP4 | ovate family protein, 58% similar to ovate protein (GI:23429649) (Lycopersicon esculentum); contains TIGRFAM TIGR01568 : uncharacterized plant-specific domain TIGR01568 | chr1:2124853-2125800 REVERSE | Aliases: F4H5.2, F4H5_2, ATOFP4, OFP4NA
PEPPERS0000765	cacn919_rev	16730	9980	-1.68	AT1G06950Symbol: TIC110 | Encodes a protein thought to be a part of the translocon at the chloroplast inner envelope. Involved in protein import into the chloroplast and chloroplast biogenesis. | chr1:2130154-2135664 REVERSE | Aliases: F10K1.33, ATTIC110, TIC110NA
PEPPERS0014536	caKS01067D12.ab1	18686	11583	-1.61	AT1G06950Symbol: TIC110 | Encodes a protein thought to be a part of the translocon at the chloroplast inner envelope. Involved in protein import into the chloroplast and chloroplast biogenesis. | chr1:2130154-2135664 REVERSE | Aliases: F10K1.33, ATTIC110, TIC110NA
PEPPERS0013267	cacn17337	2826	4113	1.46	AT1G07020Symbol: None | expressed protein | chr1:2154900-2156007 REVERSE | Aliases: F10K1.34, F10K1_34NA
PEPPERS0003866	cacn4828	1926	6005	3.12	AT1G07040Symbol: None | expressed protein | chr1:2160944-2163302 REVERSE | Aliases: F10K1.25, F10K1_25NA
PEPPERS0005884	cacn7792	8059	9264	1.15	AT1G07080Symbol: None | gamma interferon responsive lysosomal thiol reductase family protein / GILT family protein, similar to SP:P13284 Gamma-interferon inducible lysosomal thiol reductase precursor {Homo sapiens}; contains Pfam profile PF03227: Gamma interferon inducible lysosomal thiol reductase (GILT) | chr1:2170009-2172193 FORWARD | Aliases: F10K1.21, F10K1_21O
PEPPERS0005883	cacn7791	10253	12878	1.26	AT1G07080Symbol: None | gamma interferon responsive lysosomal thiol reductase family protein / GILT family protein, similar to SP:P13284 Gamma-interferon inducible lysosomal thiol reductase precursor {Homo sapiens}; contains Pfam profile PF03227: Gamma interferon inducible lysosomal thiol reductase (GILT) | chr1:2170009-2172193 FORWARD | Aliases: F10K1.21, F10K1_21O
PEPPERS0004516	cacn5632	9942	3557	-2.8	AT1G07110Symbol: None | fructose-6-phosphate 2-kinase / fructose-2,6-bisphosphatase (F2KP), identical to fructose-6-phosphate 2-kinase/fructose-2,6-bisphosphatase (F2KP) (Arabidopsis thaliana) GI:13096098 | chr1:2178103-2184135 REVERSE | Aliases: F10K1.19, F10K1_19G
PEPPERS0017049	caKS16064D11.ab1	2296	796	-2.88	AT1G07110Symbol: None | fructose-6-phosphate 2-kinase / fructose-2,6-bisphosphatase (F2KP), identical to fructose-6-phosphate 2-kinase/fructose-2,6-bisphosphatase (F2KP) (Arabidopsis thaliana) GI:13096098 | chr1:2178103-2184135 REVERSE | Aliases: F10K1.19, F10K1_19G
PEPPERS0003061	cacn3776	7827	6668	-1.17	AT1G07140Symbol: None | Ran-binding protein 1a (RanBP1a), identical to Ran-binding protein (atranbp1a) GI:2058282 from (Arabidopsis thaliana) | chr1:2191722-2193779 REVERSE | Aliases: F10K1.15, F10K1_15U
PEPPERS0017681	caKS19004E11.ab1	2094	17287	8.26	AT1G07180Symbol: ATNDI1 | Internal NAD(P)H dehydrogenase in mitochondria. The predicted protein sequence has high homology with other designated NAD(P)H DHs from microorganisms; the capacity for matrix NAD(P)H oxidation via the rotenone-insensitive pathway is significantly reduced in the Atndi1 mutant plant line; the in vitro translation product of AtNDI1 is imported into isolated mitochondria an…
PEPPERS0009907	cacn13002_rev	1117	1478	1.32	AT1G07210Symbol: None | 30S ribosomal protein S18 family, contains Pfam profile: PF01084 ribosomal protein S18; similar to 30S ribosomal protein S18 (SP:P80382) {Thermus thermophilus} | chr1:2215235-2217391 FORWARD | Aliases: F10K1.8, F10K1_8NA
PEPPERS0013258	cacn17326	8838	13947	1.58	AT1G07230Symbol: None | phosphoesterase family protein, low similarity to SP:P95246 Phospholipase C 2 precursor (EC 3.1.4.3) {Mycobacterium tuberculosis}; contains Pfam profile PF04185: Phosphoesterase family | chr1:2220252-2222981 REVERSE | Aliases: F10K1.6, F10K1_6NA
PEPPERS0022277	cacn14217	10895	8678	-1.26	AT1G07280Symbol: None | expressed protein | chr1:2238109-2241216 FORWARD | Aliases: F22G5.38, F22G5_38NA
PEPPERS0009947	cacn13047	15831	21639	1.37	AT1G07310Symbol: None | C2 domain-containing protein, contains similarity to shock protein SRC2 (Glycine max) gi:2055230:dbj:BAA19769 ; contains Pfam profile PF00168:C2 domain | chr1:2247508-2248960 REVERSE | Aliases: F22G5.35, F22G5_35NA
PEPPERS0012658	cacn16568	14638	6009	-2.44	AT1G07320Symbol: None | 50S ribosomal protein L4, chloroplast (CL4), identical to SP:O50061 from (Arabidopsis thaliana) | chr1:2249132-2250526 FORWARD | Aliases: F22G5.34, F22G5_34J
PEPPERS0003916	cacn4892	7563	7617	1.01	AT1G07350Symbol: None | transformer serine/arginine-rich ribonucleoprotein, putative, similar to GB:Y09506 from (Nicotiana tabacum) (Plant Mol. Biol. 35 (3), 261-269 (1997)) | chr1:2257423-2260099 REVERSE | Aliases: F22G5.31, F22G5_31K
PEPPERS0008888	cacn11626	830	2184	2.63	AT1G07350Symbol: None | transformer serine/arginine-rich ribonucleoprotein, putative, similar to GB:Y09506 from (Nicotiana tabacum) (Plant Mol. Biol. 35 (3), 261-269 (1997)) | chr1:2257423-2260099 REVERSE | Aliases: F22G5.31, F22G5_31K
PEPPERS0008889	cacn11627	8182	12955	1.58	AT1G07350Symbol: None | transformer serine/arginine-rich ribonucleoprotein, putative, similar to GB:Y09506 from (Nicotiana tabacum) (Plant Mol. Biol. 35 (3), 261-269 (1997)) | chr1:2257423-2260099 REVERSE | Aliases: F22G5.31, F22G5_31K
PEPPERS0008887	cacn11625	9109	13416	1.47	AT1G07350Symbol: None | transformer serine/arginine-rich ribonucleoprotein, putative, similar to GB:Y09506 from (Nicotiana tabacum) (Plant Mol. Biol. 35 (3), 261-269 (1997)) | chr1:2257423-2260099 REVERSE | Aliases: F22G5.31, F22G5_31K
PEPPERS0008886	cacn11624	6962	11221	1.61	AT1G07350Symbol: None | transformer serine/arginine-rich ribonucleoprotein, putative, similar to GB:Y09506 from (Nicotiana tabacum) (Plant Mol. Biol. 35 (3), 261-269 (1997)) | chr1:2257423-2260099 REVERSE | Aliases: F22G5.31, F22G5_31K
PEPPERS0016710	caKS14043B04.ab1	16089	12795	-1.26	AT1G07380Symbol: None | ceramidase family protein, contains similarity to mitochondrial ceramidase (Homo sapiens) gi:9246993:gb:AAF86240 | chr1:2264827-2268304 REVERSE | Aliases: F22G5.28, F22G5_28T
PEPPERS0018330	caKS21053M12.ab1	1325	1234	-1.07	AT1G07390Symbol: None | similar to leucine-rich repeat family protein [Arabidopsis thaliana] (TAIR:At1g74170.1); similar to HcrVf3 protein [Malus floribunda] (GB:CAC40827.1); contains InterPro domain Leucine-rich repeat, cysteine-containing type (InterPro:IPR003885); contains InterPro domain Leucine-rich repeat, typical subtype (InterPro:IPR003591); contains InterPro domain Leucine-rich repeat (I…
PEPPERS0000539	cacn654	9878	5217	-1.89	AT1G07400Symbol: None | 17.8 kDa class I heat shock protein (HSP17.8-CI), similar to 17.5 kDa class I heat shock protein SP:P04793 from (Glycine max); contains Pfam PF00011: Hsp20/alpha crystallin family | chr1:2274940-2275755 FORWARD | Aliases: F22G5.25, F22G5_25NA
PEPPERS0000535	cacn650	10043	4889	-2.05	AT1G07400Symbol: None | 17.8 kDa class I heat shock protein (HSP17.8-CI), similar to 17.5 kDa class I heat shock protein SP:P04793 from (Glycine max); contains Pfam PF00011: Hsp20/alpha crystallin family | chr1:2274940-2275755 FORWARD | Aliases: F22G5.25, F22G5_25O
PEPPERS0000537	cacn652	27625	26604	-1.04	AT1G07400Symbol: None | 17.8 kDa class I heat shock protein (HSP17.8-CI), similar to 17.5 kDa class I heat shock protein SP:P04793 from (Glycine max); contains Pfam PF00011: Hsp20/alpha crystallin family | chr1:2274940-2275755 FORWARD | Aliases: F22G5.25, F22G5_25O
PEPPERS0000538	cacn653	31500	30167	-1.04	AT1G07400Symbol: None | 17.8 kDa class I heat shock protein (HSP17.8-CI), similar to 17.5 kDa class I heat shock protein SP:P04793 from (Glycine max); contains Pfam PF00011: Hsp20/alpha crystallin family | chr1:2274940-2275755 FORWARD | Aliases: F22G5.25, F22G5_25O
PEPPERS0002624	cacn3243	18289	11957	-1.53	AT1G07400Symbol: None | 17.8 kDa class I heat shock protein (HSP17.8-CI), similar to 17.5 kDa class I heat shock protein SP:P04793 from (Glycine max); contains Pfam PF00011: Hsp20/alpha crystallin family | chr1:2274940-2275755 FORWARD | Aliases: F22G5.25, F22G5_25O
PEPPERS0013227	cacn17292	17053	11608	-1.47	AT1G07400Symbol: None | 17.8 kDa class I heat shock protein (HSP17.8-CI), similar to 17.5 kDa class I heat shock protein SP:P04793 from (Glycine max); contains Pfam PF00011: Hsp20/alpha crystallin family | chr1:2274940-2275755 FORWARD | Aliases: F22G5.25, F22G5_25O
PEPPERS0004558	cacn5683	23746	21100	-1.13	AT1G07420Symbol: None | sterol 4-alpha-methyl-oxidase 2 (SMO2), identical to sterol 4-alpha-methyl-oxidase GI:16973471 from (Arabidopsis thaliana); identical to cDNA sterol 4-alpha-methyl-oxidase GI:16973470 | chr1:2277804-2280294 FORWARD | Aliases: F22G5.23, F22G5_23I
PEPPERS0032811	caKS19056A08.ab1_rev	12433	11666	-1.07	AT1G07420Symbol: None | sterol 4-alpha-methyl-oxidase 2 (SMO2), identical to sterol 4-alpha-methyl-oxidase GI:16973471 from (Arabidopsis thaliana); identical to cDNA sterol 4-alpha-methyl-oxidase GI:16973470 | chr1:2277804-2280294 FORWARD | Aliases: F22G5.23, F22G5_23NA
PEPPERS0032810	caKS19056A08.ab1	3999	3089	-1.29	AT1G07420Symbol: None | sterol 4-alpha-methyl-oxidase 2 (SMO2), identical to sterol 4-alpha-methyl-oxidase GI:16973471 from (Arabidopsis thaliana); identical to cDNA sterol 4-alpha-methyl-oxidase GI:16973470 | chr1:2277804-2280294 FORWARD | Aliases: F22G5.23, F22G5_23NA
PEPPERS0008857	cacn11580	24759	10866	-2.28	AT1G07440Symbol: None | tropinone reductase, putative / tropine dehydrogenase, putative, similar to tropinone reductase SP:P50165 from (Datura stramonium) | chr1:2286296-2287685 REVERSE | Aliases: F22G5.39, F22G5_39R
PEPPERS0012953	cacn16946	15979	16478	1.03	AT1G07470Symbol: None | transcription factor IIA large subunit, putative / TFIIA large subunit, putative, nearly identical to transcription factor IIA large subunit GI:2826884 from (Arabidopsis thaliana); contains Pfam profile: PF03153 transcription factor IIA, alpha/beta subunit | chr1:2291454-2294549 FORWARD | Aliases: F22G5.18, F22G5_18K
PEPPERS0009880	cacn12962_rev	1707	3484	2.04	AT1G07510Symbol: FTSH10 | encodes an FtsH protease that is localized to the mitochondrion | chr1:2305375-2309539 FORWARD | Aliases: F22G5.10, F22G5_10, FTSH10NA
PEPPERS0015118	caKS09061D01.scf_rev	3458	7101	2.05	AT1G07520Symbol: None | scarecrow transcription factor family protein, similar to GB:AAD24412 from (Arabidopsis thaliana) (Plant J. 18 (1), 111-119 (1999)); contains Pfam profile: PF03514 GRAS family transcription factor | chr1:2309561-2311802 REVERSE | Aliases: F22G5.41, F22G5_41NA
PEPPERS0003044	cacn3755	2726	1496	-1.82	AT1G07530Symbol: None | scarecrow-like transcription factor 14 (SCL14), identical to GB:AAD24412 from (Arabidopsis thaliana) (Plant J. 18 (1), 111-119 (1999)) | chr1:2313579-2316425 REVERSE | Aliases: F22G5.9, F22G5_9NA
PEPPERS0014509	caKS01063F12.ab1_rev	555	1796	3.24	AT1G07530Symbol: None | scarecrow-like transcription factor 14 (SCL14), identical to GB:AAD24412 from (Arabidopsis thaliana) (Plant J. 18 (1), 111-119 (1999)) | chr1:2313579-2316425 REVERSE | Aliases: F22G5.9, F22G5_9NA
PEPPERS0009919	cacn13017_rev	2934	8423	2.87	AT1G07530Symbol: None | scarecrow-like transcription factor 14 (SCL14), identical to GB:AAD24412 from (Arabidopsis thaliana) (Plant J. 18 (1), 111-119 (1999)) | chr1:2313579-2316425 REVERSE | Aliases: F22G5.9, F22G5_9NA
PEPPERS0008835	cacn11556	11761	7579	-1.55	AT1G07530Symbol: None | scarecrow-like transcription factor 14 (SCL14), identical to GB:AAD24412 from (Arabidopsis thaliana) (Plant J. 18 (1), 111-119 (1999)) | chr1:2313579-2316425 REVERSE | Aliases: F22G5.9, F22G5_9NA
PEPPERS0019683	caKS25042O04.ab1	3589	1828	-1.96	AT1G07540Symbol: None | telomere-binding protein, putative, similar to telomere binding protein TBP1 (Nicotiana glutinosa) gi:23664357:gb:AAN39330 | chr1:2318430-2321045 REVERSE | Aliases: F22G5.8, F22G5_8NA
PEPPERS0023846	cacn13140_rev	3403	9937	2.92	AT1G07570Symbol: None | protein kinase (APK1a), identical to Protein kinase APK1A from (Arabidopsis thaliana) SWISS-PROT:Q06548 | chr1:2331223-2333681 REVERSE | Aliases: NoneNA
PEPPERS0013895	cacn18100	2797	10142	3.63	AT1G07570Symbol: None | protein kinase (APK1a), identical to Protein kinase APK1A from (Arabidopsis thaliana) SWISS-PROT:Q06548 | chr1:2331223-2333681 REVERSE | Aliases: NoneT
PEPPERS0033620	caKS22028B11.ab1	1043	1206	1.16	AT1G07630Symbol: None | protein phosphatase 2C family protein / PP2C family protein, similar to protein phosphatase-2c (GI:3608412) (Mesembryanthemum crystallinum); contains Pfam PF00481 : Protein phosphatase 2C domain | chr1:2349094-2351564 FORWARD | Aliases: F24B9.31, F24B9_31NA
PEPPERS0033621	caKS22028B11.ab1_rev	298	497	1.67	AT1G07630Symbol: None | protein phosphatase 2C family protein / PP2C family protein, similar to protein phosphatase-2c (GI:3608412) (Mesembryanthemum crystallinum); contains Pfam PF00481 : Protein phosphatase 2C domain | chr1:2349094-2351564 FORWARD | Aliases: F24B9.31, F24B9_31NA
PEPPERS0017536	caKS17034F04.ab1	56	175	3.13	AT1G07630Symbol: None | protein phosphatase 2C family protein / PP2C family protein, similar to protein phosphatase-2c (GI:3608412) (Mesembryanthemum crystallinum); contains Pfam PF00481 : Protein phosphatase 2C domain | chr1:2349094-2351564 FORWARD | Aliases: F24B9.31, F24B9_31T
PEPPERS0010605	cacn13964	272	1306	4.8	AT1G07630Symbol: None | protein phosphatase 2C family protein / PP2C family protein, similar to protein phosphatase-2c (GI:3608412) (Mesembryanthemum crystallinum); contains Pfam PF00481 : Protein phosphatase 2C domain | chr1:2349094-2351564 FORWARD | Aliases: F24B9.31, F24B9_31T
PEPPERS0000139	cacn173	1816	1409	-1.29	AT1G07650Symbol: None | leucine-rich repeat transmembrane protein kinase, putative, similar to GB:AAC50043 from (Arabidopsis thaliana) (Plant Mol. Biol. 37 (4), 587-596 (1998)) | chr1:2359554-2366558 REVERSE | Aliases: F24B9.29, F24B9_29NA
PEPPERS0016370	caKS13067F10.ab1	621	1673	2.69	AT1G07650Symbol: None | leucine-rich repeat transmembrane protein kinase, putative, similar to GB:AAC50043 from (Arabidopsis thaliana) (Plant Mol. Biol. 37 (4), 587-596 (1998)) | chr1:2359554-2366558 REVERSE | Aliases: F24B9.29, F24B9_29NA
PEPPERS0017351	caKS17058A12.ab1	11512	10557	-1.09	AT1G07650Symbol: None | leucine-rich repeat transmembrane protein kinase, putative, similar to GB:AAC50043 from (Arabidopsis thaliana) (Plant Mol. Biol. 37 (4), 587-596 (1998)) | chr1:2359554-2366558 REVERSE | Aliases: F24B9.29, F24B9_29NA
PEPPERS0010050	cacn13191	6481	4869	-1.33	AT1G07650Symbol: None | leucine-rich repeat transmembrane protein kinase, putative, similar to GB:AAC50043 from (Arabidopsis thaliana) (Plant Mol. Biol. 37 (4), 587-596 (1998)) | chr1:2359554-2366558 REVERSE | Aliases: F24B9.29, F24B9_29NA
PEPPERS0009846	cacn12916	3691	3101	-1.19	AT1G07650Symbol: None | leucine-rich repeat transmembrane protein kinase, putative, similar to GB:AAC50043 from (Arabidopsis thaliana) (Plant Mol. Biol. 37 (4), 587-596 (1998)) | chr1:2359554-2366558 REVERSE | Aliases: F24B9.29, F24B9_29NA
PEPPERS0010344	cacn13589	3739	2947	-1.27	AT1G07650Symbol: None | leucine-rich repeat transmembrane protein kinase, putative, similar to GB:AAC50043 from (Arabidopsis thaliana) (Plant Mol. Biol. 37 (4), 587-596 (1998)) | chr1:2359554-2366558 REVERSE | Aliases: F24B9.29, F24B9_29NA
PEPPERS0009094	cacn11902	5585	2919	-1.91	AT1G07650Symbol: None | leucine-rich repeat transmembrane protein kinase, putative, similar to GB:AAC50043 from (Arabidopsis thaliana) (Plant Mol. Biol. 37 (4), 587-596 (1998)) | chr1:2359554-2366558 REVERSE | Aliases: F24B9.29, F24B9_29NA
PEPPERS0002180	cacn2688	11793	11204	-1.05	AT1G07670Symbol: None | calcium-transporting ATPase 4, endoplasmic reticulum-type (ECA4), identical to SP:Q9XES1 Calcium-transporting ATPase 4, endoplasmic reticulum-type (EC 3.6.3.8) {Arabidopsis thaliana); contains InterPro Accession IPR006069: Cation transporting ATPase | chr1:2370049-2373348 REVERSE | Aliases: F24B9.24, F24B9_24P
PEPPERS0009087	cacn11892	11784	4276	-2.76	AT1G07700Symbol: None | thioredoxin family protein, low similarity to thioredoxin (Gallus gallus) GI:212766; contains Pfam profile: PF00085 Thioredoxin | chr1:2379654-2381240 FORWARD | Aliases: NoneKDR
PEPPERS0009086	cacn11891	7108	2742	-2.59	AT1G07700Symbol: None | thioredoxin family protein, low similarity to thioredoxin (Gallus gallus) GI:212766; contains Pfam profile: PF00085 Thioredoxin | chr1:2379654-2381240 FORWARD | Aliases: NoneNA
PEPPERS0017527	caKS17011B04.ab1	4797	3510	-1.37	AT1G07705Symbol: None | similar to transcription regulator NOT2/NOT3/NOT5 family protein [Arabidopsis thaliana] (TAIR:At5g59710.1); similar to putative CCR4-NOT transcription complex, subunit 2; NOT2 [Oryza sativa (japonica cultivar-group)] (GB:XP_468120.1); contains InterPro domain NOT2/NOT3/NOT5 (InterPro:IPR007282) | chr1:2382679-2386089 FORWARD | Aliases: NoneKDR
PEPPERS0015231	caKS10104C12.ab1	4317	3368	-1.28	AT1G07705Symbol: None | similar to transcription regulator NOT2/NOT3/NOT5 family protein [Arabidopsis thaliana] (TAIR:At5g59710.1); similar to putative CCR4-NOT transcription complex, subunit 2; NOT2 [Oryza sativa (japonica cultivar-group)] (GB:XP_468120.1); contains InterPro domain NOT2/NOT3/NOT5 (InterPro:IPR007282) | chr1:2382679-2386089 FORWARD | Aliases: NoneKDR
PEPPERS0009481	cacn12433	6614	7229	1.09	AT1G07705Symbol: None | similar to transcription regulator NOT2/NOT3/NOT5 family protein [Arabidopsis thaliana] (TAIR:At5g59710.1); similar to putative CCR4-NOT transcription complex, subunit 2; NOT2 [Oryza sativa (japonica cultivar-group)] (GB:XP_468120.1); contains InterPro domain NOT2/NOT3/NOT5 (InterPro:IPR007282) | chr1:2382679-2386089 FORWARD | Aliases: NoneKDR
PEPPERS0017910	caKS19058C08.ab1_rev	1583	4906	3.1	AT1G07710Symbol: None | ankyrin repeat family protein, contains ankyrin repeat domains, Pfam:PF00023 | chr1:2386272-2387983 REVERSE | Aliases: F24B9.19, F24B9_19R
PEPPERS0013636	cacn17775	968	278	-3.48	AT1G07710Symbol: None | ankyrin repeat family protein, contains ankyrin repeat domains, Pfam:PF00023 | chr1:2386272-2387983 REVERSE | Aliases: F24B9.19, F24B9_19R
PEPPERS0018624	caKS22055D02.ab1	392	746	1.9	AT1G07720Symbol: None | beta-ketoacyl-CoA synthase family protein, similar to GB:AAC99312 from (Arabidopsis thaliana) (Plant J. (1999) In press) | chr1:2390652-2392450 REVERSE | Aliases: F24B9.18, F24B9_18NA
PEPPERS0016522	caKS13011A06.ab1	660	666	1.01	AT1G07745Symbol: RAD51D | DNA repair family protein, contains similarity to Swiss-Prot:O75771 DNA repair protein RAD51 homolog 4 (R51H3) (TRAD) (Homo sapiens) | chr1:2400794-2402477 REVERSE | Aliases: F24B9.14, F24B9_14, ATRAD51D, RAD51DL
PEPPERS0026317	cacn8647_rev	34	40	1.18	AT1G07750Symbol: None | cupin family protein, similar to legumin (11S-globulin) from Ginkgo biloba (GI:949869), 11S globulin from Avena sativa (GI:472867) | chr1:2404034-2405939 REVERSE | Aliases: F24B9.13, F24B9_13NA
PEPPERS0026316	cacn8647	43	52	1.21	AT1G07750Symbol: None | cupin family protein, similar to legumin (11S-globulin) from Ginkgo biloba (GI:949869), 11S globulin from Avena sativa (GI:472867) | chr1:2404034-2405939 REVERSE | Aliases: F24B9.13, F24B9_13NA
PEPPERS0005216	cacn6979	2998	4861	1.62	AT1G07750Symbol: None | cupin family protein, similar to legumin (11S-globulin) from Ginkgo biloba (GI:949869), 11S globulin from Avena sativa (GI:472867) | chr1:2404034-2405939 REVERSE | Aliases: F24B9.13, F24B9_13NA
PEPPERS0006557	cacn8643_rev	882	1445	1.64	AT1G07750Symbol: None | cupin family protein, similar to legumin (11S-globulin) from Ginkgo biloba (GI:949869), 11S globulin from Avena sativa (GI:472867) | chr1:2404034-2405939 REVERSE | Aliases: F24B9.13, F24B9_13NA
PEPPERS0012611	cacn16510	6217	9984	1.61	AT1G07750Symbol: None | cupin family protein, similar to legumin (11S-globulin) from Ginkgo biloba (GI:949869), 11S globulin from Avena sativa (GI:472867) | chr1:2404034-2405939 REVERSE | Aliases: F24B9.13, F24B9_13NA
PEPPERS0004023	cacn5025_rev	1527	1133	-1.35	AT1G07780Symbol: None | phosphoribosylanthranilate isomerase 1 (PAI1), identical to gi:619751 | chr1:2410236-2412658 REVERSE | Aliases: NoneE
PEPPERS0005705	cacn7592	12274	6188	-1.98	AT1G07790Symbol: None | histone H2B, putative, strong similarity to histone H2B Arabidopsis thaliana GI:2407802, Gossypium hirsutum SP:O22582, Lycopersicon esculentum GI:3021489, Capsicum annuum SP:O49118; contains Pfam profile PF00125 Core histone H2A/H2B/H3/H4 | chr1:2412977-2413705 FORWARD | Aliases: F24B9.10, F24B9_10B
PEPPERS0008301	cacn10808_rev	3733	3378	-1.11	AT1G07790Symbol: None | histone H2B, putative, strong similarity to histone H2B Arabidopsis thaliana GI:2407802, Gossypium hirsutum SP:O22582, Lycopersicon esculentum GI:3021489, Capsicum annuum SP:O49118; contains Pfam profile PF00125 Core histone H2A/H2B/H3/H4 | chr1:2412977-2413705 FORWARD | Aliases: F24B9.10, F24B9_10B
PEPPERS0004179	cacn5217_rev	1017	1381	1.36	AT1G07810Symbol: None | calcium-transporting ATPase 1, endoplasmic reticulum-type (ECA1), identical to SP:P92939 Calcium-transporting ATPase 1, endoplasmic reticulum-type (EC 3.6.3.8) {Arabidopsis thaliana); contains InterPro Accession IPR006069: Cation transporting ATPase | chr1:2416262-2420754 FORWARD | Aliases: F24B9.9, F24B9_9NA
PEPPERS0011891	cacn15648	9232	9957	1.08	AT1G07830Symbol: None | ribosomal protein L29 family protein, similar to GB:CAA83057 from (Saccharomyces cerevisiae) | chr1:2422295-2423650 FORWARD | Aliases: F24B9.7, F24B9_7J
PEPPERS0014359	caKS01045E02.ab1	13235	15137	1.14	AT1G07870Symbol: None | protein kinase family protein, contains protein kinase domain, Pfam:PF00069 | chr1:2429696-2432018 REVERSE | Aliases: F24B9.4, F24B9_4T
PEPPERS0015380	caKS10108B05.ab1	5724	4522	-1.27	AT1G07880Symbol: None | mitogen-activated protein kinase, putative / MAPK, putative (MPK13), mitogen-activated protein kinase (MAPK)(AtMPK13), PMID:12119167; similar to GB:CAB37188 from (Medicago sativa) | chr1:2434031-2435760 REVERSE | Aliases: F24B9.3, F24B9_3T
PEPPERS0005827	cacn7730	267	186	-1.44	AT1G07890Symbol: None | L-ascorbate peroxidase 1, cytosolic (APX1), identical to SP:Q05431 L-ascorbate peroxidase, cytosolic (EC 1.11.1.11) (AP) {Arabidopsis thaliana}, L-ascorbate peroxidase (Arabidopsis thaliana) gi:16173:emb:CAA42168; strong similarity to cytosolic ascorbate peroxidase (Spinacia oleracea) gi:1384110:dbj:BAA12890 | chr1:2437722-2439652 FORWARD | Aliases: NoneNA
PEPPERS0006330	cacn8334	367	231	-1.59	AT1G07890Symbol: None | L-ascorbate peroxidase 1, cytosolic (APX1), identical to SP:Q05431 L-ascorbate peroxidase, cytosolic (EC 1.11.1.11) (AP) {Arabidopsis thaliana}, L-ascorbate peroxidase (Arabidopsis thaliana) gi:16173:emb:CAA42168; strong similarity to cytosolic ascorbate peroxidase (Spinacia oleracea) gi:1384110:dbj:BAA12890 | chr1:2437722-2439652 FORWARD | Aliases: NoneNA
PEPPERS0006331	cacn8335	40146	49736	1.24	AT1G07890Symbol: None | L-ascorbate peroxidase 1, cytosolic (APX1), identical to SP:Q05431 L-ascorbate peroxidase, cytosolic (EC 1.11.1.11) (AP) {Arabidopsis thaliana}, L-ascorbate peroxidase (Arabidopsis thaliana) gi:16173:emb:CAA42168; strong similarity to cytosolic ascorbate peroxidase (Spinacia oleracea) gi:1384110:dbj:BAA12890 | chr1:2437722-2439652 FORWARD | Aliases: NoneNA
PEPPERS0004867	cacn6088	23993	29319	1.22	AT1G07890Symbol: None | L-ascorbate peroxidase 1, cytosolic (APX1), identical to SP:Q05431 L-ascorbate peroxidase, cytosolic (EC 1.11.1.11) (AP) {Arabidopsis thaliana}, L-ascorbate peroxidase (Arabidopsis thaliana) gi:16173:emb:CAA42168; strong similarity to cytosolic ascorbate peroxidase (Spinacia oleracea) gi:1384110:dbj:BAA12890 | chr1:2437722-2439652 FORWARD | Aliases: NoneNA
PEPPERS0004889	cacn6170	31038	38052	1.23	AT1G07890Symbol: None | L-ascorbate peroxidase 1, cytosolic (APX1), identical to SP:Q05431 L-ascorbate peroxidase, cytosolic (EC 1.11.1.11) (AP) {Arabidopsis thaliana}, L-ascorbate peroxidase (Arabidopsis thaliana) gi:16173:emb:CAA42168; strong similarity to cytosolic ascorbate peroxidase (Spinacia oleracea) gi:1384110:dbj:BAA12890 | chr1:2437722-2439652 FORWARD | Aliases: NoneNA
PEPPERS0006562	cacn8652	48064	57429	1.19	AT1G07890Symbol: None | L-ascorbate peroxidase 1, cytosolic (APX1), identical to SP:Q05431 L-ascorbate peroxidase, cytosolic (EC 1.11.1.11) (AP) {Arabidopsis thaliana}, L-ascorbate peroxidase (Arabidopsis thaliana) gi:16173:emb:CAA42168; strong similarity to cytosolic ascorbate peroxidase (Spinacia oleracea) gi:1384110:dbj:BAA12890 | chr1:2437722-2439652 FORWARD | Aliases: NoneNA
PEPPERS0006561	cacn8651	46050	54904	1.19	AT1G07890Symbol: None | L-ascorbate peroxidase 1, cytosolic (APX1), identical to SP:Q05431 L-ascorbate peroxidase, cytosolic (EC 1.11.1.11) (AP) {Arabidopsis thaliana}, L-ascorbate peroxidase (Arabidopsis thaliana) gi:16173:emb:CAA42168; strong similarity to cytosolic ascorbate peroxidase (Spinacia oleracea) gi:1384110:dbj:BAA12890 | chr1:2437722-2439652 FORWARD | Aliases: NoneNA
PEPPERS0009201	cacn12048	101	117	1.16	AT1G07890Symbol: None | L-ascorbate peroxidase 1, cytosolic (APX1), identical to SP:Q05431 L-ascorbate peroxidase, cytosolic (EC 1.11.1.11) (AP) {Arabidopsis thaliana}, L-ascorbate peroxidase (Arabidopsis thaliana) gi:16173:emb:CAA42168; strong similarity to cytosolic ascorbate peroxidase (Spinacia oleracea) gi:1384110:dbj:BAA12890 | chr1:2437722-2439652 FORWARD | Aliases: NoneNA
PEPPERS0005753	cacn7644	92	189	2.05	AT1G07900Symbol: None | LOB domain protein 1 / lateral organ boundaries domain protein 1 (LBD1), identical to SP:Q9LQR0 LOB domain protein 1 {Arabidopsis thaliana} | chr1:2442621-2443628 FORWARD | Aliases: F24B9.1, F24B9_1NA
PEPPERS0026961	cacn11915_rev	1556	2170	1.39	AT1G07910Symbol: None | encodes a tRNA ligase that resembles the yeast RNA ligase in structure and function but very different in sequence. | chr1:2446709-2454554 FORWARD | Aliases: T6D22.1, T6D22_1NA
PEPPERS0026960	cacn11915	420	653	1.55	AT1G07910Symbol: None | encodes a tRNA ligase that resembles the yeast RNA ligase in structure and function but very different in sequence. | chr1:2446709-2454554 FORWARD | Aliases: T6D22.1, T6D22_1NA
PEPPERS0016265	caKS12004H09.scf	2828	2480	-1.14	AT1G07910Symbol: None | encodes a tRNA ligase that resembles the yeast RNA ligase in structure and function but very different in sequence. | chr1:2446709-2454554 FORWARD | Aliases: T6D22.1, T6D22_1NA
PEPPERS0009104	cacn11916	10581	11398	1.08	AT1G07910Symbol: None | encodes a tRNA ligase that resembles the yeast RNA ligase in structure and function but very different in sequence. | chr1:2446709-2454554 FORWARD | Aliases: T6D22.1, T6D22_1NA
PEPPERS0001815	cacn2222	9339	11570	1.24	AT1G07960Symbol: None | thioredoxin family protein, low similarity to protein disulfide isomerase 4 (Giardia intestinalis) GI:13489047; contains Pfam profile PF00085: Thioredoxin | chr1:2467186-2469136 FORWARD | Aliases: NoneO
PEPPERS0018053	caKS20001A03.ab1	1437	1126	-1.28	AT1G07970Symbol: None | expressed protein | chr1:2469288-2472620 REVERSE | Aliases: T6D22.6, T6D22_6S
PEPPERS0001769	cacn2166_rev	6793	3871	-1.75	AT1G08010Symbol: None | zinc finger (GATA type) family protein, similar to PIR:T05288 from (Arabidopsis thaliana) | chr1:2485903-2488016 REVERSE | Aliases: T6D22.28, T6D22_28K
PEPPERS0008703	cacn11378	3677	3661	1	AT1G08030Symbol: None | expressed protein | chr1:2490951-2491919 REVERSE | Aliases: T6D22.29, T6D22_29NA
PEPPERS0015400	caKS10024H03.scf	6131	4769	-1.29	AT1G08040Symbol: None | expressed protein, contains Pfam profile PF05212: Protein of unknown function (DUF707) | chr1:2495346-2498607 REVERSE | Aliases: T6D22.12, T6D22_12NA
PEPPERS0009719	cacn12738	763	716	-1.07	AT1G08040Symbol: None | expressed protein, contains Pfam profile PF05212: Protein of unknown function (DUF707) | chr1:2495346-2498607 REVERSE | Aliases: T6D22.12, T6D22_12NA
PEPPERS0003233	cacn3990	8168	9437	1.16	AT1G08110Symbol: None | lactoylglutathione lyase, putative / glyoxalase I, putative, similar to lactoylglutathione lyase SP:O04885 from (Brassica juncea) | chr1:2535350-2537927 FORWARD | Aliases: T6D22.20, T6D22_20G
PEPPERS0016739	caKS14063G08.ab1_rev	7588	5207	-1.46	AT1G08130Symbol: None | DNA ligase / polydeoxyribonucleotide synthase (ATP), identical to SP:Q42572 DNA ligase (EC 6.5.1.1) (Polydeoxyribonucleotide synthase (ATP)) {Arabidopsis thaliana}; contains Pfam profiles: PF01068 ATP dependent DNA ligase domain, PF04679 ATP dependent DNA ligase C terminal region, PF04675 DNA ligase N terminus | chr1:2542699-2547940 REVERSE | Aliases: T6D22.23L
PEPPERS0025664	cacn5912	1641	1219	-1.35	AT1G08190Symbol: None | vacuolar assembly protein, putative (VPS41), 99.8% identical to Vacuolar assembly protein VPS41 homolog (SP:P93043) (Arabidopsis thaliana); similar to vacuolar assembly protein vps41 GI:1835787 from (Lycopersicon esculentum) | chr1:2567499-2573390 FORWARD | Aliases: T23G18.5, T23G18_5NA
PEPPERS0025665	cacn5912_rev	638	430	-1.48	AT1G08190Symbol: None | vacuolar assembly protein, putative (VPS41), 99.8% identical to Vacuolar assembly protein VPS41 homolog (SP:P93043) (Arabidopsis thaliana); similar to vacuolar assembly protein vps41 GI:1835787 from (Lycopersicon esculentum) | chr1:2567499-2573390 FORWARD | Aliases: T23G18.5, T23G18_5NA
PEPPERS0006208	cacn8170	25822	11619	-2.22	AT1G08200Symbol: None | expressed protein | chr1:2573857-2576709 REVERSE | Aliases: T23G18.6, T23G18_6GM
PEPPERS0002767	cacn3406	17083	14778	-1.16	AT1G08200Symbol: None | expressed protein | chr1:2573857-2576709 REVERSE | Aliases: T23G18.6, T23G18_6GM
PEPPERS0002766	cacn3405	24230	24877	1.03	AT1G08200Symbol: None | expressed protein | chr1:2573857-2576709 REVERSE | Aliases: T23G18.6, T23G18_6GM
PEPPERS0002244	cacn2761	5687	7086	1.25	AT1G08220Symbol: None | expressed protein, similar to hypothetical protein [Dictyostelium discoideum] (GB:AAO52382.1); contains InterPro domain ATP10 (InterPro:IPR007849) | chr1:2581019-2583319 REVERSE | Aliases: T23G18.8, T23G18_8O
PEPPERS0014283	caKS01034C07.ab1	138	450	3.26	AT1G08230Symbol: None | amino acid transporter family protein, low similarity to amino acid permease (Oryza sativa) GI:7415521; contains Pfam profile PF01490: Transmembrane amino acid transporter protein | chr1:2583712-2585216 REVERSE | Aliases: T23G18.9, T23G18_9E
PEPPERS0005307	cacn7106	25	195	7.8	AT1G08250Symbol: None | prephenate dehydratase family protein, contains similarity to prephenate dehydratase GI:1008717 from (Amycolatopsis methanolica) | chr1:2588854-2590298 REVERSE | Aliases: T23G18.10, T23G18_10E
PEPPERS0003925	cacn4903	2218	7658	3.45	AT1G08250Symbol: None | prephenate dehydratase family protein, contains similarity to prephenate dehydratase GI:1008717 from (Amycolatopsis methanolica) | chr1:2588854-2590298 REVERSE | Aliases: T23G18.10, T23G18_10E
PEPPERS0014219	caKS01017E06.ab1	177	861	4.86	AT1G08250Symbol: None | prephenate dehydratase family protein, contains similarity to prephenate dehydratase GI:1008717 from (Amycolatopsis methanolica) | chr1:2588854-2590298 REVERSE | Aliases: T23G18.10, T23G18_10NA
PEPPERS0014220	caKS01017F06.ab1	61	414	6.79	AT1G08250Symbol: None | prephenate dehydratase family protein, contains similarity to prephenate dehydratase GI:1008717 from (Amycolatopsis methanolica) | chr1:2588854-2590298 REVERSE | Aliases: T23G18.10, T23G18_10NA
PEPPERS0003810	cacn4753	15257	13915	-1.1	AT1G08310Symbol: None | esterase/lipase/thioesterase family protein, contains Interpro entry IPR000379 | chr1:2618683-2620408 FORWARD | Aliases: T23G18.18, T23G18_18NA
PEPPERS0009618	cacn12609	354	5086	14.37	AT1G08310Symbol: None | esterase/lipase/thioesterase family protein, contains Interpro entry IPR000379 | chr1:2618683-2620408 FORWARD | Aliases: T23G18.18, T23G18_18NA
PEPPERS0006569	cacn8660_rev	26460	30858	1.17	AT1G08360Symbol: None | 60S ribosomal protein L10A (RPL10aA), similar to 60S ribosomal protein L10A GB:AAC73045 GI:3860277 from (Arabidopsis thaliana) | chr1:2636027-2637912 FORWARD | Aliases: T27G7.6, T27G7_6J
PEPPERS0013610	cacn17740	11211	10322	-1.09	AT1G08360Symbol: None | 60S ribosomal protein L10A (RPL10aA), similar to 60S ribosomal protein L10A GB:AAC73045 GI:3860277 from (Arabidopsis thaliana) | chr1:2636027-2637912 FORWARD | Aliases: T27G7.6, T27G7_6J
PEPPERS0006568	cacn8658_rev	2051	2464	1.2	AT1G08360Symbol: None | 60S ribosomal protein L10A (RPL10aA), similar to 60S ribosomal protein L10A GB:AAC73045 GI:3860277 from (Arabidopsis thaliana) | chr1:2636027-2637912 FORWARD | Aliases: T27G7.6, T27G7_6NA
PEPPERS0009423	cacn12351	13174	15031	1.14	AT1G08370Symbol: None | hydroxyproline-rich glycoprotein family protein, contains proline-rich extensin domains, INTERPRO:IPR002965; contains some similarity to transcription factor (Danio rerio) gi:15617376, emb:CAC69871; similar to yeast dcp1 | chr1:2638190-2640551 FORWARD | Aliases: T27G7.7, T27G7_7KA
PEPPERS0006816	cacn9011	42718	43531	1.02	AT1G08380Symbol: None | expressed protein | chr1:2640858-2641825 REVERSE | Aliases: T27G7.25, T27G7_25NA
PEPPERS0006791	cacn8981	40682	38269	-1.06	AT1G08380Symbol: None | expressed protein | chr1:2640858-2641825 REVERSE | Aliases: T27G7.25, T27G7_25NA
PEPPERS0006790	cacn8980	40559	39288	-1.03	AT1G08380Symbol: None | expressed protein | chr1:2640858-2641825 REVERSE | Aliases: T27G7.25, T27G7_25NA
PEPPERS0006770	cacn8959	22746	14226	-1.6	AT1G08380Symbol: None | expressed protein | chr1:2640858-2641825 REVERSE | Aliases: T27G7.25, T27G7_25NA
PEPPERS0004675	cacn5828	11759	10289	-1.14	AT1G08410Symbol: None | GTP-binding family protein, contains Pfam domain, PF01926: GTPase of unknown function | chr1:2646186-2649376 FORWARD | Aliases: T27G7.9, T27G7_9NA
PEPPERS0005011	cacn6592	393	1248	3.18	AT1G08450Symbol: None | calreticulin 3 (CRT3), identical to similar to SP:O04153 Calreticulin 3 precursor {Arabidopsis thaliana} | chr1:2667836-2671822 REVERSE | Aliases: T27G7.13, T27G7_13NA
PEPPERS0006036	cacn7973	16683	23520	1.41	AT1G08450Symbol: None | calreticulin 3 (CRT3), identical to similar to SP:O04153 Calreticulin 3 precursor {Arabidopsis thaliana} | chr1:2667836-2671822 REVERSE | Aliases: T27G7.13, T27G7_13O
PEPPERS0019034	caKS23054G09.ab1	1073	931	-1.15	AT1G08460Symbol: None | histone deacetylase family protein (HDA8), identical to HDA8 (Arabidopsis thaliana) GI:21360988low similarity to SP:Q9Z2V5 Histone deacetylase 6 (HD6) (Histone deacetylase mHDA2) {Mus musculus}; contains Pfam profile PF00850: Histone deacetylase family; supporting cDNA gi:21360987:gb:AF510167.1: | chr1:2672460-2674609 FORWARD | Aliases: T27G7.14, T27G7_14B
PEPPERS0003337	cacn4136	2925	3084	1.05	AT1G08460Symbol: None | histone deacetylase family protein (HDA8), identical to HDA8 (Arabidopsis thaliana) GI:21360988low similarity to SP:Q9Z2V5 Histone deacetylase 6 (HD6) (Histone deacetylase mHDA2) {Mus musculus}; contains Pfam profile PF00850: Histone deacetylase family; supporting cDNA gi:21360987:gb:AF510167.1: | chr1:2672460-2674609 FORWARD | Aliases: T27G7.14, T27G7_14B
PEPPERS0016763	caKS15013H12.ab1_rev	16891	7828	-2.16	AT1G08470Symbol: None | strictosidine synthase family protein, similar to strictosidine synthase (Rauvolfia serpentina)(SP:P15324) | chr1:2682130-2684103 REVERSE | Aliases: T27G7.16, T27G7_16R
PEPPERS0015659	caKS11047B05.ab1	9871	6411	-1.54	AT1G08470Symbol: None | strictosidine synthase family protein, similar to strictosidine synthase (Rauvolfia serpentina)(SP:P15324) | chr1:2682130-2684103 REVERSE | Aliases: T27G7.16, T27G7_16R
PEPPERS0016138	caKS12052E07.scf	10160	6056	-1.68	AT1G08470Symbol: None | strictosidine synthase family protein, similar to strictosidine synthase (Rauvolfia serpentina)(SP:P15324) | chr1:2682130-2684103 REVERSE | Aliases: T27G7.16, T27G7_16R
PEPPERS0034366	caKS24008A09.ab1	251	355	1.41	AT1G08480Symbol: None | expressed protein | chr1:2684237-2685620 FORWARD | Aliases: T27G7.26NA
PEPPERS0034367	caKS24008A09.ab1_rev	291	265	-1.1	AT1G08480Symbol: None | expressed protein | chr1:2684237-2685620 FORWARD | Aliases: T27G7.26NA
PEPPERS0012417	cacn16272	13824	11977	-1.15	AT1G08480Symbol: None | expressed protein | chr1:2684237-2685620 FORWARD | Aliases: T27G7.26NA
PEPPERS0013349	cacn17427	10331	6676	-1.55	AT1G08490Symbol: None | cysteine desulfurase, putative, similar to nitrogen fixation protein (nifS) GB:D64004 GI:1001701 from (Synechocystis sp); contains TIGRFAM TIGR01364: phosphoserine aminotransferase; contains Pfam PF00266: aminotransferase, class V | chr1:2685662-2688592 REVERSE | Aliases: T27G7.17, T27G7_17E
PEPPERS0009841	cacn12901	4885	2994	-1.63	AT1G08500Symbol: None | plastocyanin-like domain-containing protein | chr1:2689057-2690048 FORWARD | Aliases: T27G7.18, T27G7_18NA
PEPPERS0021309	caKS19056E02.ab1_rev	585	817	1.4	AT1G08510Symbol: None | acyl-(acyl carrier protein) thioesterase / acyl-ACP thioesterase / oleoyl-(acyl-carrier protein) hydrolase / S-acyl fatty acid synthase thioesterase, identical to acyl-(acyl carrier protein) thioesterase (Arabidopsis thaliana) GI:804948 | chr1:2691083-2694380 REVERSE | Aliases: T27G7.19, T27G7_19NA
PEPPERS0016817	caKS15021F10.ab1_rev	140	152	1.09	AT1G08510Symbol: None | acyl-(acyl carrier protein) thioesterase / acyl-ACP thioesterase / oleoyl-(acyl-carrier protein) hydrolase / S-acyl fatty acid synthase thioesterase, identical to acyl-(acyl carrier protein) thioesterase (Arabidopsis thaliana) GI:804948 | chr1:2691083-2694380 REVERSE | Aliases: T27G7.19, T27G7_19NA
PEPPERS0011151	cacn14703	21	2637	125.57	AT1G08510Symbol: None | acyl-(acyl carrier protein) thioesterase / acyl-ACP thioesterase / oleoyl-(acyl-carrier protein) hydrolase / S-acyl fatty acid synthase thioesterase, identical to acyl-(acyl carrier protein) thioesterase (Arabidopsis thaliana) GI:804948 | chr1:2691083-2694380 REVERSE | Aliases: T27G7.19, T27G7_19NA
PEPPERS0011149	cacn14700	11285	10159	-1.11	AT1G08510Symbol: None | acyl-(acyl carrier protein) thioesterase / acyl-ACP thioesterase / oleoyl-(acyl-carrier protein) hydrolase / S-acyl fatty acid synthase thioesterase, identical to acyl-(acyl carrier protein) thioesterase (Arabidopsis thaliana) GI:804948 | chr1:2691083-2694380 REVERSE | Aliases: T27G7.19, T27G7_19NA
PEPPERS0011142	cacn14692	14845	12903	-1.15	AT1G08510Symbol: None | acyl-(acyl carrier protein) thioesterase / acyl-ACP thioesterase / oleoyl-(acyl-carrier protein) hydrolase / S-acyl fatty acid synthase thioesterase, identical to acyl-(acyl carrier protein) thioesterase (Arabidopsis thaliana) GI:804948 | chr1:2691083-2694380 REVERSE | Aliases: T27G7.19, T27G7_19NA
PEPPERS0002447	cacn3016_rev	3313	1061	-3.12	AT1G08520Symbol: PDE166 | magnesium-chelatase subunit chlD, chloroplast, putative / Mg-protoporphyrin IX chelatase, putative (CHLD), similar to Mg-chelatase SP:O24133 from Nicotiana tabacum, GB:AF014399 GI:2318116 from (Pisum sativum) | chr1:2696415-2700961 FORWARD | Aliases: T27G7.20, T27G7_20, PDE166, PIGMENT DEFECTIVE 166NA
PEPPERS0015132	caKS09049F07.scf	8755	2570	-3.41	AT1G08520Symbol: PDE166 | magnesium-chelatase subunit chlD, chloroplast, putative / Mg-protoporphyrin IX chelatase, putative (CHLD), similar to Mg-chelatase SP:O24133 from Nicotiana tabacum, GB:AF014399 GI:2318116 from (Pisum sativum) | chr1:2696415-2700961 FORWARD | Aliases: T27G7.20, T27G7_20, PDE166, PIGMENT DEFECTIVE 166NA
PEPPERS0003009	cacn3711	9794	5532	-1.77	AT1G08530Symbol: None | expressed protein | chr1:2701229-2703091 FORWARD | Aliases: T27G7.21NA
PEPPERS0019745	caKS26030D11.ab1	17074	7306	-2.34	AT1G08540Symbol: None | RNA polymerase sigma subunit SigB (sigB) / sigma factor 2 (SIG2), identical to sigma factor SigB (Arabidopsis thaliana) GI:5478446, plastid RNA polymerase sigma-subunit (Arabidopsis thaliana) GI:2879922, sigma factor (Arabidopsis thaliana) GI:2597831, sigma factor 2 (SIG2) (Arabidopsis thaliana) GI:2353173; contains Pfam profiles PF04545: Sigma-70, region 4, PF04539: Sigma…
PEPPERS0009410	cacn12329	21075	10249	-2.06	AT1G08540Symbol: None | RNA polymerase sigma subunit SigB (sigB) / sigma factor 2 (SIG2), identical to sigma factor SigB (Arabidopsis thaliana) GI:5478446, plastid RNA polymerase sigma-subunit (Arabidopsis thaliana) GI:2879922, sigma factor (Arabidopsis thaliana) GI:2597831, sigma factor 2 (SIG2) (Arabidopsis thaliana) GI:2353173; contains Pfam profiles PF04545: Sigma-70, region 4, PF04539: Sigma…
PEPPERS0019737	caKS26011G11.ab1	17963	10110	-1.78	AT1G08550Symbol: None | violaxanthin de-epoxidase precursor, putative (AVDE1), similar to EST gb:N37612 | chr1:2707427-2709534 FORWARD | Aliases: F22O13.3, F22O13_3NA
PEPPERS0016365	caKS13023C11.ab1	28544	16311	-1.75	AT1G08550Symbol: None | violaxanthin de-epoxidase precursor, putative (AVDE1), similar to EST gb:N37612 | chr1:2707427-2709534 FORWARD | Aliases: F22O13.3, F22O13_3NA
PEPPERS0002543	cacn3128	6268	959	-6.54	AT1G08560Symbol: None | syntaxin-related protein KNOLLE (KN) / syntaxin 111 (SYP111), identical to SP:Q42374 Syntaxin-related protein KNOLLE (Syntaxin 111) (AtSYP111) {Arabidopsis thaliana}; BAC F22O13 has a deletion of a cytosine at position 7887 | chr1:2709635-2710914 REVERSE | Aliases: F22O13.4, F22O13_4U
PEPPERS0014778	caKS07051A12.scf	13759	2353	-5.85	AT1G08560Symbol: None | syntaxin-related protein KNOLLE (KN) / syntaxin 111 (SYP111), identical to SP:Q42374 Syntaxin-related protein KNOLLE (Syntaxin 111) (AtSYP111) {Arabidopsis thaliana}; BAC F22O13 has a deletion of a cytosine at position 7887 | chr1:2709635-2710914 REVERSE | Aliases: F22O13.4, F22O13_4U
PEPPERS0003433	cacn4266	18174	14543	-1.25	AT1G08570Symbol: None | thioredoxin family protein, contains Pfam profile: PF00085 Thioredoxin; similar to ESTs gb:T46281, gb:R83933, gb:N65879, emb:F14466, gb:N96726, gb:AA042340, and emb:Z18150 | chr1:2712930-2714737 FORWARD | Aliases: F22O13.5, F22O13_5O
PEPPERS0003434	cacn4267	6112	4650	-1.31	AT1G08570Symbol: None | thioredoxin family protein, contains Pfam profile: PF00085 Thioredoxin; similar to ESTs gb:T46281, gb:R83933, gb:N65879, emb:F14466, gb:N96726, gb:AA042340, and emb:Z18150 | chr1:2712930-2714737 FORWARD | Aliases: F22O13.5, F22O13_5O
PEPPERS0018647	caKS22025E07.ab1	5442	6615	1.22	AT1G08600Symbol: None | SNF2 domain-containing protein / helicase domain-containing protein, similar to SP:P46100 Transcriptional regulator ATRX {Homo sapiens}; contains PFam profiles PF00271: Helicase conserved C-terminal domain, PF00176: SNF2 family N-terminal domain; non-consensus GC donor splice site at exon boundary 28614 | chr1:2724565-2733616 FORWARD | Aliases: F22O13.8, F22O13_8K
PEPPERS0012475	cacn16340	55	76	1.38	AT1G08600Symbol: None | SNF2 domain-containing protein / helicase domain-containing protein, similar to SP:P46100 Transcriptional regulator ATRX {Homo sapiens}; contains PFam profiles PF00271: Helicase conserved C-terminal domain, PF00176: SNF2 family N-terminal domain; non-consensus GC donor splice site at exon boundary 28614 | chr1:2724565-2733616 FORWARD | Aliases: F22O13.8, F22O13_8K
PEPPERS0023039	caKS13028B01.ab1	1628	2799	1.72	AT1G08620Symbol: None | transcription factor jumonji (jmj) family protein / zinc finger (C5HC2 type) family protein, contains Pfam domains, PF02375: jmjN domain, PF02373: jmjC domain and PF02928: C5HC2 zinc finger | chr1:2737557-2743673 FORWARD | Aliases: F22O13.10, F22O13_10NA
PEPPERS0027290	cacn13014	1872	2897	1.55	AT1G08620Symbol: None | transcription factor jumonji (jmj) family protein / zinc finger (C5HC2 type) family protein, contains Pfam domains, PF02375: jmjN domain, PF02373: jmjC domain and PF02928: C5HC2 zinc finger | chr1:2737557-2743673 FORWARD | Aliases: F22O13.10, F22O13_10NA
PEPPERS0027291	cacn13014_rev	2213	3670	1.66	AT1G08620Symbol: None | transcription factor jumonji (jmj) family protein / zinc finger (C5HC2 type) family protein, contains Pfam domains, PF02375: jmjN domain, PF02373: jmjC domain and PF02928: C5HC2 zinc finger | chr1:2737557-2743673 FORWARD | Aliases: F22O13.10, F22O13_10NA
PEPPERS0017210	caKS16056C06.ab1	4836	4086	-1.18	AT1G08620Symbol: None | transcription factor jumonji (jmj) family protein / zinc finger (C5HC2 type) family protein, contains Pfam domains, PF02375: jmjN domain, PF02373: jmjC domain and PF02928: C5HC2 zinc finger | chr1:2737557-2743673 FORWARD | Aliases: F22O13.10, F22O13_10R
PEPPERS0014168	cacn18432	1768	3211	1.82	AT1G08630Symbol: None | L-allo-threonine aldolase-related, similar to L-allo-threonine aldolase (EC 4.1.2.-) (L-allo-TA) (L-allo-threonine acetaldehyde-lyase) (SP:O07051) {Aeromonas jandaei}; similar to ESTs gb:R30517, gb:T42772, gb:R90493, and gb:R90493 | chr1:2743797-2746942 REVERSE | Aliases: F22O13.11, F22O13_11E
PEPPERS0014167	cacn18431	7858	11540	1.47	AT1G08630Symbol: None | L-allo-threonine aldolase-related, similar to L-allo-threonine aldolase (EC 4.1.2.-) (L-allo-TA) (L-allo-threonine acetaldehyde-lyase) (SP:O07051) {Aeromonas jandaei}; similar to ESTs gb:R30517, gb:T42772, gb:R90493, and gb:R90493 | chr1:2743797-2746942 REVERSE | Aliases: F22O13.11, F22O13_11E
PEPPERS0013836	cacn18021	4051	1420	-2.85	AT1G08630Symbol: None | L-allo-threonine aldolase-related, similar to L-allo-threonine aldolase (EC 4.1.2.-) (L-allo-TA) (L-allo-threonine acetaldehyde-lyase) (SP:O07051) {Aeromonas jandaei}; similar to ESTs gb:R30517, gb:T42772, gb:R90493, and gb:R90493 | chr1:2743797-2746942 REVERSE | Aliases: F22O13.11, F22O13_11NA
PEPPERS0004715	cacn5882	11389	7921	-1.44	AT1G08640Symbol: None | expressed protein | chr1:2748430-2751281 REVERSE | Aliases: F22O13.12, F22O13_12NA
PEPPERS0017823	caKS19063B06.ab1	3460	1272	-2.72	AT1G08650Symbol: None | phosphoenolpyruvate carboxylase kinase, identical to phosphoenolpyruvate carboxylase kinase (Arabidopsis thaliana) gi:6318613:gb:AAF06968; contains protein kinase domain, Pfam:PF00069 | chr1:2752159-2753706 FORWARD | Aliases: NoneT
PEPPERS0003798	cacn4738	12382	11312	-1.09	AT1G08650Symbol: None | phosphoenolpyruvate carboxylase kinase, identical to phosphoenolpyruvate carboxylase kinase (Arabidopsis thaliana) gi:6318613:gb:AAF06968; contains protein kinase domain, Pfam:PF00069 | chr1:2752159-2753706 FORWARD | Aliases: NoneT
PEPPERS0018544	caKS21038J05.ab1	3041	2152	-1.41	AT1G08660Symbol: None | glycosyl transferase family 29 protein / sialyltransferase family protein, contains Pfam profile: PF00777 sialyltransferase (Glycosyltransferase family 29) | chr1:2757044-2759768 REVERSE | Aliases: F22O13.14, F22O13_14G
PEPPERS0019708	caKS25024H08.ab1_rev	6843	4533	-1.51	AT1G08660Symbol: None | glycosyl transferase family 29 protein / sialyltransferase family protein, contains Pfam profile: PF00777 sialyltransferase (Glycosyltransferase family 29) | chr1:2757044-2759768 REVERSE | Aliases: F22O13.14, F22O13_14NA
PEPPERS0015155	caKS09015C06.scf	4504	4703	1.04	AT1G08680Symbol: None | ARF GAP-like zinc finger-containing protein ZiGA4 (ZIGA4), nearly identical to ARF GAP-like zinc finger-containing protein ZiGA4 GI:10441354 from (Arabidopsis thaliana); contains InterPro accession IPR001164: Human Rev interacting-like protein (hRIP) | chr1:2762609-2768970 FORWARD | Aliases: F22O13.16, F22O13_16, AT1G08690NA
PEPPERS0008440	cacn11001	2001	2390	1.19	AT1G08680Symbol: None | ARF GAP-like zinc finger-containing protein ZiGA4 (ZIGA4), nearly identical to ARF GAP-like zinc finger-containing protein ZiGA4 GI:10441354 from (Arabidopsis thaliana); contains InterPro accession IPR001164: Human Rev interacting-like protein (hRIP) | chr1:2762609-2768970 FORWARD | Aliases: F22O13.16, F22O13_16, AT1G08690T
PEPPERS0016519	caKS13065D06.ab1	4803	9301	1.94	AT1G08720Symbol: None | mitogen-activated protein kinase kinase kinase (MAPKKK) (EDR1), identical to EDR1, a MAP kinase kinase kinase (Arabidopsis thaliana) gi:11127925:gb:AAG31143 | chr1:2774033-2779300 FORWARD | Aliases: F22O13.20, F22O13_20T
PEPPERS0025515	cacn5351_rev	82	65	-1.26	AT1G08730Symbol: None | myosin heavy chain (PCR43), identical to myosin heavy chain PCR43 (PIR:T00727) (Arabidopsis thaliana); similar to ESTs gb:R30087 and gb:AA394762 | chr1:2779966-2788398 FORWARD | Aliases: F22O13.200, F22O13_200NA
PEPPERS0025514	cacn5351	194	129	-1.5	AT1G08730Symbol: None | myosin heavy chain (PCR43), identical to myosin heavy chain PCR43 (PIR:T00727) (Arabidopsis thaliana); similar to ESTs gb:R30087 and gb:AA394762 | chr1:2779966-2788398 FORWARD | Aliases: F22O13.200, F22O13_200NA
PEPPERS0003173	cacn3911	492	232	-2.12	AT1G08730Symbol: None | myosin heavy chain (PCR43), identical to myosin heavy chain PCR43 (PIR:T00727) (Arabidopsis thaliana); similar to ESTs gb:R30087 and gb:AA394762 | chr1:2779966-2788398 FORWARD | Aliases: F22O13.200, F22O13_200Z
PEPPERS0002593	cacn3199	3689	3511	-1.05	AT1G08750Symbol: None | GPI-anchor transamidase, putative, similar to SP:P49018 GPI-anchor transamidase (EC 3.-.-.-) (GPI transamidase) {Saccharomyces cerevisiae}; contains Pfam profile PF01650: Peptidase C13 family | chr1:2801070-2804540 FORWARD | Aliases: F22O13.24, F22O13_24O
PEPPERS0012844	cacn16808	3794	3809	1	AT1G08750Symbol: None | GPI-anchor transamidase, putative, similar to SP:P49018 GPI-anchor transamidase (EC 3.-.-.-) (GPI transamidase) {Saccharomyces cerevisiae}; contains Pfam profile PF01650: Peptidase C13 family | chr1:2801070-2804540 FORWARD | Aliases: F22O13.24, F22O13_24O
PEPPERS0015433	caKS10012C07.scf	5266	2844	-1.85	AT1G08760Symbol: None | expressed protein, similar to At1g21030, At5g44890, At2g29240, At1g08740; similar to EST gb:N96641 | chr1:2805374-2808624 FORWARD | Aliases: F22O13.25, F22O13_25NA
PEPPERS0015559	caKS11014H11.scf	9120	11087	1.22	AT1G08780Symbol: None | prefoldin, putative, similar to Swiss-Prot:Q9NQP4 prefoldin subunit 4 (Protein C-1) (Homo sapiens) | chr1:2809783-2811194 REVERSE | Aliases: F22O13.27, F22O13_27O
PEPPERS0007062	cacn9339	12306	6861	-1.79	AT1G08820Symbol: None | vesicle-associated membrane family protein / VAMP family protein, similar to VAP27 GI:6688926 (Nicotiana plumbaginifolia) | chr1:2821555-2825278 REVERSE | Aliases: F22O13.31, F22O13_31NA
PEPPERS0007122	cacn9402	17296	11001	-1.57	AT1G08820Symbol: None | vesicle-associated membrane family protein / VAMP family protein, similar to VAP27 GI:6688926 (Nicotiana plumbaginifolia) | chr1:2821555-2825278 REVERSE | Aliases: F22O13.31, F22O13_31NA
PEPPERS0007221	cacn9512	11972	6424	-1.86	AT1G08820Symbol: None | vesicle-associated membrane family protein / VAMP family protein, similar to VAP27 GI:6688926 (Nicotiana plumbaginifolia) | chr1:2821555-2825278 REVERSE | Aliases: F22O13.31, F22O13_31NA
PEPPERS0007211	cacn9501	8485	4216	-2.01	AT1G08820Symbol: None | vesicle-associated membrane family protein / VAMP family protein, similar to VAP27 GI:6688926 (Nicotiana plumbaginifolia) | chr1:2821555-2825278 REVERSE | Aliases: F22O13.31, F22O13_31NA
PEPPERS0007199	cacn9487	22885	16131	-1.42	AT1G08820Symbol: None | vesicle-associated membrane family protein / VAMP family protein, similar to VAP27 GI:6688926 (Nicotiana plumbaginifolia) | chr1:2821555-2825278 REVERSE | Aliases: F22O13.31, F22O13_31NA
PEPPERS0007046	cacn9322	17379	9372	-1.85	AT1G08820Symbol: None | vesicle-associated membrane family protein / VAMP family protein, similar to VAP27 GI:6688926 (Nicotiana plumbaginifolia) | chr1:2821555-2825278 REVERSE | Aliases: F22O13.31, F22O13_31U
PEPPERS0007057	cacn9334	17808	9820	-1.81	AT1G08820Symbol: None | vesicle-associated membrane family protein / VAMP family protein, similar to VAP27 GI:6688926 (Nicotiana plumbaginifolia) | chr1:2821555-2825278 REVERSE | Aliases: F22O13.31, F22O13_31U
PEPPERS0007053	cacn9330	17999	9913	-1.82	AT1G08820Symbol: None | vesicle-associated membrane family protein / VAMP family protein, similar to VAP27 GI:6688926 (Nicotiana plumbaginifolia) | chr1:2821555-2825278 REVERSE | Aliases: F22O13.31, F22O13_31U
PEPPERS0007138	cacn9420	16767	10183	-1.65	AT1G08820Symbol: None | vesicle-associated membrane family protein / VAMP family protein, similar to VAP27 GI:6688926 (Nicotiana plumbaginifolia) | chr1:2821555-2825278 REVERSE | Aliases: F22O13.31, F22O13_31U
PEPPERS0007185	cacn9472	16858	9560	-1.76	AT1G08820Symbol: None | vesicle-associated membrane family protein / VAMP family protein, similar to VAP27 GI:6688926 (Nicotiana plumbaginifolia) | chr1:2821555-2825278 REVERSE | Aliases: F22O13.31, F22O13_31U
PEPPERS0007188	cacn9475	16609	10646	-1.56	AT1G08820Symbol: None | vesicle-associated membrane family protein / VAMP family protein, similar to VAP27 GI:6688926 (Nicotiana plumbaginifolia) | chr1:2821555-2825278 REVERSE | Aliases: F22O13.31, F22O13_31U
PEPPERS0007118	cacn9398	18102	10869	-1.67	AT1G08820Symbol: None | vesicle-associated membrane family protein / VAMP family protein, similar to VAP27 GI:6688926 (Nicotiana plumbaginifolia) | chr1:2821555-2825278 REVERSE | Aliases: F22O13.31, F22O13_31U
PEPPERS0005846	cacn7751_rev	18721	30689	1.64	AT1G08830Symbol: None | superoxide dismutase (Cu-Zn) (SODCC) / copper/zinc superoxide dismutase (CSD1), identical to SWISS-PROT: P24704 | chr1:2827089-2829260 FORWARD | Aliases: F22O13.32, F22O13_32P
PEPPERS0005847	cacn7752_rev	24674	36370	1.47	AT1G08830Symbol: None | superoxide dismutase (Cu-Zn) (SODCC) / copper/zinc superoxide dismutase (CSD1), identical to SWISS-PROT: P24704 | chr1:2827089-2829260 FORWARD | Aliases: F22O13.32, F22O13_32P
PEPPERS0008372	cacn10883_rev	22035	38260	1.74	AT1G08830Symbol: None | superoxide dismutase (Cu-Zn) (SODCC) / copper/zinc superoxide dismutase (CSD1), identical to SWISS-PROT: P24704 | chr1:2827089-2829260 FORWARD | Aliases: F22O13.32, F22O13_32P
PEPPERS0008367	cacn10878_rev	24697	37711	1.53	AT1G08830Symbol: None | superoxide dismutase (Cu-Zn) (SODCC) / copper/zinc superoxide dismutase (CSD1), identical to SWISS-PROT: P24704 | chr1:2827089-2829260 FORWARD | Aliases: F22O13.32, F22O13_32P
PEPPERS0008350	cacn10859_rev	32259	41862	1.3	AT1G08830Symbol: None | superoxide dismutase (Cu-Zn) (SODCC) / copper/zinc superoxide dismutase (CSD1), identical to SWISS-PROT: P24704 | chr1:2827089-2829260 FORWARD | Aliases: F22O13.32, F22O13_32P
PEPPERS0008303	cacn10810_rev	15835	23170	1.46	AT1G08830Symbol: None | superoxide dismutase (Cu-Zn) (SODCC) / copper/zinc superoxide dismutase (CSD1), identical to SWISS-PROT: P24704 | chr1:2827089-2829260 FORWARD | Aliases: F22O13.32, F22O13_32P
PEPPERS0008312	cacn10820_rev	24385	30200	1.24	AT1G08830Symbol: None | superoxide dismutase (Cu-Zn) (SODCC) / copper/zinc superoxide dismutase (CSD1), identical to SWISS-PROT: P24704 | chr1:2827089-2829260 FORWARD | Aliases: F22O13.32, F22O13_32P
PEPPERS0008343	cacn10852_rev	29409	40288	1.37	AT1G08830Symbol: None | superoxide dismutase (Cu-Zn) (SODCC) / copper/zinc superoxide dismutase (CSD1), identical to SWISS-PROT: P24704 | chr1:2827089-2829260 FORWARD | Aliases: F22O13.32, F22O13_32P
PEPPERS0015243	caKS10109E11.ab1	9421	13988	1.48	AT1G08830Symbol: None | superoxide dismutase (Cu-Zn) (SODCC) / copper/zinc superoxide dismutase (CSD1), identical to SWISS-PROT: P24704 | chr1:2827089-2829260 FORWARD | Aliases: F22O13.32, F22O13_32P
PEPPERS0015957	caKS12086E01.ab1	4314	4915	1.14	AT1G08845Symbol: None | expressed protein | chr1:2839147-2840997 FORWARD | Aliases: NoneNA
PEPPERS0000732	cacn883	10752	7267	-1.48	AT1G08880Symbol: None | histone H2A, putative, Strong similarity to histone H2A Cicer arietinum SP:O65759, Picea abies SP:P35063; contains Pfam profile PF00125 Core histone H2A/H2B/H3/H4; ESTs gb:ATTS3874,gb:T46627,gb:T14194 come from this gene | chr1:2846956-2847784 REVERSE | Aliases: F7G19.24, F7G19_24B
PEPPERS0002611	cacn3223	1304	554	-2.35	AT1G08880Symbol: None | histone H2A, putative, Strong similarity to histone H2A Cicer arietinum SP:O65759, Picea abies SP:P35063; contains Pfam profile PF00125 Core histone H2A/H2B/H3/H4; ESTs gb:ATTS3874,gb:T46627,gb:T14194 come from this gene | chr1:2846956-2847784 REVERSE | Aliases: F7G19.24, F7G19_24B
PEPPERS0002612	cacn3224_rev	6462	1971	-3.28	AT1G08880Symbol: None | histone H2A, putative, Strong similarity to histone H2A Cicer arietinum SP:O65759, Picea abies SP:P35063; contains Pfam profile PF00125 Core histone H2A/H2B/H3/H4; ESTs gb:ATTS3874,gb:T46627,gb:T14194 come from this gene | chr1:2846956-2847784 REVERSE | Aliases: F7G19.24, F7G19_24B
PEPPERS0002613	cacn3225_rev	10554	4259	-2.48	AT1G08880Symbol: None | histone H2A, putative, Strong similarity to histone H2A Cicer arietinum SP:O65759, Picea abies SP:P35063; contains Pfam profile PF00125 Core histone H2A/H2B/H3/H4; ESTs gb:ATTS3874,gb:T46627,gb:T14194 come from this gene | chr1:2846956-2847784 REVERSE | Aliases: F7G19.24, F7G19_24B
PEPPERS0019624	caKS25046C22.ab1	50	155	3.1	AT1G08940Symbol: None | phosphoglycerate/bisphosphoglycerate mutase family protein, contains Pfam profile PF00300: phosphoglycerate mutase family | chr1:2877695-2879172 FORWARD | Aliases: F7G19.18, F7G19_18NA
PEPPERS0015095	caKS09041C02.scf	1649	1293	-1.28	AT1G08960Symbol: None | similar to cation exchanger, putative (CAX7) [Arabidopsis thaliana] (TAIR:At5g17860.1); similar to Putative potassium-dependent sodium-calcium exchanger-like protein [Oryza sativa (japonica cultivar-group)] (GB:XP_470536.1); contains InterPro domain Sodium/calcium exchanger membrane region (InterPro:IPR004837) | chr1:2879701-2882234 FORWARD | Aliases: F7G19.17, F7G19_17P
PEPPERS0002206	cacn2717	18974	23911	1.26	AT1G08970Symbol: None | CCAAT-box binding transcription factor Hap5a, putative | chr1:2882546-2884285 FORWARD | Aliases: NoneK
PEPPERS0002207	cacn2718	3762	5247	1.39	AT1G08970Symbol: None | CCAAT-box binding transcription factor Hap5a, putative | chr1:2882546-2884285 FORWARD | Aliases: NoneK
PEPPERS0003277	cacn4045	8767	6219	-1.41	AT1G08980Symbol: None | amidase family protein, similar to component of chloroplast outer membrane translocon Toc64 (Pisum sativum) GI:7453538; contains Pfam profile PF01425: Amidase; supporting cDNA gi:11493701:gb:AF202077.1:AF202077 | chr1:2884428-2886623 FORWARD | Aliases: NoneJ
PEPPERS0019658	caKS25047H07.ab1	382	318	-1.2	AT1G09000Symbol: None | NPK1-related protein kinase, putative (ANP1), similar to protein kinase (Nicotiana tabacum) gi:456309:dbj:BAA05648; identical to cDNA NPK1-related protein kinase 1S GI:2342422 | chr1:2891040-2895777 FORWARD | Aliases: F7G19.13, F7G19_13NA
PEPPERS0015035	caKS09108D08.ab1	273	288	1.05	AT1G09000Symbol: None | NPK1-related protein kinase, putative (ANP1), similar to protein kinase (Nicotiana tabacum) gi:456309:dbj:BAA05648; identical to cDNA NPK1-related protein kinase 1S GI:2342422 | chr1:2891040-2895777 FORWARD | Aliases: F7G19.13, F7G19_13T
PEPPERS0009756	cacn12788	12241	9424	-1.3	AT1G09010Symbol: None | glycoside hydrolase family 2 protein, low similarity to mannosidase (gi:5359712) from Cellulomonas fimi | chr1:2895169-2899385 REVERSE | Aliases: F7G19.12, F7G19_12G
PEPPERS0027142	cacn12524	90	75	-1.2	AT1G09010Symbol: None | glycoside hydrolase family 2 protein, low similarity to mannosidase (gi:5359712) from Cellulomonas fimi | chr1:2895169-2899385 REVERSE | Aliases: F7G19.12, F7G19_12NA
PEPPERS0027143	cacn12524_rev	131	114	-1.15	AT1G09010Symbol: None | glycoside hydrolase family 2 protein, low similarity to mannosidase (gi:5359712) from Cellulomonas fimi | chr1:2895169-2899385 REVERSE | Aliases: F7G19.12, F7G19_12NA
PEPPERS0011246	cacn14817	2553	2197	-1.16	AT1G09010Symbol: None | glycoside hydrolase family 2 protein, low similarity to mannosidase (gi:5359712) from Cellulomonas fimi | chr1:2895169-2899385 REVERSE | Aliases: F7G19.12, F7G19_12NA
PEPPERS0003490	cacn4343	13633	14763	1.08	AT1G09020Symbol: None | protein kinase, putative, similar to protein kinase AKINbetagamma-2 (Zea mays) GI:11139548, AKINbetagamma-1 (Zea mays) GI:11139546; contains Pfam profile PF00571: CBS domain | chr1:2899918-2904818 REVERSE | Aliases: F7G19.11, F7G19_11NA
PEPPERS0008943	cacn11706	9456	9861	1.04	AT1G09020Symbol: None | protein kinase, putative, similar to protein kinase AKINbetagamma-2 (Zea mays) GI:11139548, AKINbetagamma-1 (Zea mays) GI:11139546; contains Pfam profile PF00571: CBS domain | chr1:2899918-2904818 REVERSE | Aliases: F7G19.11, F7G19_11NA
PEPPERS0008944	cacn11707	902	1429	1.58	AT1G09020Symbol: None | protein kinase, putative, similar to protein kinase AKINbetagamma-2 (Zea mays) GI:11139548, AKINbetagamma-1 (Zea mays) GI:11139546; contains Pfam profile PF00571: CBS domain | chr1:2899918-2904818 REVERSE | Aliases: F7G19.11, F7G19_11NA
PEPPERS0015761	caKS11010D05.scf	4921	3366	-1.46	AT1G09060Symbol: None | transcription factor jumonji (jmjC) domain-containing protein, contains Pfam domain, PF02373: jmjC domain | chr1:2921067-2925726 REVERSE | Aliases: F7G19.7, F7G19_7K
PEPPERS0022155	cacn12121	9166	13373	1.46	AT1G09070Symbol: None | C2 domain-containing protein / src2-like protein, putative, similar to cold-regulated gene SRC2 (Glycine max) GI:2055230; contains Pfam profile PF00168: C2 domain; identical to cDNA src2-like protein GI:3426059 | chr1:2927706-2928971 FORWARD | Aliases: F7G19.6, F7G19_6NA
PEPPERS0022166	cacn12349	925	1630	1.76	AT1G09070Symbol: None | C2 domain-containing protein / src2-like protein, putative, similar to cold-regulated gene SRC2 (Glycine max) GI:2055230; contains Pfam profile PF00168: C2 domain; identical to cDNA src2-like protein GI:3426059 | chr1:2927706-2928971 FORWARD | Aliases: F7G19.6, F7G19_6NA
PEPPERS0020000	cacn776	78	997	12.78	AT1G09070Symbol: None | C2 domain-containing protein / src2-like protein, putative, similar to cold-regulated gene SRC2 (Glycine max) GI:2055230; contains Pfam profile PF00168: C2 domain; identical to cDNA src2-like protein GI:3426059 | chr1:2927706-2928971 FORWARD | Aliases: F7G19.6, F7G19_6NA
PEPPERS0006194	cacn8152	898	1511	1.68	AT1G09070Symbol: None | C2 domain-containing protein / src2-like protein, putative, similar to cold-regulated gene SRC2 (Glycine max) GI:2055230; contains Pfam profile PF00168: C2 domain; identical to cDNA src2-like protein GI:3426059 | chr1:2927706-2928971 FORWARD | Aliases: F7G19.6, F7G19_6NA
PEPPERS0004838	cacn6039	59	62	1.05	AT1G09090Symbol: None | respiratory burst oxidase protein B (RbohB) / NADPH oxidase, identical to respiratory burst oxidase protein B from Arabidopsis thaliana (gi:3242783) | chr1:2932741-2936588 FORWARD | Aliases: NonePQ
PEPPERS0005020	cacn6612	81	99	1.22	AT1G09090Symbol: None | respiratory burst oxidase protein B (RbohB) / NADPH oxidase, identical to respiratory burst oxidase protein B from Arabidopsis thaliana (gi:3242783) | chr1:2932741-2936588 FORWARD | Aliases: NonePQ
PEPPERS0005441	cacn7275_rev	2101	1095	-1.92	AT1G09130Symbol: None | ATP-dependent Clp protease proteolytic subunit, putative, similar to nClpP5 GI:5360595 from (Arabidopsis thaliana) | chr1:2939572-2942257 REVERSE | Aliases: F7G19.1, F7G19_1NA
PEPPERS0005476	cacn7317	5908	2902	-2.04	AT1G09130Symbol: None | ATP-dependent Clp protease proteolytic subunit, putative, similar to nClpP5 GI:5360595 from (Arabidopsis thaliana) | chr1:2939572-2942257 REVERSE | Aliases: F7G19.1, F7G19_1O
PEPPERS0022197	cacn12919	5632	18109	3.22	AT1G09140Symbol: None | SF2/ASF-like splicing modulator (SRP30), nearly identical to SF2/ASF-like splicing modulator Srp30 (Arabidopsis thaliana) GI:4775270 | chr1:2942673-2945941 REVERSE | Aliases: T12M4.19, T12M4_19NA
PEPPERS0011100	cacn14639	1432	1020	-1.4	AT1G09150Symbol: None | pseudouridine synthase and archaeosine transglycosylase (PUA) domain-containing protein, similar to MCT-1 (putative oncogene) (Homo sapiens) GI:6177738; contains Pfam profile PF01472: PUA domain | chr1:2946264-2949161 FORWARD | Aliases: T12M4.18, T12M4_18J
PEPPERS0020839	cacn13472_rev	233	357	1.53	AT1G09155Symbol: ATPP2-B15 | SKP1 interacting partner 3-related, low similarity to SKP1 interacting partner 3 (Arabidopsis thaliana) GI:10716951 | chr1:2949678-2950991 REVERSE | Aliases: ATPP2-B15NA
PEPPERS0010260	cacn13474	63	1531	24.3	AT1G09155Symbol: ATPP2-B15 | SKP1 interacting partner 3-related, low similarity to SKP1 interacting partner 3 (Arabidopsis thaliana) GI:10716951 | chr1:2949678-2950991 REVERSE | Aliases: ATPP2-B15NA
PEPPERS0009800	cacn12836	709	2752	3.88	AT1G09155Symbol: ATPP2-B15 | SKP1 interacting partner 3-related, low similarity to SKP1 interacting partner 3 (Arabidopsis thaliana) GI:10716951 | chr1:2949678-2950991 REVERSE | Aliases: ATPP2-B15NA
PEPPERS0015851	caKS12054B11.scf	14566	10746	-1.36	AT1G09160Symbol: None | protein phosphatase 2C-related / PP2C-related, similar to GB:AAC16260 | chr1:2952773-2955606 REVERSE | Aliases: NoneNA
PEPPERS0009162	cacn11990	10563	8010	-1.32	AT1G09160Symbol: None | protein phosphatase 2C-related / PP2C-related, similar to GB:AAC16260 | chr1:2952773-2955606 REVERSE | Aliases: NoneT
PEPPERS0009161	cacn11989	136	122	-1.11	AT1G09160Symbol: None | protein phosphatase 2C-related / PP2C-related, similar to GB:AAC16260 | chr1:2952773-2955606 REVERSE | Aliases: NoneT
PEPPERS0021716	cacn2703	13616	15996	1.17	AT1G09190Symbol: None | pentatricopeptide (PPR) repeat-containing protein, contains Pfam profile PF01535: PPR repeat | chr1:2966122-2971459 REVERSE | Aliases: T12M4.11, T12M4_11NA
PEPPERS0019568	caKS25051F17.ab1	5042	4408	-1.14	AT1G09190Symbol: None | pentatricopeptide (PPR) repeat-containing protein, contains Pfam profile PF01535: PPR repeat | chr1:2966122-2971459 REVERSE | Aliases: T12M4.11, T12M4_11R
PEPPERS0013425	cacn17524	19449	14531	-1.34	AT1G09250Symbol: None | expressed protein | chr1:2989380-2990352 FORWARD | Aliases: T12M4.4, T12M4_4NA
PEPPERS0013424	cacn17523	2176	755	-2.88	AT1G09250Symbol: None | expressed protein | chr1:2989380-2990352 FORWARD | Aliases: T12M4.4, T12M4_4NA
PEPPERS0019394	caKS24026C06.ab1_rev	9693	12544	1.29	AT1G09270Symbol: None | importin alpha-1 subunit, putative (IMPA4), similar to importin alpha-1 subunit (Karyopherin alpha-1 subunit, KAP alpha) (Arabidopsis thaliana) SWISS-PROT:Q96321 | chr1:2994410-2998830 FORWARD | Aliases: T12M4.2, T12M4_2U
PEPPERS0013377	cacn17464	17415	21331	1.22	AT1G09270Symbol: None | importin alpha-1 subunit, putative (IMPA4), similar to importin alpha-1 subunit (Karyopherin alpha-1 subunit, KAP alpha) (Arabidopsis thaliana) SWISS-PROT:Q96321 | chr1:2994410-2998830 FORWARD | Aliases: T12M4.2, T12M4_2U
PEPPERS0016624	caKS13013G08.ab1	220	264	1.2	AT1G09270Symbol: None | importin alpha-1 subunit, putative (IMPA4), similar to importin alpha-1 subunit (Karyopherin alpha-1 subunit, KAP alpha) (Arabidopsis thaliana) SWISS-PROT:Q96321 | chr1:2994410-2998830 FORWARD | Aliases: T12M4.2, T12M4_2U
PEPPERS0010074	cacn13228	582	343	-1.7	AT1G09280Symbol: None | expressed protein, contains Pfam profile: PF03959 domain of unknown function (DUF341) | chr1:2997552-3001296 REVERSE | Aliases: T12M4.1, T12M4_1NA
PEPPERS0015021	caKS09089C02.ab1	1715	4492	2.62	AT1G09300Symbol: None | metallopeptidase M24 family protein, similar to SP:P15034 Xaa-Pro aminopeptidase (EC 3.4.11.9) (X-Pro aminopeptidase) (Aminopeptidase P II) (Aminoacylproline aminopeptidase) {Escherichia coli}; contains Pfam profiles PF00557: metallopeptidase family M24, PF05195: Aminopeptidase P, N-terminal domain | chr1:3003928-3008215 FORWARD | Aliases: T31J12.2, T31J12_2E
PEPPERS0013600	cacn17729	8600	7102	-1.21	AT1G09330Symbol: None | expressed protein, contains 3 transmembrane domains; contains Pfam profile PF05832: Eukaryotic protein of unknown function | chr1:3012764-3015093 REVERSE | Aliases: T31J12.5, T31J12_5R
PEPPERS0016407	caKS13016H03.ab1_rev	111	122	1.1	AT1G09330Symbol: None | expressed protein, contains 3 transmembrane domains; contains Pfam profile PF05832: Eukaryotic protein of unknown function | chr1:3012764-3015093 REVERSE | Aliases: T31J12.5, T31J12_5R
PEPPERS0021583	caKS26043A05.ab1_rev	139	138	-1.01	AT1G09340Symbol: None | expressed protein | chr1:3015388-3018236 FORWARD | Aliases: NoneNA
PEPPERS0013396	cacn17491	20571	8950	-2.3	AT1G09340Symbol: None | expressed protein | chr1:3015388-3018236 FORWARD | Aliases: NoneNA
PEPPERS0013193	cacn17251	36531	24249	-1.51	AT1G09340Symbol: None | expressed protein | chr1:3015388-3018236 FORWARD | Aliases: NoneNA
PEPPERS0023890	cacn16286_rev	6400	2327	-2.75	AT1G09380Symbol: None | integral membrane family protein / nodulin MtN21-related, similar to MtN21 GI:2598575 (root nodule development) from (Medicago truncatula) | chr1:3026137-3029551 REVERSE | Aliases: F14J9.4, F14J9_4NA
PEPPERS0019527	caKS24007G08.ab1_rev	132	868	6.58	AT1G09380Symbol: None | integral membrane family protein / nodulin MtN21-related, similar to MtN21 GI:2598575 (root nodule development) from (Medicago truncatula) | chr1:3026137-3029551 REVERSE | Aliases: F14J9.4, F14J9_4NA
PEPPERS0012903	cacn16884	11917	5964	-2	AT1G09380Symbol: None | integral membrane family protein / nodulin MtN21-related, similar to MtN21 GI:2598575 (root nodule development) from (Medicago truncatula) | chr1:3026137-3029551 REVERSE | Aliases: F14J9.4, F14J9_4NA
PEPPERS0012904	cacn16885	11228	5844	-1.92	AT1G09380Symbol: None | integral membrane family protein / nodulin MtN21-related, similar to MtN21 GI:2598575 (root nodule development) from (Medicago truncatula) | chr1:3026137-3029551 REVERSE | Aliases: F14J9.4, F14J9_4NA
PEPPERS0022855	caKS11019F01.scf	7509	1890	-3.97	AT1G09390Symbol: None | GDSL-motif lipase/hydrolase family protein, Similar to early nodulin ENOD8 (Medicago sativa) GI:304037, lanatoside 15'-O-acetylesterase (Digitalis lanata) GI:3688284, elicitor-induced glycoprotein iEP4 (Daucus carota) GI:1911765; contains InterPro Entry IPR001087 Lipolytic enzyme, G-D-S-L family | chr1:3031205-3033941 FORWARD | Aliases: F14J9.5, F14J9_5NA
PEPPERS0000670	cacn814_rev	8152	15855	1.94	AT1G09430Symbol: None | ATP-citrate synthase (ATP-citrate (pro-S-)-lyase/citrate cleavage enzyme), putative, similar to ATP-citrate-lyase (GI:16648642) (Arabidopsis thaliana); similar to ATP-citrate (pro-S-)-lyase (EC 4.1.3.8) (Citrate cleavage enzyme)(SP:Q91V92) {Mus musculus}; Location of EST gb:Z34587 | chr1:3042106-3045404 FORWARD | Aliases: F14J9.9, F14J9_9C
PEPPERS0011092	cacn14630	14234	22252	1.56	AT1G09430Symbol: None | ATP-citrate synthase (ATP-citrate (pro-S-)-lyase/citrate cleavage enzyme), putative, similar to ATP-citrate-lyase (GI:16648642) (Arabidopsis thaliana); similar to ATP-citrate (pro-S-)-lyase (EC 4.1.3.8) (Citrate cleavage enzyme)(SP:Q91V92) {Mus musculus}; Location of EST gb:Z34587 | chr1:3042106-3045404 FORWARD | Aliases: F14J9.9, F14J9_9C
PEPPERS0011091	cacn14629	248	369	1.49	AT1G09430Symbol: None | ATP-citrate synthase (ATP-citrate (pro-S-)-lyase/citrate cleavage enzyme), putative, similar to ATP-citrate-lyase (GI:16648642) (Arabidopsis thaliana); similar to ATP-citrate (pro-S-)-lyase (EC 4.1.3.8) (Citrate cleavage enzyme)(SP:Q91V92) {Mus musculus}; Location of EST gb:Z34587 | chr1:3042106-3045404 FORWARD | Aliases: F14J9.9, F14J9_9C
PEPPERS0005758	cacn7649	2279	965	-2.36	AT1G09460Symbol: None | glucan endo-1,3-beta-glucosidase-related, similar to glucan endo-1,3-beta-glucosidase precursor SP:P52409 from (Triticum aestivum) | chr1:3053903-3055273 FORWARD | Aliases: F14J9.12, F14J9_12NA
PEPPERS0014570	caKS01072D11.ab1	3114	4073	1.31	AT1G09530Symbol: None | phytochrome interacting factor 3 (PIF3), identical to phytochrome interacting factor 3 (PIF3) GI:3929585 from (Arabidopsis thaliana) | chr1:3076584-3079541 FORWARD | Aliases: F14J9.19, F14J9_19NA
PEPPERS0013123	cacn17166	14001	7969	-1.76	AT1G09570Symbol: None | phytochrome A (PHYA), identical to SP:P14712 Phytochrome A {Arabidopsis thaliana} | chr1:3095258-3100327 REVERSE | Aliases: F14J9.23, F14J9_23NA
PEPPERS0015305	caKS10102D09.ab1	7179	3974	-1.81	AT1G09570Symbol: None | phytochrome A (PHYA), identical to SP:P14712 Phytochrome A {Arabidopsis thaliana} | chr1:3095258-3100327 REVERSE | Aliases: F14J9.23, F14J9_23NA
PEPPERS0002687	cacn3315	3226	8499	2.63	AT1G09575Symbol: None | expressed protein, contains Pfam domain, PF04678: Protein of unknown function, DUF607 | chr1:3101673-3102927 REVERSE | Aliases: NoneNA
PEPPERS0009981	cacn13092	3502	5831	1.67	AT1G09580Symbol: None | emp24/gp25L/p24 family protein, similar to SP:P49755 Transmembrane protein Tmp21 precursor (21 kDa Transmembrane trafficking protein) {Homo sapiens}; contains Pfam profile PF01105: emp24/gp25L/p24 family | chr1:3104602-3106291 FORWARD | Aliases: F14J9.28, F14J9_28U
PEPPERS0018848	caKS23005E02.ab1	7928	8801	1.11	AT1G09620Symbol: None | similar to leucyl-tRNA synthetase, putative / leucine--tRNA ligase, putative [Arabidopsis thaliana] (TAIR:At4g04350.1); similar to leucyl tRNA synthetase [Homo sapiens] (GB:BAA95667.1); similar to SYLC_HUMAN Leucyl-tRNA synthetase, cytoplasmic (Leucine--tRNA ligase) (LeuRS) (GB:Q9P2J5); similar to KIAA1352 protein [Homo sapiens] (GB:BAA92590.1); similar to MGC82093 protein…
PEPPERS0019804	caKS26006E02.ab1	5911	4944	-1.2	AT1G09620Symbol: None | similar to leucyl-tRNA synthetase, putative / leucine--tRNA ligase, putative [Arabidopsis thaliana] (TAIR:At4g04350.1); similar to leucyl tRNA synthetase [Homo sapiens] (GB:BAA95667.1); similar to SYLC_HUMAN Leucyl-tRNA synthetase, cytoplasmic (Leucine--tRNA ligase) (LeuRS) (GB:Q9P2J5); similar to KIAA1352 protein [Homo sapiens] (GB:BAA92590.1); similar to MGC82093 protein…
PEPPERS0013542	cacn17660	10140	10075	-1.01	AT1G09620Symbol: None | similar to leucyl-tRNA synthetase, putative / leucine--tRNA ligase, putative [Arabidopsis thaliana] (TAIR:At4g04350.1); similar to leucyl tRNA synthetase [Homo sapiens] (GB:BAA95667.1); similar to SYLC_HUMAN Leucyl-tRNA synthetase, cytoplasmic (Leucine--tRNA ligase) (LeuRS) (GB:Q9P2J5); similar to KIAA1352 protein [Homo sapiens] (GB:BAA92590.1); similar to MGC82093 protein…
PEPPERS0010533	cacn13850	12367	12722	1.03	AT1G09620Symbol: None | similar to leucyl-tRNA synthetase, putative / leucine--tRNA ligase, putative [Arabidopsis thaliana] (TAIR:At4g04350.1); similar to leucyl tRNA synthetase [Homo sapiens] (GB:BAA95667.1); similar to SYLC_HUMAN Leucyl-tRNA synthetase, cytoplasmic (Leucine--tRNA ligase) (LeuRS) (GB:Q9P2J5); similar to KIAA1352 protein [Homo sapiens] (GB:BAA92590.1); similar to MGC82093 protein…
PEPPERS0019768	caKS26027C10.ab1	1660	929	-1.79	AT1G09630Symbol: None | Ras-related GTP-binding protein, putative, similar to GTP-binding protein GI:1370146 from (Lotus japonicus) | chr1:3118205-3119710 REVERSE | Aliases: F21M12.2, F21M12_2U
PEPPERS0005594	cacn7460	3611	4326	1.2	AT1G09630Symbol: None | Ras-related GTP-binding protein, putative, similar to GTP-binding protein GI:1370146 from (Lotus japonicus) | chr1:3118205-3119710 REVERSE | Aliases: F21M12.2, F21M12_2U
PEPPERS0005577	cacn7437	34873	37169	1.07	AT1G09640Symbol: None | elongation factor 1B-gamma, putative / eEF-1B gamma, putative, Similar to elongation factor 1-gamma (gb:EF1G_XENLA). ESTs gb:T20564,gb:T45940,gb:T04527 come from this gene | chr1:3119917-3122528 FORWARD | Aliases: F21M12.3, F21M12_3J
PEPPERS0006407	cacn8433	16505	16312	-1.01	AT1G09640Symbol: None | elongation factor 1B-gamma, putative / eEF-1B gamma, putative, Similar to elongation factor 1-gamma (gb:EF1G_XENLA). ESTs gb:T20564,gb:T45940,gb:T04527 come from this gene | chr1:3119917-3122528 FORWARD | Aliases: F21M12.3, F21M12_3J
PEPPERS0005576	cacn7436	36863	43751	1.19	AT1G09640Symbol: None | elongation factor 1B-gamma, putative / eEF-1B gamma, putative, Similar to elongation factor 1-gamma (gb:EF1G_XENLA). ESTs gb:T20564,gb:T45940,gb:T04527 come from this gene | chr1:3119917-3122528 FORWARD | Aliases: F21M12.3, F21M12_3O
PEPPERS0022378	cacn16080	256	369	1.44	AT1G09645Symbol: None | expressed protein | chr1:3122995-3124580 FORWARD | Aliases: NoneNA
PEPPERS0022379	cacn16081	3381	4788	1.42	AT1G09645Symbol: None | expressed protein | chr1:3122995-3124580 FORWARD | Aliases: NoneNA
PEPPERS0013018	cacn17030	19856	31340	1.58	AT1G09660Symbol: None | KH domain-containing quaking protein, putative, similar to GB:AAC67357 | chr1:3127773-3131074 REVERSE | Aliases: F21M12.5, F21M12_5A
PEPPERS0019473	caKS24064A09.ab1	17	16	-1.06	AT1G09700Symbol: None | double-stranded RNA-binding domain (DsRBD)-containing protein, contains Pfam profile PF00035: Double-stranded RNA binding motif; supporting cDNA gi:12247456:gb:AF276440.1:AF276440 | chr1:3137769-3140236 REVERSE | Aliases: F21M12.9, F21M12_9NA
PEPPERS0002325	cacn2861	7655	6220	-1.23	AT1G09700Symbol: None | double-stranded RNA-binding domain (DsRBD)-containing protein, contains Pfam profile PF00035: Double-stranded RNA binding motif; supporting cDNA gi:12247456:gb:AF276440.1:AF276440 | chr1:3137769-3140236 REVERSE | Aliases: F21M12.9, F21M12_9NA
PEPPERS0018381	caKS21037M16.ab1	6979	8188	1.17	AT1G09730Symbol: None | Ulp1 protease family protein, low similarity to SP:Q9GZR1 SUMO-1-specific protease 1 (EC 3.4.22.-) (Sentrin-specific protease SENP6) (Protease FKSG6) {Homo sapiens}; contains Pfam profile PF02902: Ulp1 protease family, C-terminal catalytic domain | chr1:3147669-3154238 REVERSE | Aliases: F21M12.29, F21M12_29O
PEPPERS0016507	caKS13024E07.ab1	4167	5716	1.37	AT1G09730Symbol: None | Ulp1 protease family protein, low similarity to SP:Q9GZR1 SUMO-1-specific protease 1 (EC 3.4.22.-) (Sentrin-specific protease SENP6) (Protease FKSG6) {Homo sapiens}; contains Pfam profile PF02902: Ulp1 protease family, C-terminal catalytic domain | chr1:3147669-3154238 REVERSE | Aliases: F21M12.29, F21M12_29O
PEPPERS0028524	cacn17742	11219	13759	1.23	AT1G09740Symbol: None | ethylene-responsive protein, putative, similar to ER6 protein (Lycopersicon esculentum) GI:5669654; contains Pfam profile PF00582: universal stress protein family | chr1:3154534-3156252 FORWARD | Aliases: F21M12.12, F21M12_12NA
PEPPERS0028525	cacn17742_rev	59	71	1.2	AT1G09740Symbol: None | ethylene-responsive protein, putative, similar to ER6 protein (Lycopersicon esculentum) GI:5669654; contains Pfam profile PF00582: universal stress protein family | chr1:3154534-3156252 FORWARD | Aliases: F21M12.12, F21M12_12NA
PEPPERS0013612	cacn17743	10535	13856	1.32	AT1G09740Symbol: None | ethylene-responsive protein, putative, similar to ER6 protein (Lycopersicon esculentum) GI:5669654; contains Pfam profile PF00582: universal stress protein family | chr1:3154534-3156252 FORWARD | Aliases: F21M12.12, F21M12_12NA
PEPPERS0011579	cacn15268_rev	1973	1071	-1.84	AT1G09750Symbol: None | chloroplast nucleoid DNA-binding protein-related, contains Pfam profile PF00026: Eukaryotic aspartyl protease;b similar to CND41, chloroplast nucleoid DNA binding protein (GI:2541876) (Nicotiana tabacum) | chr1:3157503-3159147 FORWARD | Aliases: F21M12.13, F21M12_13NA
PEPPERS0001247	cacn1513	659	72	-9.15	AT1G09750Symbol: None | chloroplast nucleoid DNA-binding protein-related, contains Pfam profile PF00026: Eukaryotic aspartyl protease;b similar to CND41, chloroplast nucleoid DNA binding protein (GI:2541876) (Nicotiana tabacum) | chr1:3157503-3159147 FORWARD | Aliases: F21M12.13, F21M12_13O
PEPPERS0011580	cacn15269	1248	582	-2.14	AT1G09750Symbol: None | chloroplast nucleoid DNA-binding protein-related, contains Pfam profile PF00026: Eukaryotic aspartyl protease;b similar to CND41, chloroplast nucleoid DNA binding protein (GI:2541876) (Nicotiana tabacum) | chr1:3157503-3159147 FORWARD | Aliases: F21M12.13, F21M12_13O
PEPPERS0017151	caKS16045G01.ab1	821	1061	1.29	AT1G09760Symbol: U2A' | U2 small nuclear ribonucleoprotein A, putative, identical to U2 small nuclear ribonucleoprotein A' (U2 snRNP-A') (Arabidopsis thaliana) SWISS-PROT:P43333; supported by cDNA:gi_16649064_gb_AY059902.1_ | chr1:3158748-3161666 REVERSE | Aliases: F21M12.14, F21M12_14, U2A'NA
PEPPERS0003325	cacn4117	12348	13956	1.13	AT1G09770Symbol: None | myb family transcription factor, contains Pfam profile: PF00249 myb-like DNA-binding domain | chr1:3161843-3165362 FORWARD | Aliases: F21M12.15, F21M12_15AD
PEPPERS0009284	cacn12167	2429	1728	-1.41	AT1G09770Symbol: None | myb family transcription factor, contains Pfam profile: PF00249 myb-like DNA-binding domain | chr1:3161843-3165362 FORWARD | Aliases: F21M12.15, F21M12_15AD
PEPPERS0005745	cacn7633	26818	26032	-1.03	AT1G09780Symbol: None | 2,3-biphosphoglycerate-independent phosphoglycerate mutase, putative / phosphoglyceromutase, putative, strong similarity to SP:Q42908 2,3-bisphosphoglycerate-independent phosphoglycerate mutase (EC 5.4.2.1) (Phosphoglyceromutase) {Mesembryanthemum crystallinum}; contains Pfam profile PF01676: Metalloenzyme superfamily | chr1:3165372-3167871 REVERSE | Aliases: F21M12.16, F2…
PEPPERS0000655	cacn798	9843	5416	-1.82	AT1G09795Symbol: None | ATP phosphoribosyl transferase 2 (ATP-PRT2), identical to ATP phosphoribosyl transferase (AtATP-PRT2) (Arabidopsis thaliana) GI:6683619; supporting cDNA gi:6683618:dbj:AB025250.1: | chr1:3173536-3176912 FORWARD | Aliases: NoneE
PEPPERS0011624	cacn15327	13968	17788	1.27	AT1G09810Symbol: ECT11 | expressed protein, contains Pfam profile PF04146: YT521-B-like family | chr1:3180964-3182832 REVERSE | Aliases: F21M12.20, F21M12_20, ECT11R
PEPPERS0009851	cacn12924	5003	1294	-3.87	AT1G09812Symbol: None | expressed protein, ; expression supported by MPSS | chr1:3187819-3188582 FORWARD | Aliases: NoneNA
PEPPERS0003244	cacn4002	7189	7694	1.07	AT1G09815Symbol: None | DNA polymerase delta subunit 4 family, contains similarity to Swiss-Prot:Q9HCU8 DNA polymerase delta subunit 4 (DNA polymerase delta subunit p12) (Homo sapiens) | chr1:3189392-3190244 FORWARD | Aliases: NoneNA
PEPPERS0013011	cacn17022	13423	10454	-1.28	AT1G09830Symbol: None | phosphoribosylamine--glycine ligase (PUR2), Identical to phosphoribosylamine--glycine ligase, chloroplast (precursor) SP:P52420 from (Arabidopsis thaliana) | chr1:3192683-3195008 REVERSE | Aliases: F21M12.22, F21M12_22F
PEPPERS0014054	cacn18289	2770	4685	1.69	AT1G09840Symbol: None | shaggy-related protein kinase kappa / ASK-kappa (ASK10), identical to shaggy-related protein kinase kappa SP:Q39019 GI:717180 from (Arabidopsis thaliana) | chr1:3195826-3200249 REVERSE | Aliases: F21M12.23, F21M12_23G
PEPPERS0014053	cacn18288	9374	14014	1.49	AT1G09840Symbol: None | shaggy-related protein kinase kappa / ASK-kappa (ASK10), identical to shaggy-related protein kinase kappa SP:Q39019 GI:717180 from (Arabidopsis thaliana) | chr1:3195826-3200249 REVERSE | Aliases: F21M12.23, F21M12_23G
PEPPERS0012628	cacn16529	3090	2785	-1.11	AT1G09850Symbol: None | cysteine protease, papain-like (XBCP3), identical to papain-like cysteine peptidase XBCP3 GI:14600257 from (Arabidopsis thaliana); contains Pfam profiles PF00112: Papain family cysteine protease and PF00396: Granulin | chr1:3201801-3204152 FORWARD | Aliases: F21M12.24, F21M12_24O
PEPPERS0019088	caKS23061C08.ab1	4395	4107	-1.07	AT1G09870Symbol: None | histidine acid phosphatase family protein, contains Pfam profile PF00328: Histidine acid phosphatase; similar to multiple inositol polyphosphate phosphatase (GI:4105496)(Mus musculus); EST gb:R64758 comes from this gene | chr1:3205743-3208600 FORWARD | Aliases: F21M12.26, F21M12_26R
PEPPERS0011781	cacn15507_rev	984	954	-1.03	AT1G09870Symbol: None | histidine acid phosphatase family protein, contains Pfam profile PF00328: Histidine acid phosphatase; similar to multiple inositol polyphosphate phosphatase (GI:4105496)(Mus musculus); EST gb:R64758 comes from this gene | chr1:3205743-3208600 FORWARD | Aliases: F21M12.26, F21M12_26R
PEPPERS0018417	caKS21049K18.ab1_rev	9998	4692	-2.13	AT1G09900Symbol: None | pentatricopeptide (PPR) repeat-containing protein, contains Pfam profile PF01535: PPR repeat | chr1:3218135-3219931 FORWARD | Aliases: F21M12.38, F21M12_38R
PEPPERS0014404	caKS01052B01.ab1_rev	3941	1269	-3.11	AT1G09910Symbol: None | expressed protein | chr1:3220037-3224543 REVERSE | Aliases: F21M12.30, F21M12_30NA
PEPPERS0004059	cacn5067	9817	20861	2.12	AT1G09920Symbol: None | TRAF-type zinc finger-related, contains Pfam PF02176: TRAF-type zinc finger; similar to TNF receptor associated factor 4 (GI:7274404) (Mus musculus) (GI:7274404); similar to Cysteine rich motif Associated to Ring and Traf domains protein (mCART1)(GI:1041446) (Mus musculus) | chr1:3224686-3227068 REVERSE | Aliases: F21M12.31, F21M12_31NA
PEPPERS0004058	cacn5066	3383	7398	2.19	AT1G09920Symbol: None | TRAF-type zinc finger-related, contains Pfam PF02176: TRAF-type zinc finger; similar to TNF receptor associated factor 4 (GI:7274404) (Mus musculus) (GI:7274404); similar to Cysteine rich motif Associated to Ring and Traf domains protein (mCART1)(GI:1041446) (Mus musculus) | chr1:3224686-3227068 REVERSE | Aliases: F21M12.31, F21M12_31NA
PEPPERS0004057	cacn5065	246	444	1.8	AT1G09920Symbol: None | TRAF-type zinc finger-related, contains Pfam PF02176: TRAF-type zinc finger; similar to TNF receptor associated factor 4 (GI:7274404) (Mus musculus) (GI:7274404); similar to Cysteine rich motif Associated to Ring and Traf domains protein (mCART1)(GI:1041446) (Mus musculus) | chr1:3224686-3227068 REVERSE | Aliases: F21M12.31, F21M12_31NA
PEPPERS0005318	cacn7120	3748	1907	-1.97	AT1G09960Symbol: None | sucrose transporter / sucrose-proton symporter (SUT4), nearly identical to sucrose transporter SUT4 (Arabidopsis thaliana) GI:9957053 | chr1:3244215-3247202 FORWARD | Aliases: F21M12.35, F21M12_35G
PEPPERS0010839	cacn14292	7076	6921	-1.02	AT1G09960Symbol: None | sucrose transporter / sucrose-proton symporter (SUT4), nearly identical to sucrose transporter SUT4 (Arabidopsis thaliana) GI:9957053 | chr1:3244215-3247202 FORWARD | Aliases: F21M12.35, F21M12_35G
PEPPERS0008456	cacn11020	211	8698	41.22	AT1G09970Symbol: None | leucine-rich repeat transmembrane protein kinase, putative, Similar to A. thaliana receptor-like protein kinase (gb:RLK5_ARATH). ESTs gb:ATTS0475,gb:ATTS4362 come from this gene isoform contains a TG acceptor site at intron. | chr1:3252242-3255695 FORWARD | Aliases: F21M12.36, F21M12_36NA
PEPPERS0003893	cacn4857	178	8093	45.47	AT1G09970Symbol: None | leucine-rich repeat transmembrane protein kinase, putative, Similar to A. thaliana receptor-like protein kinase (gb:RLK5_ARATH). ESTs gb:ATTS0475,gb:ATTS4362 come from this gene isoform contains a TG acceptor site at intron. | chr1:3252242-3255695 FORWARD | Aliases: F21M12.36, F21M12_36NA
PEPPERS0014238	caKS01026B11.ab1	3855	15797	4.1	AT1G09970Symbol: None | leucine-rich repeat transmembrane protein kinase, putative, Similar to A. thaliana receptor-like protein kinase (gb:RLK5_ARATH). ESTs gb:ATTS0475,gb:ATTS4362 come from this gene isoform contains a TG acceptor site at intron. | chr1:3252242-3255695 FORWARD | Aliases: F21M12.36, F21M12_36NA
PEPPERS0017311	caKS16022E09.ab1	4348	6203	1.43	AT1G09980Symbol: None | expressed protein, contains Pfam profile PF05057: Protein of unknown function (DUF676); non-consensus GC donor splice site at exon boundary 144764 | chr1:3256290-3261575 REVERSE | Aliases: T27I1.1S
PEPPERS0019083	caKS23041B08.ab1_rev	5986	4179	-1.43	AT1G10020Symbol: None | expressed protein | chr1:3269606-3271989 REVERSE | Aliases: T27I1.4, T27I1_4NA
PEPPERS0013808	cacn17986	2786	2452	-1.14	AT1G10020Symbol: None | expressed protein | chr1:3269606-3271989 REVERSE | Aliases: T27I1.4, T27I1_4NA
PEPPERS0013787	cacn17964	12820	9193	-1.39	AT1G10020Symbol: None | expressed protein | chr1:3269606-3271989 REVERSE | Aliases: T27I1.4, T27I1_4NA
PEPPERS0002993	cacn3693	10856	15529	1.43	AT1G10030Symbol: None | integral membrane family protein, contains Pfam PF03694: Erg28 like protein | chr1:3273863-3275839 FORWARD | Aliases: T27I1.5, T27I1_5S
PEPPERS0003053	cacn3765	137	21376	156.03	AT1G10070Symbol: None | branched-chain amino acid aminotransferase 2 / branched-chain amino acid transaminase 2 (BCAT2), identical to SP:Q9M439 Branched-chain amino acid aminotransferase 2, chloroplast precursor (EC 2.6.1.42) (Atbcat-2) {Arabidopsis thaliana}; contains Pfam profile: PF01063 aminotransferase class IV | chr1:3288092-3290841 FORWARD | Aliases: T27I1.9, T27I1_9E
PEPPERS0011811	cacn15551	335	376	1.12	AT1G10070Symbol: None | branched-chain amino acid aminotransferase 2 / branched-chain amino acid transaminase 2 (BCAT2), identical to SP:Q9M439 Branched-chain amino acid aminotransferase 2, chloroplast precursor (EC 2.6.1.42) (Atbcat-2) {Arabidopsis thaliana}; contains Pfam profile: PF01063 aminotransferase class IV | chr1:3288092-3290841 FORWARD | Aliases: T27I1.9, T27I1_9E
PEPPERS0012097	cacn15892	2364	2240	-1.06	AT1G10095Symbol: None | similar to farnesyltransferase alpha subunit, putative / FTA, putative / protein farnesyltransferase, putative [Arabidopsis thaliana] (TAIR:At3g59380.1); similar to P0445E10.13 [Oryza sativa (japonica cultivar-group)] (GB:NP_916962.1); contains InterPro domain Protein prenyltransferase, alpha subunit (InterPro:IPR002088) | chr1:3297326-3300445 REVERSE | Aliases: NoneNA
PEPPERS0001273	cacn1544_rev	3458	11032	3.19	AT1G10140Symbol: None | expressed protein, similar to EST gb:AA598098 | chr1:3322804-3323550 REVERSE | Aliases: F14N23.2, F14N23_2NA
PEPPERS0005461	cacn7298	16689	9662	-1.73	AT1G10155Symbol: None | hypothetical protein | chr1:3327639-3328450 REVERSE | Aliases: NoneNA
PEPPERS0012143	cacn15947_rev	38	39	1.03	AT1G10155Symbol: None | hypothetical protein | chr1:3327639-3328450 REVERSE | Aliases: NoneNA
PEPPERS0013741	cacn17906	10668	16091	1.51	AT1G10170Symbol: None | NF-X1 type zinc finger family protein, contains Pfam PF01422: NF-X1 type zinc finger; similar to transcriptional repressor NF-X1 (SP:Q12986) (Homo sapiens); similar to EST gb:T21002 | chr1:3333597-3337493 REVERSE | Aliases: F14N23.5, F14N23_5K
PEPPERS0016618	caKS13042D08.ab1	5269	9307	1.77	AT1G10170Symbol: None | NF-X1 type zinc finger family protein, contains Pfam PF01422: NF-X1 type zinc finger; similar to transcriptional repressor NF-X1 (SP:Q12986) (Homo sapiens); similar to EST gb:T21002 | chr1:3333597-3337493 REVERSE | Aliases: F14N23.5, F14N23_5K
PEPPERS0002829	cacn3481_rev	507	356	-1.42	AT1G10200Symbol: None | transcription factor LIM, putative, strong similarity to transcription factor Ntlim1 (Nicotiana tabacum) GI:5689136, LIM domain protein WLIM-1 (Helianthus annuus) GI:5070280; contains Pfam profile PF00412: LIM domain | chr1:3346392-3347849 REVERSE | Aliases: F14N23.8, F14N23_8NA
PEPPERS0002551	cacn3138	4730	2168	-2.18	AT1G10200Symbol: None | transcription factor LIM, putative, strong similarity to transcription factor Ntlim1 (Nicotiana tabacum) GI:5689136, LIM domain protein WLIM-1 (Helianthus annuus) GI:5070280; contains Pfam profile PF00412: LIM domain | chr1:3346392-3347849 REVERSE | Aliases: F14N23.8, F14N23_8TZ
PEPPERS0019256	caKS24052B02.ab1	3405	2319	-1.47	AT1G10240Symbol: None | far-red impaired responsive protein, putative, similar to far-red impaired response protein FAR1 (Arabidopsis thaliana) gi:5764395:gb:AAD51282; contains Pfam:PF03101 domain: FAR1 family | chr1:3356682-3359840 REVERSE | Aliases: F14N23.12, F14N23_12NA
PEPPERS0018396	caKS21015N14.ab1	3389	5411	1.6	AT1G10240Symbol: None | far-red impaired responsive protein, putative, similar to far-red impaired response protein FAR1 (Arabidopsis thaliana) gi:5764395:gb:AAD51282; contains Pfam:PF03101 domain: FAR1 family | chr1:3356682-3359840 REVERSE | Aliases: F14N23.12, F14N23_12NA
PEPPERS0003356	cacn4163	3508	4766	1.36	AT1G10240Symbol: None | far-red impaired responsive protein, putative, similar to far-red impaired response protein FAR1 (Arabidopsis thaliana) gi:5764395:gb:AAD51282; contains Pfam:PF03101 domain: FAR1 family | chr1:3356682-3359840 REVERSE | Aliases: F14N23.12, F14N23_12NA
PEPPERS0004350	cacn5429	6703	10203	1.52	AT1G10290Symbol: None | dynamin-like protein 6 (ADL6), identical to dynamin-like protein 6 (ADL6) (Arabidopsis thaliana) GI:6651399; contains Pfam profiles PF01031: Dynamin central region, PF00350: Dynamin family, PF02212: Dynamin GTPase effector domain, PF00169: PH domain | chr1:3370563-3377465 FORWARD | Aliases: F14N23.17, F14N23_17UR
PEPPERS0017281	caKS16034H04.ab1	5122	3605	-1.42	AT1G10330Symbol: None | pentatricopeptide (PPR) repeat-containing protein, contains Pfam profile PF01535: PPR repeat | chr1:3388749-3390152 FORWARD | Aliases: F14N23.21, F14N23_21R
PEPPERS0013557	cacn17681	8259	3816	-2.16	AT1G10360Symbol: None | glutathione S-transferase, putative, similar to glutathione S-transferase (sp:Q03666:GTX4_TOBAC); similar to EST gb:H36275 gb:AB039930. | chr1:3395560-3396851 REVERSE | Aliases: F14N23.24, F14N23_24O
PEPPERS0013556	cacn17680	155	78	-1.99	AT1G10360Symbol: None | glutathione S-transferase, putative, similar to glutathione S-transferase (sp:Q03666:GTX4_TOBAC); similar to EST gb:H36275 gb:AB039930. | chr1:3395560-3396851 REVERSE | Aliases: F14N23.24, F14N23_24O
PEPPERS0012150	cacn15955	488	156	-3.13	AT1G10360Symbol: None | glutathione S-transferase, putative, similar to glutathione S-transferase (sp:Q03666:GTX4_TOBAC); similar to EST gb:H36275 gb:AB039930. | chr1:3395560-3396851 REVERSE | Aliases: F14N23.24, F14N23_24O
PEPPERS0021515	caKS24053C06.ab1_rev	9	9	1	AT1G10380Symbol: None | expressed protein | chr1:3400607-3402325 FORWARD | Aliases: F14N23.27NA
PEPPERS0015528	caKS11067G11.ab1	4398	1744	-2.52	AT1G10380Symbol: None | expressed protein | chr1:3400607-3402325 FORWARD | Aliases: F14N23.27NA
PEPPERS0000645	cacn782_rev	2769	2273	-1.22	AT1G10385Symbol: None | expressed protein | chr1:3403225-3405857 FORWARD | Aliases: NoneU
PEPPERS0001937	cacn2379	8050	8018	1	AT1G10430Symbol: None | serine/threonine protein phosphatase PP2A-1 catalytic subunit (PP2A1), identical to SP:Q07098 Serine/threonine protein phosphatase PP2A-1 catalytic subunit (EC 3.1.3.16) {Arabidopsis thaliana}; contains Pfam profile PF00149: Ser/Thr protein phosphatase | chr1:3428479-3430634 REVERSE | Aliases: T10O24.4, T10O24_4T
PEPPERS0001086	cacn1303	8919	9736	1.09	AT1G10430Symbol: None | serine/threonine protein phosphatase PP2A-1 catalytic subunit (PP2A1), identical to SP:Q07098 Serine/threonine protein phosphatase PP2A-1 catalytic subunit (EC 3.1.3.16) {Arabidopsis thaliana}; contains Pfam profile PF00149: Ser/Thr protein phosphatase | chr1:3428479-3430634 REVERSE | Aliases: T10O24.4, T10O24_4T
PEPPERS0012061	cacn15851	11389	12622	1.11	AT1G10430Symbol: None | serine/threonine protein phosphatase PP2A-1 catalytic subunit (PP2A1), identical to SP:Q07098 Serine/threonine protein phosphatase PP2A-1 catalytic subunit (EC 3.1.3.16) {Arabidopsis thaliana}; contains Pfam profile PF00149: Ser/Thr protein phosphatase | chr1:3428479-3430634 REVERSE | Aliases: T10O24.4, T10O24_4T
PEPPERS0012062	cacn15852	2880	5394	1.87	AT1G10430Symbol: None | serine/threonine protein phosphatase PP2A-1 catalytic subunit (PP2A1), identical to SP:Q07098 Serine/threonine protein phosphatase PP2A-1 catalytic subunit (EC 3.1.3.16) {Arabidopsis thaliana}; contains Pfam profile PF00149: Ser/Thr protein phosphatase | chr1:3428479-3430634 REVERSE | Aliases: T10O24.4, T10O24_4T
PEPPERS0019231	caKS24049H03.ab1	4783	6952	1.45	AT1G10490Symbol: None | expressed protein, contains Pfam profile PF05127: Putative ATPase (DUF699) | chr1:3453230-3460621 FORWARD | Aliases: T10O24.10, T10O24_10R
PEPPERS0011311	cacn14899	2178	3477	1.6	AT1G10490Symbol: None | expressed protein, contains Pfam profile PF05127: Putative ATPase (DUF699) | chr1:3453230-3460621 FORWARD | Aliases: T10O24.10, T10O24_10R
PEPPERS0003476	cacn4326	15679	10207	-1.54	AT1G10500Symbol: ATCPISCA | Involved in chloroplast Fe-S cluster assembly. Located in the chloroplast stroma. Expressed preferentially in green tissues. | chr1:3460001-3461420 REVERSE | Aliases: T10O24.11, T10O24_11, ATCPISCAP
PEPPERS0001649	cacn2018	6721	3747	-1.79	AT1G10510Symbol: EMB2004 | leucine-rich repeat family protein, similar to ribonuclease inhibitor (GI:164639) (Sus scrofa (pig)); contains Pfam PF00560: Leucine Rich Repeat domains | chr1:3461640-3465787 FORWARD | Aliases: T10O24.12, T10O24_12, EMB2004, EMBRYO DEFECTIVE 2004S
PEPPERS0003993	cacn4988	7705	3827	-2.01	AT1G10510Symbol: EMB2004 | leucine-rich repeat family protein, similar to ribonuclease inhibitor (GI:164639) (Sus scrofa (pig)); contains Pfam PF00560: Leucine Rich Repeat domains | chr1:3461640-3465787 FORWARD | Aliases: T10O24.12, T10O24_12, EMB2004, EMBRYO DEFECTIVE 2004S
PEPPERS0017529	caKS17013H04.ab1	13822	6012	-2.3	AT1G10522Symbol: None | expressed protein | chr1:3469637-3471880 FORWARD | Aliases: NoneNA
PEPPERS0018745	caKS23025H11.ab1	2007	1601	-1.25	AT1G10550Symbol: None | xyloglucan:xyloglucosyl transferase, putative / xyloglucan endotransglycosylase, putative / endo-xyloglucan transferase, putative, similar to endoxyloglucan transferase related protein EXGT-A3 GI:2154609 from (Arabidopsis thaliana) | chr1:3479159-3480968 REVERSE | Aliases: T10O24.17, T10O24_17NA
PEPPERS0010017	cacn13144_rev	461	631	1.37	AT1G10560Symbol: None | armadillo/beta-catenin repeat family protein / U-box domain-containing protein, contains Pfam domain, PF00514: Armadillo/beta-catenin-like repeats and Pfam, PF04564: U-box domain | chr1:3484581-3486966 FORWARD | Aliases: T10O24.19, T10O24_19NA
PEPPERS0010221	cacn13420_rev	374	383	1.02	AT1G10560Symbol: None | armadillo/beta-catenin repeat family protein / U-box domain-containing protein, contains Pfam domain, PF00514: Armadillo/beta-catenin-like repeats and Pfam, PF04564: U-box domain | chr1:3484581-3486966 FORWARD | Aliases: T10O24.19, T10O24_19S
PEPPERS0025076	cacn3828	1658	702	-2.36	AT1G10610Symbol: None | basic helix-loop-helix (bHLH) family protein, contains Pfam profile: PF00010 helix-loop-helix DNA-binding domain | chr1:3506187-3508605 FORWARD | Aliases: F20B24.5NA
PEPPERS0025077	cacn3828_rev	1268	690	-1.84	AT1G10610Symbol: None | basic helix-loop-helix (bHLH) family protein, contains Pfam profile: PF00010 helix-loop-helix DNA-binding domain | chr1:3506187-3508605 FORWARD | Aliases: F20B24.5NA
PEPPERS0003104	cacn3829	2050	710	-2.89	AT1G10610Symbol: None | basic helix-loop-helix (bHLH) family protein, contains Pfam profile: PF00010 helix-loop-helix DNA-binding domain | chr1:3506187-3508605 FORWARD | Aliases: F20B24.5NA
PEPPERS0014229	caKS01021C10.ab1	5071	1458	-3.48	AT1G10630Symbol: None | Gene encoding ADP-ribosylation factor and similar to other ARFs and ARF-like proteins. Members of this family are known to be essential for vesicle coating and uncoating and functions in GTP-binding. The gene is shown to play a role in cell division, cell expansion and cellulose production using antisense construct. | chr1:3512796-3514724 REVERSE | Aliases: F20B24.7, F20B2…
PEPPERS0018283	caKS20042D08.ab1	1072	1137	1.06	AT1G10630Symbol: None | Gene encoding ADP-ribosylation factor and similar to other ARFs and ARF-like proteins. Members of this family are known to be essential for vesicle coating and uncoating and functions in GTP-binding. The gene is shown to play a role in cell division, cell expansion and cellulose production using antisense construct. | chr1:3512796-3514724 REVERSE | Aliases: F20B24.7, F20B2…
PEPPERS0011463	cacn15095_rev	10554	4180	-2.52	AT1G10640Symbol: None | polygalacturonase, putative / pectinase, putative, similar to polygalacturonase PG1 GI:5669846, PG2 GI:5669848 from (Glycine max); contains PF00295: Glycosyl hydrolases family 28 (polygalacturonases) | chr1:3515366-3516975 REVERSE | Aliases: F20B24.8, F20B24_8NA
PEPPERS0014503	caKS01063B07.ab1_rev	4401	2081	-2.11	AT1G10650Symbol: None | expressed protein | chr1:3524019-3526336 REVERSE | Aliases: F20B24.9, F20B24_9O
PEPPERS0016304	caKS13042C12.ab1	706	2439	3.45	AT1G10660Symbol: None | expressed protein | chr1:3532474-3535132 FORWARD | Aliases: NoneNA
PEPPERS0005649	cacn7525	8641	20938	2.42	AT1G10670Symbol: None | expressed protein | chr1:3535512-3538282 FORWARD | Aliases: F20B24.11, F20B24_11C
PEPPERS0004061	cacn5069	21942	10862	-2.02	AT1G10680Symbol: None | P-glycoprotein, putative, similar to P-glycoprotein GI:4204793 from (Solanum tuberosum) | chr1:3538471-3543783 REVERSE | Aliases: F20B24.12, F20B24_12Q
PEPPERS0016722	caKS14020E04.ab1	6539	7293	1.12	AT1G10700Symbol: None | ribose-phosphate pyrophosphokinase 3 / phosphoribosyl diphosphate synthetase 3 (PRS3), nearly identical to phosphoribosyl diphosphate synthase GI:4902470 from (Arabidopsis thaliana) | chr1:3554116-3556504 FORWARD | Aliases: T16B5.16FE
PEPPERS0000211	cacn264	2746	4700	1.71	AT1G10740Symbol: None | expressed protein | chr1:3568171-3570761 REVERSE | Aliases: T16B5.12, T16B5_12NA
PEPPERS0000736	cacn887	24281	20696	-1.17	AT1G10760Symbol: None | starch excess protein (SEX1), identical to SEX1 (Arabidopsis thaliana) GI:12044358; supporting cDNA gi:12044357:gb:AF312027.1:AF312027 | chr1:3581035-3590044 REVERSE | Aliases: T16B5.10, T16B5_10NA
PEPPERS0000739	cacn891	11666	9612	-1.21	AT1G10760Symbol: None | starch excess protein (SEX1), identical to SEX1 (Arabidopsis thaliana) GI:12044358; supporting cDNA gi:12044357:gb:AF312027.1:AF312027 | chr1:3581035-3590044 REVERSE | Aliases: T16B5.10, T16B5_10NA
PEPPERS0004079	cacn5089	14727	11430	-1.29	AT1G10760Symbol: None | starch excess protein (SEX1), identical to SEX1 (Arabidopsis thaliana) GI:12044358; supporting cDNA gi:12044357:gb:AF312027.1:AF312027 | chr1:3581035-3590044 REVERSE | Aliases: T16B5.10, T16B5_10NA
PEPPERS0016617	caKS13040A08.ab1	1607	1212	-1.33	AT1G10760Symbol: None | starch excess protein (SEX1), identical to SEX1 (Arabidopsis thaliana) GI:12044358; supporting cDNA gi:12044357:gb:AF312027.1:AF312027 | chr1:3581035-3590044 REVERSE | Aliases: T16B5.10, T16B5_10NA
PEPPERS0019123	caKS24062D12.ab1	12164	6437	-1.89	AT1G10820Symbol: None | expressed protein, similar to hypothetical protein GB:AAB71979 | chr1:3600911-3605077 REVERSE | Aliases: T16B5.4, T16B5_4NA
PEPPERS0011766	cacn15489	12895	12154	-1.06	AT1G10840Symbol: None | eukaryotic translation initiation factor 3 subunit 3 / eIF-3 gamma / eIF3h (TIF3H1), identical to SP:Q9C5Z2 Eukaryotic translation initiation factor 3 subunit 3 (eIF-3 gamma) (eIF3 p38 subunit) (eIF3h) {Arabidopsis thaliana}; contains Pfam profile PF01398: Mov34/MPN/PAD-1 family | chr1:3607632-3610387 REVERSE | Aliases: NoneJ
PEPPERS0002678	cacn3306_rev	4083	2796	-1.46	AT1G10910Symbol: None | pentatricopeptide (PPR) repeat-containing protein, contains Pfam profile PF01535: PPR repeat | chr1:3639908-3643974 FORWARD | Aliases: T19D16.17, T19D16_17R
PEPPERS0011739	cacn15457	13121	9030	-1.45	AT1G10910Symbol: None | pentatricopeptide (PPR) repeat-containing protein, contains Pfam profile PF01535: PPR repeat | chr1:3639908-3643974 FORWARD | Aliases: T19D16.17, T19D16_17R
PEPPERS0013512	cacn17622	3700	4904	1.33	AT1G10930Symbol: RECQL4A | DNA helicase involved in the maintenance of genome stability by modulation of the DNA damage response and suppression of homologous recombination. | chr1:3647894-3655590 REVERSE | Aliases: T19D16.15, T19D16_15, ATSGS1, RECQL4ANA
PEPPERS0010684	cacn14090	7598	12089	1.59	AT1G10940Symbol: None | serine/threonine protein kinase, putative, similar to serine/threonine-protein kinase ASK1 (Arabidopsis thaliana) SWISS-PROT:P43291 | chr1:3655798-3658578 REVERSE | Aliases: NoneT
PEPPERS0014251	caKS01030B08.ab1	8459	8591	1.02	AT1G10950Symbol: None | endomembrane protein 70, putative | chr1:3659216-3663984 FORWARD | Aliases: T19D16.13, T19D16_13NA
PEPPERS0005989	cacn7925_rev	5043	5142	1.02	AT1G10950Symbol: None | endomembrane protein 70, putative | chr1:3659216-3663984 FORWARD | Aliases: T19D16.13, T19D16_13U
PEPPERS0000448	cacn556_rev	6336	6406	1.01	AT1G10950Symbol: None | endomembrane protein 70, putative | chr1:3659216-3663984 FORWARD | Aliases: T19D16.13, T19D16_13U
PEPPERS0013118	cacn17161	14370	12420	-1.16	AT1G10950Symbol: None | endomembrane protein 70, putative | chr1:3659216-3663984 FORWARD | Aliases: T19D16.13, T19D16_13U
PEPPERS0005055	cacn6708_rev	102	93	-1.1	AT1G10960Symbol: None | ferredoxin, chloroplast, putative, strong similarity to FERREDOXIN PRECURSOR GB:P16972 (SP:P16972) from (Arabidopsis thaliana) | chr1:3664386-3665039 FORWARD | Aliases: T19D16.12, T19D16_12NA
PEPPERS0000761	cacn915	10479	12062	1.15	AT1G10970Symbol: None | metal transporter, putative (ZIP4), similar to Zn and Cd transporter ZNT1 (Thlaspi caerulescens) gi:7381054:gb:AAF61374; member of the Zinc (Zn2+)-Iron (Fe2+) permease (ZIP) family, PMID:11500563 | chr1:3665089-3667139 REVERSE | Aliases: T19D16.11, T19D16_11P
PEPPERS0000762	cacn916_rev	3695	5433	1.47	AT1G10970Symbol: None | metal transporter, putative (ZIP4), similar to Zn and Cd transporter ZNT1 (Thlaspi caerulescens) gi:7381054:gb:AAF61374; member of the Zinc (Zn2+)-Iron (Fe2+) permease (ZIP) family, PMID:11500563 | chr1:3665089-3667139 REVERSE | Aliases: T19D16.11, T19D16_11P
PEPPERS0004485	cacn5594	2698	11075	4.1	AT1G11050Symbol: None | protein kinase family protein, contains protein kinase domain, Pfam:PF00069 | chr1:3681888-3684169 FORWARD | Aliases: T19D16.6, T19D16_6T
PEPPERS0004107	cacn5127	2172	11159	5.14	AT1G11050Symbol: None | protein kinase family protein, contains protein kinase domain, Pfam:PF00069 | chr1:3681888-3684169 FORWARD | Aliases: T19D16.6, T19D16_6T
PEPPERS0017968	caKS20037G12.ab1	7333	7385	1.01	AT1G11060Symbol: None | expressed protein | chr1:3684568-3689844 FORWARD | Aliases: T19D16.5, T19D16_5D
PEPPERS0003054	cacn3767	5780	6334	1.1	AT1G11060Symbol: None | expressed protein | chr1:3684568-3689844 FORWARD | Aliases: T19D16.5, T19D16_5D
PEPPERS0014187	caKS01009D10.ab1	10903	14263	1.31	AT1G11200Symbol: None | expressed protein, contains Pfam profile PF03619: Domain of unknown function | chr1:3753365-3755638 FORWARD | Aliases: T28P6.25T
PEPPERS0018320	caKS21046B13.ab1	6076	10173	1.67	AT1G11240Symbol: None | expressed protein | chr1:3766754-3768294 REVERSE | Aliases: T28P6.24, T28P6_24NA
PEPPERS0017848	caKS19011F05.ab1	59	61	1.03	AT1G11250Symbol: None | syntaxin, putative (SYP125), similar to syntaxin-related protein At-SYR1 GB:AAD11809 GI:4206789 from (Arabidopsis thaliana) | chr1:3768724-3769706 FORWARD | Aliases: T28P6.10, T28P6_10NA
PEPPERS0010541	cacn13861	3931	9103	2.32	AT1G11260Symbol: None | glucose transporter (STP1), nearly identical to glucose transporter GB:P23586 SP:P23586 from (Arabidopsis thaliana) | chr1:3777329-3780337 FORWARD | Aliases: T28P6.9, T28P6_9R
PEPPERS0023993	caKS08016A08.ab1_rev	89	807	9.07	AT1G11310Symbol: None | seven transmembrane MLO family protein / MLO-like protein 2 (MLO2), idenctical to membrane protein Mlo2 (Arabidopsis thaliana) gi:14091574:gb:AAK53795; similar to Mlo (Hordeum vulgare subsp. vulgare) gi:1877221:emb:CAB06083 SWISS-PROT:P93766 | chr1:3800747-3804144 REVERSE | Aliases: T28P6.4, T28P6_4NA
PEPPERS0018738	caKS23001G11.ab1_rev	1105	11546	10.45	AT1G11330Symbol: None | S-locus lectin protein kinase family protein, contains Pfam domains, PF00954: S-locus glycoprotein family, PF00069: Protein kinase domain, and PF01453: Lectin (probable mannose binding) | chr1:3810221-3813607 FORWARD | Aliases: T28P6.2, T28P6_2NA
PEPPERS0002598	cacn3204	919	8718	9.49	AT1G11330Symbol: None | S-locus lectin protein kinase family protein, contains Pfam domains, PF00954: S-locus glycoprotein family, PF00069: Protein kinase domain, and PF01453: Lectin (probable mannose binding) | chr1:3810221-3813607 FORWARD | Aliases: T28P6.2, T28P6_2NA
PEPPERS0016605	caKS13004B09.ab1	336	108	-3.11	AT1G11340Symbol: None | S-locus lectin protein kinase family protein, contains protein kinase domain, Pfam:PF00069; contains S-locus glycoprotein family domain, Pfam:PF00954 | chr1:3814116-3817420 REVERSE | Aliases: T28P6.1, T28P6_1NA
PEPPERS0004745	cacn5919	7519	8412	1.12	AT1G11360Symbol: None | universal stress protein (USP) family protein, contains Pfam PF00582: universal stress protein family domain; similar to ethylene-responsive ER6 protein (GI:5669654) (Lycopersicon esculentum) | chr1:3821460-3823053 REVERSE | Aliases: T23J18.35, T23J18_35NA
PEPPERS0003990	cacn4985	7210	7567	1.05	AT1G11360Symbol: None | universal stress protein (USP) family protein, contains Pfam PF00582: universal stress protein family domain; similar to ethylene-responsive ER6 protein (GI:5669654) (Lycopersicon esculentum) | chr1:3821460-3823053 REVERSE | Aliases: T23J18.35, T23J18_35NA
PEPPERS0010326	cacn13567_rev	13081	13063	1	AT1G11360Symbol: None | universal stress protein (USP) family protein, contains Pfam PF00582: universal stress protein family domain; similar to ethylene-responsive ER6 protein (GI:5669654) (Lycopersicon esculentum) | chr1:3821460-3823053 REVERSE | Aliases: T23J18.35, T23J18_35NA
PEPPERS0022710	caKS09053E07.scf	6536	6819	1.04	AT1G11380Symbol: None | expressed protein, contains Pfam profile PF04749: Protein of unknown function, DUF614 | chr1:3832623-3834189 FORWARD | Aliases: T23J18.4, T23J18_4NA
PEPPERS0016420	caKS13041B02.ab1	4608	5135	1.11	AT1G11380Symbol: None | expressed protein, contains Pfam profile PF04749: Protein of unknown function, DUF614 | chr1:3832623-3834189 FORWARD | Aliases: T23J18.4, T23J18_4NA
PEPPERS0009966	cacn13071	2679	3233	1.21	AT1G11390Symbol: None | ABC1 family protein, contains Pfam domain, PF03109: ABC1 family | chr1:3834459-3837498 REVERSE | Aliases: T23J18.5, T23J18_5NA
PEPPERS0019237	caKS24015H03.ab1	4199	4358	1.04	AT1G11390Symbol: None | ABC1 family protein, contains Pfam domain, PF03109: ABC1 family | chr1:3834459-3837498 REVERSE | Aliases: T23J18.5, T23J18_5R
PEPPERS0017613	caKS18052E07.ab1_rev	1557	1901	1.22	AT1G11390Symbol: None | ABC1 family protein, contains Pfam domain, PF03109: ABC1 family | chr1:3834459-3837498 REVERSE | Aliases: T23J18.5, T23J18_5R
PEPPERS0009668	cacn12673	8500	9418	1.11	AT1G11390Symbol: None | ABC1 family protein, contains Pfam domain, PF03109: ABC1 family | chr1:3834459-3837498 REVERSE | Aliases: T23J18.5, T23J18_5R
PEPPERS0014662	caKS07012B12.ab1	11922	12463	1.05	AT1G11400Symbol: None | expressed protein | chr1:3837850-3840207 FORWARD | Aliases: T23J18.7, T23J18_7S
PEPPERS0005507	cacn7355	14446	5827	-2.48	AT1G11430Symbol: None | plastid developmental protein DAG, putative, similar to DAG protein, chloroplast precursor (Garden snapdragon) SWISS-PROT:Q38732 | chr1:3847250-3849162 FORWARD | Aliases: T23J18.10, T23J18_10NA
PEPPERS0000228	cacn286	10740	10892	1.01	AT1G11430Symbol: None | plastid developmental protein DAG, putative, similar to DAG protein, chloroplast precursor (Garden snapdragon) SWISS-PROT:Q38732 | chr1:3847250-3849162 FORWARD | Aliases: T23J18.10, T23J18_10NA
PEPPERS0031759	caKS16015B09.ab1_rev	2303	801	-2.88	AT1G11440Symbol: None | expressed protein | chr1:3849360-3850662 FORWARD | Aliases: T23J18.11, T23J18_11NA
PEPPERS0031758	caKS16015B09.ab1	3145	1166	-2.7	AT1G11440Symbol: None | expressed protein | chr1:3849360-3850662 FORWARD | Aliases: T23J18.11, T23J18_11NA
PEPPERS0001021	cacn1209	16690	18124	1.09	AT1G11475Symbol: None | DNA-directed RNA polymerase II, putative, nearly identical to DNA-directed RNA polymerase II 8.2 kDa polypeptide SP:Q39290 from (Brassica napus) | chr1:3862399-3864030 FORWARD | Aliases: T23J18.30K
PEPPERS0020017	cacn1208_rev	7610	7252	-1.05	AT1G11475Symbol: None | DNA-directed RNA polymerase II, putative, nearly identical to DNA-directed RNA polymerase II 8.2 kDa polypeptide SP:Q39290 from (Brassica napus) | chr1:3862399-3864030 FORWARD | Aliases: T23J18.30NA
PEPPERS0000191	cacn239	5678	6411	1.13	AT1G11530Symbol: None | Encodes a single cysteine active site thioredoxin-related protein, similar to thioredoxin H-type from Arabidopsis thaliana SP:P29448, Nicotiana tabacum SP:Q07090; contains Pfam profile: PF00085 Thioredoxin; | chr1:3874437-3875484 FORWARD | Aliases: T23J18.19, T23J18_19NA
PEPPERS0000189	cacn236	5354	5882	1.1	AT1G11530Symbol: None | Encodes a single cysteine active site thioredoxin-related protein, similar to thioredoxin H-type from Arabidopsis thaliana SP:P29448, Nicotiana tabacum SP:Q07090; contains Pfam profile: PF00085 Thioredoxin; | chr1:3874437-3875484 FORWARD | Aliases: T23J18.19, T23J18_19O
PEPPERS0017952	caKS20018F12.ab1	8394	4270	-1.97	AT1G11545Symbol: None | xyloglucan:xyloglucosyl transferase, putative / xyloglucan endotransglycosylase, putative / endo-xyloglucan transferase, putative, similar to endo-xyloglucan transferase GI:2244732 from (Gossypium hirsutum) | chr1:3878550-3880360 REVERSE | Aliases: T23J18.21, T23J18_21NA
PEPPERS0010472	cacn13763	1227	687	-1.79	AT1G11545Symbol: None | xyloglucan:xyloglucosyl transferase, putative / xyloglucan endotransglycosylase, putative / endo-xyloglucan transferase, putative, similar to endo-xyloglucan transferase GI:2244732 from (Gossypium hirsutum) | chr1:3878550-3880360 REVERSE | Aliases: T23J18.21, T23J18_21NA
PEPPERS0008956	cacn11719	2538	2247	-1.13	AT1G11545Symbol: None | xyloglucan:xyloglucosyl transferase, putative / xyloglucan endotransglycosylase, putative / endo-xyloglucan transferase, putative, similar to endo-xyloglucan transferase GI:2244732 from (Gossypium hirsutum) | chr1:3878550-3880360 REVERSE | Aliases: T23J18.21, T23J18_21NA
PEPPERS0018746	caKS23027D11.ab1	249	3234	12.99	AT1G11580Symbol: None | pectin methylesterase, putative, similar to pectin methylesterase GI:1617583 from (Lycopersicon esculentum) | chr1:3888690-3890811 FORWARD | Aliases: T23J18.24, T23J18_24, ATPMEPCRANA
PEPPERS0020395	cacn6497_rev	411	413	1	AT1G11580Symbol: None | pectin methylesterase, putative, similar to pectin methylesterase GI:1617583 from (Lycopersicon esculentum) | chr1:3888690-3890811 FORWARD | Aliases: T23J18.24, T23J18_24, ATPMEPCRANA
PEPPERS0005599	cacn7466_rev	79	39	-2.03	AT1G11580Symbol: None | pectin methylesterase, putative, similar to pectin methylesterase GI:1617583 from (Lycopersicon esculentum) | chr1:3888690-3890811 FORWARD | Aliases: T23J18.24, T23J18_24, ATPMEPCRANA
PEPPERS0005086	cacn6752	9790	1289	-7.6	AT1G11580Symbol: None | pectin methylesterase, putative, similar to pectin methylesterase GI:1617583 from (Lycopersicon esculentum) | chr1:3888690-3890811 FORWARD | Aliases: T23J18.24, T23J18_24, ATPMEPCRANA
PEPPERS0000383	cacn470	17278	9261	-1.87	AT1G11580Symbol: None | pectin methylesterase, putative, similar to pectin methylesterase GI:1617583 from (Lycopersicon esculentum) | chr1:3888690-3890811 FORWARD | Aliases: T23J18.24, T23J18_24, ATPMEPCRANA
PEPPERS0009360	cacn12266_rev	1688	492	-3.43	AT1G11580Symbol: None | pectin methylesterase, putative, similar to pectin methylesterase GI:1617583 from (Lycopersicon esculentum) | chr1:3888690-3890811 FORWARD | Aliases: T23J18.24, T23J18_24, ATPMEPCRANA
PEPPERS0011634	cacn15338	20323	3289	-6.18	AT1G11580Symbol: None | pectin methylesterase, putative, similar to pectin methylesterase GI:1617583 from (Lycopersicon esculentum) | chr1:3888690-3890811 FORWARD | Aliases: T23J18.24, T23J18_24, ATPMEPCRANA
PEPPERS0019510	caKS24048H08.ab1_rev	6545	1192	-5.49	AT1G11600Symbol: None | cytochrome P450, putative, similar to cytochrome P450 77A2 (CYPLXXVIIA2) (P-450EG5) (Solanum melongena) and cytochrome P450 77A3 (SP:O48928) (Glycine max); is a member of the PF:00067 Cytochrome P450 family. ESTs gb:Z30775 and gb:Z30776 come from this gene | chr1:3902012-3903778 FORWARD | Aliases: F25C20.25, F25C20_25Q
PEPPERS0014707	caKS07022A05.ab1	9599	1859	-5.16	AT1G11600Symbol: None | cytochrome P450, putative, similar to cytochrome P450 77A2 (CYPLXXVIIA2) (P-450EG5) (Solanum melongena) and cytochrome P450 77A3 (SP:O48928) (Glycine max); is a member of the PF:00067 Cytochrome P450 family. ESTs gb:Z30775 and gb:Z30776 come from this gene | chr1:3902012-3903778 FORWARD | Aliases: F25C20.25, F25C20_25Q
PEPPERS0001589	cacn1933	16215	21914	1.35	AT1G11650Symbol: None | RNA-binding protein 45 (RBP45), putative, similar to gb:U90212 DNA binding protein ACBF from Nicotiana tabacum and contains 3 PF:00076 RNA recognition motif domains. ESTs gb:T44278, gb:R65195, gb:N65904, gb:H37499, gb:R90487, gb:N95952, gb:T44278, gb:Z20166, gb:N96891, gb:W43137, gb:F15504, gb:F1 | chr1:3914774-3918163 FORWARD | Aliases: NoneR
PEPPERS0013047	cacn17068	4347	5309	1.22	AT1G11650Symbol: None | RNA-binding protein 45 (RBP45), putative, similar to gb:U90212 DNA binding protein ACBF from Nicotiana tabacum and contains 3 PF:00076 RNA recognition motif domains. ESTs gb:T44278, gb:R65195, gb:N65904, gb:H37499, gb:R90487, gb:N95952, gb:T44278, gb:Z20166, gb:N96891, gb:W43137, gb:F15504, gb:F1 | chr1:3914774-3918163 FORWARD | Aliases: NoneR
PEPPERS0012549	cacn16431_rev	13351	17506	1.31	AT1G11650Symbol: None | RNA-binding protein 45 (RBP45), putative, similar to gb:U90212 DNA binding protein ACBF from Nicotiana tabacum and contains 3 PF:00076 RNA recognition motif domains. ESTs gb:T44278, gb:R65195, gb:N65904, gb:H37499, gb:R90487, gb:N95952, gb:T44278, gb:Z20166, gb:N96891, gb:W43137, gb:F15504, gb:F1 | chr1:3914774-3918163 FORWARD | Aliases: NoneR
PEPPERS0013407	cacn17503	4793	2709	-1.77	AT1G11680Symbol: EMB1738 | obtusifoliol 14-demethylase (CYP51), identical to obtusifoliol 14-demethylase (GI:14624983) (Arabidopsis thaliana) | chr1:3938522-3940754 FORWARD | Aliases: F25C20.17, F25C20_17, EMB1738, EMBRYO DEFECTIVE 1738Q
PEPPERS0010367	cacn13624	1987	417	-4.76	AT1G11700Symbol: None | expressed protein, contains Pfam profile PF04520: Protein of unknown function, DUF584 | chr1:3945737-3946613 FORWARD | Aliases: F25C20.15, F25C20_15NA
PEPPERS0018730	caKS23010E11.ab1	16854	8599	-1.96	AT1G11720Symbol: ATSS3 | Encodes a starch synthase that in addition to its role in starch biosynthesis also has a negative regulatory function in the biosynthesis of transient starch. | chr1:3952511-3957044 FORWARD | Aliases: F25C20.13, F25C20_13, ATSS3, STARCH SYNTHASE IIINA
PEPPERS0002024	cacn2494	16354	10336	-1.58	AT1G11750Symbol: None | ATP-dependent Clp protease proteolytic subunit (ClpP), identical to ATP-dependent Clp protease proteolytic subunit GI:2827888 from (Arabidopsis thaliana); contains Pfam profile PF00574: Clp protease; contains TIGRfam profile TIGR00493: ATP-dependent Clp protease, proteolytic subunit ClpP | chr1:3967478-3969854 FORWARD | Aliases: F25C20.10, F25C20_10O
PEPPERS0002845	cacn3500	3274	9476	2.89	AT1G11760Symbol: None | expressed protein, weak similarity to Pfam PF01648: 4'-phosphopantetheinyl transferase superfamily | chr1:3970545-3973295 REVERSE | Aliases: F25C20.9, F25C20_9NA
PEPPERS0011998	cacn15777	10129	12524	1.24	AT1G11760Symbol: None | expressed protein, weak similarity to Pfam PF01648: 4'-phosphopantetheinyl transferase superfamily | chr1:3970545-3973295 REVERSE | Aliases: F25C20.9, F25C20_9NA
PEPPERS0012482	cacn16348	3130	3482	1.11	AT1G11790Symbol: None | prephenate dehydratase family protein, similar to gi:2392772 and is a member of the PF:00800 Prephenate dehydratase family. ESTs gb:T21562 and gb:T21062 come from this gene | chr1:3981247-3985214 FORWARD | Aliases: F25C20.4, F25C20_4E
PEPPERS0018892	caKS23025H01.ab1_rev	1854	1698	-1.09	AT1G11800Symbol: None | endonuclease/exonuclease/phosphatase family protein, contains Pfam profile PF03372: Endonuclease/Exonuclease/phosphatase family | chr1:3985224-3987289 REVERSE | Aliases: F25C20.3, F25C20_3T
PEPPERS0001475	cacn1789	1720	1701	-1.01	AT1G11800Symbol: None | endonuclease/exonuclease/phosphatase family protein, contains Pfam profile PF03372: Endonuclease/Exonuclease/phosphatase family | chr1:3985224-3987289 REVERSE | Aliases: F25C20.3, F25C20_3T
PEPPERS0002414	cacn2974	12043	11503	-1.05	AT1G11840Symbol: None | lactoylglutathione lyase, putative / glyoxalase I, putative, highly similar to putative lactoylglutathione lyase SP:Q39366 from (Brassica oleracea) | chr1:3995411-3997852 FORWARD | Aliases: NoneG
PEPPERS0000891	cacn1064_rev	33327	27870	-1.2	AT1G11860Symbol: None | aminomethyltransferase, putative, similar to aminomethyltransferase, mitochondrial precursor SP:O49849 from (Flaveria anomala) | chr1:4001298-4003441 FORWARD | Aliases: F12F1.30, F12F1_30E
PEPPERS0014869	caKS08003H07.ab1	157	190	1.21	AT1G11860Symbol: None | aminomethyltransferase, putative, similar to aminomethyltransferase, mitochondrial precursor SP:O49849 from (Flaveria anomala) | chr1:4001298-4003441 FORWARD | Aliases: F12F1.30, F12F1_30E
PEPPERS0014094	cacn18338	32631	26689	-1.22	AT1G11860Symbol: None | aminomethyltransferase, putative, similar to aminomethyltransferase, mitochondrial precursor SP:O49849 from (Flaveria anomala) | chr1:4001298-4003441 FORWARD | Aliases: F12F1.30, F12F1_30E
PEPPERS0009651	cacn12652	4311	2390	-1.8	AT1G11870Symbol: None | seryl-tRNA synthetase, putative / serine--tRNA ligase, putative, similar to PIR:T03949 serine--tRNA ligase (EC 6.1.1.11) serS {Zea mays}; contains Pfam profiles PF00587: tRNA synthetase class II core domain (G, H, P, S and T), PF02403: Seryl-tRNA synthetase N-terminal domain | chr1:4003845-4006738 FORWARD | Aliases: NoneNA
PEPPERS0018920	caKS23020G07.ab1	4569	3633	-1.26	AT1G11890Symbol: None | vesicle transport protein SEC22, putative, identified as SEC22 by Raikhel, NV, et al. in Plant Physiol. 124: 1558-69 (2000); similar to vesicle trafficking protein gb:U91538 from Mus musculus; ESTs gb:F15494 and gb:F14097 come from this gene | chr1:4010778-4013122 FORWARD | Aliases: F12F1.27, F12F1_27U
PEPPERS0000961	cacn1146	5598	6257	1.12	AT1G11890Symbol: None | vesicle transport protein SEC22, putative, identified as SEC22 by Raikhel, NV, et al. in Plant Physiol. 124: 1558-69 (2000); similar to vesicle trafficking protein gb:U91538 from Mus musculus; ESTs gb:F15494 and gb:F14097 come from this gene | chr1:4010778-4013122 FORWARD | Aliases: F12F1.27, F12F1_27U
PEPPERS0006246	cacn8217	19478	25119	1.29	AT1G11910Symbol: None | aspartyl protease family protein, contains Pfam profiles: PF00026 eukaryotic aspartyl protease, PF03489 surfactant protein B, PF05184 saposin-like type B, region 1 | chr1:4016789-4020916 REVERSE | Aliases: F12F1.24, F12F1_24O
PEPPERS0001053	cacn1251	10847	11862	1.09	AT1G11910Symbol: None | aspartyl protease family protein, contains Pfam profiles: PF00026 eukaryotic aspartyl protease, PF03489 surfactant protein B, PF05184 saposin-like type B, region 1 | chr1:4016789-4020916 REVERSE | Aliases: F12F1.24, F12F1_24O
PEPPERS0001054	cacn1252	18262	18371	1.01	AT1G11910Symbol: None | aspartyl protease family protein, contains Pfam profiles: PF00026 eukaryotic aspartyl protease, PF03489 surfactant protein B, PF05184 saposin-like type B, region 1 | chr1:4016789-4020916 REVERSE | Aliases: F12F1.24, F12F1_24O
PEPPERS0000953	cacn1137	12413	4148	-2.99	AT1G11910Symbol: None | aspartyl protease family protein, contains Pfam profiles: PF00026 eukaryotic aspartyl protease, PF03489 surfactant protein B, PF05184 saposin-like type B, region 1 | chr1:4016789-4020916 REVERSE | Aliases: F12F1.24, F12F1_24O
PEPPERS0010510	cacn13819	12963	9298	-1.39	AT1G11930Symbol: None | alanine racemase family protein, contains Pfam domain, PF01168: Alanine racemase, N-terminal domain | chr1:4028733-4030533 FORWARD | Aliases: F12F1.20, F12F1_20R
PEPPERS0000687	cacn831	1905	2313	1.21	AT1G11950Symbol: None | transcription factor jumonji (jmjC) domain-containing protein, contains Pfam domain, PF02373: jmjC domain; non-consensus TG acceptor splice site at exon boundary 79262 | chr1:4034585-4038308 REVERSE | Aliases: F12F1.18, F12F1_18K
PEPPERS0016363	caKS13021F11.ab1	8226	5605	-1.47	AT1G11960Symbol: None | early-responsive to dehydration protein-related / ERD protein-related, low similarity to ERD4 protein (Arabidopsis thaliana) GI:15375406 | chr1:4039613-4043878 REVERSE | Aliases: F12F1.17, F12F1_17R
PEPPERS0003270	cacn4035_rev	6845	6281	-1.09	AT1G12000Symbol: None | pyrophosphate--fructose-6-phosphate 1-phosphotransferase beta subunit, putative / pyrophosphate-dependent 6-phosphofructose-1-kinase, putative, strong similarity to SP:Q41141 Pyrophosphate--fructose 6-phosphate 1-phosphotransferase beta subunit (EC 2.7.1.90) (PFP) ((PPI-PFK) {Ricinus communis}; contains Pfam profile PF00365: Phosphofructokinase | chr1:4049894-4053833 REVER…
PEPPERS0011028	cacn14548	24	416	17.33	AT1G12010Symbol: None | 1-aminocyclopropane-1-carboxylate oxidase, putative / ACC oxidase, putative, Strong similarity to amino-cyclopropane-carboxylic acid oxidase (ACC ox2) (GI:559407) from Brassica napus. ESTs gb:Z48548 and gb:Z48549 come from this gene | chr1:4056205-4057931 FORWARD | Aliases: F12F1.12, F12F1_12NA
PEPPERS0001554	cacn1888	9985	16713	1.67	AT1G12020Symbol: None | expressed protein | chr1:4062460-4063335 REVERSE | Aliases: F12F1.11, F12F1_11NA
PEPPERS0018428	caKS21040G03.ab1	4360	1768	-2.47	AT1G12050Symbol: None | fumarylacetoacetase, putative, similar to fumarylacetoacetase (Fumarylacetoacetate hydrolase, Beta-diketonase, FAA)(Rattus norvegicus) SWISS-PROT:P25093 | chr1:4072791-4076205 FORWARD | Aliases: F12F1.8, F12F1_8G
PEPPERS0002146	cacn2646	19361	10945	-1.77	AT1G12050Symbol: None | fumarylacetoacetase, putative, similar to fumarylacetoacetase (Fumarylacetoacetate hydrolase, Beta-diketonase, FAA)(Rattus norvegicus) SWISS-PROT:P25093 | chr1:4072791-4076205 FORWARD | Aliases: F12F1.8, F12F1_8G
PEPPERS0002390	cacn2941	261	113	-2.31	AT1G12050Symbol: None | fumarylacetoacetase, putative, similar to fumarylacetoacetase (Fumarylacetoacetate hydrolase, Beta-diketonase, FAA)(Rattus norvegicus) SWISS-PROT:P25093 | chr1:4072791-4076205 FORWARD | Aliases: F12F1.8, F12F1_8G
PEPPERS0021745	cacn3235	1844	1048	-1.76	AT1G12060Symbol: None | IQ domain-containing protein / BAG domain-containing protein, contains Pfam profiles PF00612: IQ calmodulin-binding motif, PF02179: BAG (Apoptosis regulator Bcl-2 protein) domain | chr1:4076332-4077022 FORWARD | Aliases: F12F1.7, F12F1_7NA
PEPPERS0000442	cacn550	578	16760	29	AT1G12090Symbol: None | protease inhibitor/seed storage/lipid transfer protein (LTP) family protein, similar to 14 kDa polypeptide (Catharanthus roseus) GI:407410; contains Pfam protease inhibitor/seed storage/LTP family domain PF00234 | chr1:4089845-4090723 REVERSE | Aliases: F12F1.3, F12F1_3NA
PEPPERS0000445	cacn553	15	951	63.4	AT1G12090Symbol: None | protease inhibitor/seed storage/lipid transfer protein (LTP) family protein, similar to 14 kDa polypeptide (Catharanthus roseus) GI:407410; contains Pfam protease inhibitor/seed storage/LTP family domain PF00234 | chr1:4089845-4090723 REVERSE | Aliases: F12F1.3, F12F1_3NA
PEPPERS0000444	cacn552	81	488	6.02	AT1G12090Symbol: None | protease inhibitor/seed storage/lipid transfer protein (LTP) family protein, similar to 14 kDa polypeptide (Catharanthus roseus) GI:407410; contains Pfam protease inhibitor/seed storage/LTP family domain PF00234 | chr1:4089845-4090723 REVERSE | Aliases: F12F1.3, F12F1_3NA
PEPPERS0015299	caKS10024B10.scf	6596	7405	1.12	AT1G12110Symbol: None | nitrate/chlorate transporter (NRT1.1) (CHL1), identical to nitrate/chlorate transporter SP:Q05085 from (Arabidopsis thaliana); contains Pfam profile: PF00854 POT family | chr1:4105235-4109543 FORWARD | Aliases: F12F1.1, F12F1_1NA
PEPPERS0005243	cacn7013	12600	10003	-1.26	AT1G12140Symbol: None | flavin-containing monooxygenase family protein / FMO family protein, similar to flavin-containing monooxygenase (Cavia porcellus) GI:191259; contains Pfam profile PF00743: Flavin-binding monooxygenase-like | chr1:4121367-4123540 FORWARD | Aliases: T28K15.12, T28K15_12Q
PEPPERS0001877	cacn2305	3493	4538	1.3	AT1G12230Symbol: None | transaldolase, putative, similar to Swiss-Prot:P30148 transaldolase B (EC 2.2.1.2) (Escherichia coli O157:H7) | chr1:4148032-4151023 FORWARD | Aliases: T28K15.4, T28K15_4G
PEPPERS0004970	cacn6383_rev	19	19	1	AT1G12230Symbol: None | transaldolase, putative, similar to Swiss-Prot:P30148 transaldolase B (EC 2.2.1.2) (Escherichia coli O157:H7) | chr1:4148032-4151023 FORWARD | Aliases: T28K15.4, T28K15_4NA
PEPPERS0001876	cacn2304	265	279	1.05	AT1G12230Symbol: None | transaldolase, putative, similar to Swiss-Prot:P30148 transaldolase B (EC 2.2.1.2) (Escherichia coli O157:H7) | chr1:4148032-4151023 FORWARD | Aliases: T28K15.4, T28K15_4NA
PEPPERS0015268	caKS10004F12.scf	137	6541	47.74	AT1G12240Symbol: ATBETAFRUCT4 | beta-fructosidase (BFRUCT4) / beta-fructofuranosidase / invertase, vacuolar, identical to beta-fructosidase GI:1871503 from (Arabidopsis thaliana); contains Pfam profile PF00251:Glycosyl hydrolases family 32; identical to cDNA beta-fructosidase (vacuolar form) GI:1321683; similar to SP:Q43857 | chr1:4153650-4157642 FORWARD | Aliases: T28K15.3, T28K15_3, ATBETAFRUCT…
PEPPERS0008851	cacn11573	17225	20217	1.17	AT1G12240Symbol: ATBETAFRUCT4 | beta-fructosidase (BFRUCT4) / beta-fructofuranosidase / invertase, vacuolar, identical to beta-fructosidase GI:1871503 from (Arabidopsis thaliana); contains Pfam profile PF00251:Glycosyl hydrolases family 32; identical to cDNA beta-fructosidase (vacuolar form) GI:1321683; similar to SP:Q43857 | chr1:4153650-4157642 FORWARD | Aliases: T28K15.3, T28K15_3, ATBETAFRUCT…
PEPPERS0015007	caKS09045E10.scf	9712	6260	-1.55	AT1G12244Symbol: None | similar to COG0816: Predicted endonuclease involved in recombination (possible Holliday junction resolvase in Mycoplasmas and B. subtilis) [Desulfovibrio desulfuricans G20] (GB:ZP_00129587.2); contains InterPro domain Conserved hypothetical protein 250 (InterPro:IPR005227); contains InterPro domain Ribonuclease RNase H fold containing (InterPro:IPR006641) | chr1:4157717-41…
PEPPERS0000313	cacn391	9612	6154	-1.56	AT1G12250Symbol: None | thylakoid lumenal protein-related, weak similarity to SP:O22160 Thylakoid lumenal 15 kDa protein, chloroplast precursor (p15) {Arabidopsis thaliana}; contains Pfam profile PF00805: Pentapeptide repeats (8 copies) | chr1:4159268-4161453 FORWARD | Aliases: T28K15.2, T28K15_2NA
PEPPERS0005806	cacn7705	11318	13622	1.2	AT1G12310Symbol: None | calmodulin, putative, similar to calmodulin SP:P04465 from (Trypanosoma brucei gambiense) | chr1:4187163-4188054 REVERSE | Aliases: F5O11.35, F5O11_35T
PEPPERS0016953	caKS15046D04.ab1_rev	3019	1068	-2.83	AT1G12330Symbol: None | expressed protein | chr1:4194656-4196735 FORWARD | Aliases: F5O11.6, F5O11_6NA
PEPPERS0001693	cacn2071	9997	7210	-1.39	AT1G12350Symbol: None | DNA/panthothenate metabolism flavoprotein family protein, contains Pfam domain PF04127: DNA / pantothenate metabolism flavoprotein | chr1:4198411-4200786 FORWARD | Aliases: F5O11.36, F5O11_36R
PEPPERS0005448	cacn7282	6461	14849	2.3	AT1G12360Symbol: None | cytokinesis-related Sec1 protein (KEULE), similar to cytokinesis-related Sec1 protein KEULE (Arabidopsis thaliana) gi:12659318:gb:AAK01291; contains Pfam domain, PF00995: Sec1 family | chr1:4200874-4206385 FORWARD | Aliases: F5O11.8, F5O11_8U
PEPPERS0006934	cacn9140_rev	9759	20716	2.12	AT1G12360Symbol: None | cytokinesis-related Sec1 protein (KEULE), similar to cytokinesis-related Sec1 protein KEULE (Arabidopsis thaliana) gi:12659318:gb:AAK01291; contains Pfam domain, PF00995: Sec1 family | chr1:4200874-4206385 FORWARD | Aliases: F5O11.8, F5O11_8U
PEPPERS0011743	cacn15463	8795	4137	-2.13	AT1G12370Symbol: None | type II CPD photolyase PHR1 (PHR1), nearly identical to type II CPD photolyase PHR1 (Arabidopsis thaliana) GI:2984707; similar to class II DNA photolyase (GI:5081541) (Chlamydomonas reinhardtii); supporting cDNA gi:2984706:gb:AF053365.1:AF053365 | chr1:4206372-4208949 REVERSE | Aliases: NoneLT
PEPPERS0011744	cacn15464	8641	4066	-2.13	AT1G12370Symbol: None | type II CPD photolyase PHR1 (PHR1), nearly identical to type II CPD photolyase PHR1 (Arabidopsis thaliana) GI:2984707; similar to class II DNA photolyase (GI:5081541) (Chlamydomonas reinhardtii); supporting cDNA gi:2984706:gb:AF053365.1:AF053365 | chr1:4206372-4208949 REVERSE | Aliases: NoneLT
PEPPERS0009355	cacn12259	2640	1577	-1.67	AT1G12380Symbol: None | expressed protein | chr1:4214260-4217124 REVERSE | Aliases: F5O11.10, F5O11_10NA
PEPPERS0031804	caKS16025B08.ab1	4197	5269	1.26	AT1G12390Symbol: None | cornichon family protein, contains Pfam profile: PF03311 cornichon protein | chr1:4220163-4221772 FORWARD | Aliases: F5O11.11, F5O11_11NA
PEPPERS0031805	caKS16025B08.ab1_rev	10323	11774	1.14	AT1G12390Symbol: None | cornichon family protein, contains Pfam profile: PF03311 cornichon protein | chr1:4220163-4221772 FORWARD | Aliases: F5O11.11, F5O11_11NA
PEPPERS0015720	caKS11015E03.scf	3618	3570	-1.01	AT1G12390Symbol: None | cornichon family protein, contains Pfam profile: PF03311 cornichon protein | chr1:4220163-4221772 FORWARD | Aliases: F5O11.11, F5O11_11NA
PEPPERS0019367	caKS24059B06.ab1_rev	13517	14631	1.08	AT1G12390Symbol: None | cornichon family protein, contains Pfam profile: PF03311 cornichon protein | chr1:4220163-4221772 FORWARD | Aliases: F5O11.11, F5O11_11OUT
PEPPERS0010630	cacn13996	2256	3368	1.49	AT1G12390Symbol: None | cornichon family protein, contains Pfam profile: PF03311 cornichon protein | chr1:4220163-4221772 FORWARD | Aliases: F5O11.11, F5O11_11OUT
PEPPERS0001898	cacn2331	970	922	-1.05	AT1G12400Symbol: None | expressed protein | chr1:4221861-4222835 FORWARD | Aliases: F5O11.12, F5O11_12S
PEPPERS0004222	cacn5273	10410	5987	-1.74	AT1G12410Symbol: None | ATP-dependent Clp protease proteolytic subunit (ClpP2), identical to nClpP2 GI:5360589 from (Arabidopsis thaliana) | chr1:4223035-4225112 FORWARD | Aliases: F5O11.13, F5O11_13O
PEPPERS0017793	caKS19045G07.ab1	2218	2456	1.11	AT1G12420Symbol: None | ACT domain-containing protein (ACR8), contains Pfam ACT domain PF01842 | chr1:4226360-4229126 REVERSE | Aliases: F5O11.14, F5O11_14NA
PEPPERS0009558	cacn12521	884	1231	1.39	AT1G12420Symbol: None | ACT domain-containing protein (ACR8), contains Pfam ACT domain PF01842 | chr1:4226360-4229126 REVERSE | Aliases: F5O11.14, F5O11_14NA
PEPPERS0018791	caKS23053H03.ab1	2687	2529	-1.06	AT1G12430Symbol: None | armadillo/beta-catenin repeat family protein / kinesin motor family protein | chr1:4233871-4238757 REVERSE | Aliases: NoneZ
PEPPERS0000908	cacn1085	8640	5955	-1.45	AT1G12430Symbol: None | armadillo/beta-catenin repeat family protein / kinesin motor family protein | chr1:4233871-4238757 REVERSE | Aliases: NoneZ
PEPPERS0005416	cacn7242	14102	14967	1.06	AT1G12470Symbol: None | Pep3/Vps18/deep orange family protein, contains Pfam profile PF05131: Pep3/Vps18/deep orange family; similar to Vacuolar protein sorting 18 (hVPS18) (SP:Q9P253) {Homo sapiens} | chr1:4251357-4257663 FORWARD | Aliases: F5O11.22, F5O11_22U
PEPPERS0005415	cacn7241	440	225	-1.96	AT1G12470Symbol: None | Pep3/Vps18/deep orange family protein, contains Pfam profile PF05131: Pep3/Vps18/deep orange family; similar to Vacuolar protein sorting 18 (hVPS18) (SP:Q9P253) {Homo sapiens} | chr1:4251357-4257663 FORWARD | Aliases: F5O11.22, F5O11_22U
PEPPERS0011955	cacn15727	11920	10233	-1.16	AT1G12470Symbol: None | Pep3/Vps18/deep orange family protein, contains Pfam profile PF05131: Pep3/Vps18/deep orange family; similar to Vacuolar protein sorting 18 (hVPS18) (SP:Q9P253) {Homo sapiens} | chr1:4251357-4257663 FORWARD | Aliases: F5O11.22, F5O11_22U
PEPPERS0011956	cacn15728	5433	4550	-1.19	AT1G12470Symbol: None | Pep3/Vps18/deep orange family protein, contains Pfam profile PF05131: Pep3/Vps18/deep orange family; similar to Vacuolar protein sorting 18 (hVPS18) (SP:Q9P253) {Homo sapiens} | chr1:4251357-4257663 FORWARD | Aliases: F5O11.22, F5O11_22U
PEPPERS0004636	cacn5774	14394	13287	-1.08	AT1G12520Symbol: None | superoxide dismutase copper chaperone, putative, similar to copper chaperone for superoxide dismutase (Homo sapiens) gi:2431868:gb:AAC51764 | chr1:4267104-4268890 REVERSE | Aliases: F5O11.26, F5O11_26P
PEPPERS0018841	caKS23010E02.ab1	192	349	1.82	AT1G12550Symbol: None | oxidoreductase family protein, similar to glyoxylate reductase from Homo sapiens (gi:6002730); contains Pfam D-isomer specific 2-hydroxyacid dehydrogenase, NAD binding domain PF02826 | chr1:4274647-4275829 FORWARD | Aliases: F5O11.29, F5O11_29C
PEPPERS0008923	cacn11680	691	886	1.28	AT1G12550Symbol: None | oxidoreductase family protein, similar to glyoxylate reductase from Homo sapiens (gi:6002730); contains Pfam D-isomer specific 2-hydroxyacid dehydrogenase, NAD binding domain PF02826 | chr1:4274647-4275829 FORWARD | Aliases: F5O11.29, F5O11_29C
PEPPERS0015080	caKS09041A03.scf	15894	7391	-2.15	AT1G12570Symbol: None | glucose-methanol-choline (GMC) oxidoreductase family protein, similar to mandelonitrile lyase from Prunus serotina (SP:P52706, SP:P52707); contains Pfam profile PF00732 GMC oxidoreductase | chr1:4278000-4280860 REVERSE | Aliases: F5O11.31, F5O11_31R
PEPPERS0016968	caKS15027B04.ab1	28631	9883	-2.9	AT1G12570Symbol: None | glucose-methanol-choline (GMC) oxidoreductase family protein, similar to mandelonitrile lyase from Prunus serotina (SP:P52706, SP:P52707); contains Pfam profile PF00732 GMC oxidoreductase | chr1:4278000-4280860 REVERSE | Aliases: F5O11.31, F5O11_31R
PEPPERS0016992	caKS15042C08.ab1	17137	7330	-2.34	AT1G12570Symbol: None | glucose-methanol-choline (GMC) oxidoreductase family protein, similar to mandelonitrile lyase from Prunus serotina (SP:P52706, SP:P52707); contains Pfam profile PF00732 GMC oxidoreductase | chr1:4278000-4280860 REVERSE | Aliases: F5O11.31, F5O11_31R
PEPPERS0011017	cacn14535	13334	14934	1.12	AT1G12580Symbol: None | protein kinase family protein, contains protein kinase domain, Pfam:PF00069; contains similarity to calcium-dependent protein kinase GI:5162877 from (Marchantia polymorpha) | chr1:4282897-4285827 FORWARD | Aliases: F5O11.32, F5O11_32T
PEPPERS0004642	cacn5783	5317	25606	4.82	AT1G12600Symbol: None | expressed protein | chr1:4286412-4288860 REVERSE | Aliases: F5O11.33, F5O11_33G
PEPPERS0011427	cacn15048_rev	1104	6957	6.3	AT1G12600Symbol: None | expressed protein | chr1:4286412-4288860 REVERSE | Aliases: F5O11.33, F5O11_33G
PEPPERS0018641	caKS22058G07.ab1	97	147	1.52	AT1G12630Symbol: None | encodes a member of the DREB subfamily A-4 of ERF/AP2 transcription factor family. The protein contains one AP2 domain. There are 17 members in this subfamily including TINY. | chr1:4298907-4299473 FORWARD | Aliases: T12C24.16, T12C24_16NA
PEPPERS0022143	cacn11874	16500	7759	-2.13	AT1G12640Symbol: None | membrane bound O-acyl transferase (MBOAT) family protein, low similarity to porcupine from (Xenopus laevis) GI:6714514, GI:6714520, GI:6714518, GI:6714516; contains Pfam profile PF03062: MBOAT family | chr1:4303315-4305786 REVERSE | Aliases: T12C24.17, T12C24_17NA
PEPPERS0009074	cacn11873	13335	12223	-1.09	AT1G12640Symbol: None | membrane bound O-acyl transferase (MBOAT) family protein, low similarity to porcupine from (Xenopus laevis) GI:6714514, GI:6714520, GI:6714518, GI:6714516; contains Pfam profile PF03062: MBOAT family | chr1:4303315-4305786 REVERSE | Aliases: T12C24.17, T12C24_17S
PEPPERS0014844	caKS07065H07.scf	3412	5068	1.49	AT1G12650Symbol: None | expressed protein, similar to KED (GI:8096269) (Nicotiana tabacum); similar to rRNA processing protein EBP2 (SP:P36049) (Saccharomyces cerevisiae) | chr1:4306057-4307845 FORWARD | Aliases: T12C24.18, T12C24_18NA
PEPPERS0004214	cacn5262	3683	2608	-1.41	AT1G12680Symbol: None | protein kinase family protein, contains protein kinase domain, Pfam:PF00069 | chr1:4319884-4322943 REVERSE | Aliases: T12C24.32, T12C24_32NA
PEPPERS0019722	caKS26037G12.ab1	3751	3514	-1.07	AT1G12700Symbol: None | helicase domain-containing protein / pentatricopeptide (PPR) repeat-containing protein, contains Pfam profiles PF01535: PPR repeat, PF00271: Helicase conserved C-terminal domain | chr1:4322911-4326195 REVERSE | Aliases: T12C24.31, T12C24_31R
PEPPERS0018789	caKS23050C03.ab1	45	45	1	AT1G12740Symbol: None | cytochrome P450 family protein, similar to Cytochrome P450 90A1 (SP:Q42569) (Arabidopsis thaliana) | chr1:4342460-4344615 FORWARD | Aliases: T12C24.27, T12C24_27QI
PEPPERS0001726	cacn2115	101	132	1.31	AT1G12740Symbol: None | cytochrome P450 family protein, similar to Cytochrome P450 90A1 (SP:Q42569) (Arabidopsis thaliana) | chr1:4342460-4344615 FORWARD | Aliases: T12C24.27, T12C24_27QI
PEPPERS0000393	cacn484_rev	6034	2715	-2.22	AT1G12770Symbol: EMB1586 | similar to eukaryotic translation initiation factor 4A, putative / eIF-4A, putative / DEAD box RNA helicase, putative [Arabidopsis thaliana] (TAIR:At3g19760.1); similar to ATP-dependent RNA helicase [Lactobacillus plantarum WCFS1] (GB:NP_784299.1); contains InterPro domain Helicase, C-terminal (InterPro:IPR001650); contains InterPro domain DEAD/DEAH box helicase (InterP…
PEPPERS0012631	cacn16535	19983	10362	-1.93	AT1G12770Symbol: EMB1586 | similar to eukaryotic translation initiation factor 4A, putative / eIF-4A, putative / DEAD box RNA helicase, putative [Arabidopsis thaliana] (TAIR:At3g19760.1); similar to ATP-dependent RNA helicase [Lactobacillus plantarum WCFS1] (GB:NP_784299.1); contains InterPro domain Helicase, C-terminal (InterPro:IPR001650); contains InterPro domain DEAD/DEAH box helicase (InterP…
PEPPERS0005761	cacn7653	2035	9175	4.51	AT1G12780Symbol: None | Encodes a UDP-glucose epimerase that catalyzes the interconversion of the sugar nucleotides UDP-glucose UDP-galactose via a UDP-4-keto-hexose intermediate. | chr1:4355924-4358326 REVERSE | Aliases: F13K23.3, F13K23_3M
PEPPERS0004844	cacn6049_rev	681	1067	1.57	AT1G12780Symbol: None | Encodes a UDP-glucose epimerase that catalyzes the interconversion of the sugar nucleotides UDP-glucose UDP-galactose via a UDP-4-keto-hexose intermediate. | chr1:4355924-4358326 REVERSE | Aliases: F13K23.3, F13K23_3M
PEPPERS0004985	cacn6498	6247	19322	3.09	AT1G12780Symbol: None | Encodes a UDP-glucose epimerase that catalyzes the interconversion of the sugar nucleotides UDP-glucose UDP-galactose via a UDP-4-keto-hexose intermediate. | chr1:4355924-4358326 REVERSE | Aliases: F13K23.3, F13K23_3M
PEPPERS0013255	cacn17323	17437	8907	-1.96	AT1G12800Symbol: None | S1 RNA-binding domain-containing protein, contains Pfam domain, PF00575: S1 RNA binding domain | chr1:4361549-4365314 REVERSE | Aliases: F13K23.5, F13K23_5NA
PEPPERS0012453	cacn16317	14062	16120	1.15	AT1G12840Symbol: None | vacuolar ATP synthase subunit C (VATC) / V-ATPase C subunit / vacuolar proton pump C subunit (DET3), identical to vacuolar ATP synthase subunit C SP:Q9SDS7 from (Arabidopsis thaliana) | chr1:4375517-4378509 FORWARD | Aliases: F13K23.9, F13K23_9C
PEPPERS0012454	cacn16318	12407	12680	1.02	AT1G12840Symbol: None | vacuolar ATP synthase subunit C (VATC) / V-ATPase C subunit / vacuolar proton pump C subunit (DET3), identical to vacuolar ATP synthase subunit C SP:Q9SDS7 from (Arabidopsis thaliana) | chr1:4375517-4378509 FORWARD | Aliases: F13K23.9, F13K23_9C
PEPPERS0012559	cacn16444	5816	4816	-1.21	AT1G12860Symbol: None | basic helix-loop-helix (bHLH) family protein / F-box family protein, contains Pfam profiles: PF00646 F-box domain, PF00010 helix-loop-helix DNA-binding domain | chr1:4382221-4386390 FORWARD | Aliases: F13K23.12, F13K23_12NA
PEPPERS0012558	cacn16443	792	1054	1.33	AT1G12860Symbol: None | basic helix-loop-helix (bHLH) family protein / F-box family protein, contains Pfam profiles: PF00646 F-box domain, PF00010 helix-loop-helix DNA-binding domain | chr1:4382221-4386390 FORWARD | Aliases: F13K23.12, F13K23_12NA
PEPPERS0017472	caKS17022E01.ab1	6722	6406	-1.05	AT1G12870Symbol: None | S locus F-box-related / SLF-related, contains F-box domain Pfam:PF00646; contains TIGRFAM TIGR01640: F-box protein interaction domain; weakly similar to self-incompatibility (S-) locus F-box (GI:29420811) (Prunus mume) | chr1:4387127-4389108 REVERSE | Aliases: F13K23.13, F13K23_13NA
PEPPERS0006376	cacn8395	14988	7623	-1.97	AT1G12900Symbol: None | glyceraldehyde 3-phosphate dehydrogenase, chloroplast, putative / NADP-dependent glyceraldehydephosphate dehydrogenase, putative, similar to SP:P25856 Glyceraldehyde 3-phosphate dehydrogenase A, chloroplast precursor (EC 1.2.1.13) (NADP-dependent glyceraldehydephosphate dehydrogenase subunit A) {Arabidopsis thaliana}; contains Pfam profiles PF02800: Glyceraldehyde 3-phosph…
PEPPERS0010044	cacn13182	1434	1579	1.1	AT1G12910Symbol: None | flower pigmentation protein (AN11), contains 3 WD-40 repeats (PF00400); identical to GB:AAC18912 from (Arabidopsis thaliana) (Genes Dev. 11 (11), 1422-1434 (1997)) | chr1:4394899-4396289 REVERSE | Aliases: F13K23.16, F13K23_16S
PEPPERS0015068	caKS09103D06.ab1_rev	356	7745	21.76	AT1G12940Symbol: None | high-affinity nitrate transporter, putative, similar to trans-membrane nitrate transporter protein AtNRT2:1 (Arabidopsis thaliana) GI:3747058, high-affinity nitrate transporter ACH1 (Arabidopsis thaliana) GI:3608362 | chr1:4416403-4418588 FORWARD | Aliases: F13K23.20, F13K23_20NA
PEPPERS0018859	caKS23025G02.ab1	7582	6458	-1.17	AT1G12950Symbol: None | MATE efflux family protein, similar to ripening regulated protein DDTFR18 (Lycopersicon esculentum) GI:12231296; contains Pfam profile PF01554: MatE | chr1:4419768-4422632 FORWARD | Aliases: F13K23.21, F13K23_21R
PEPPERS0020137	cacn3885_rev	2874	3476	1.21	AT1G13020Symbol: None | eukaryotic translation initiation factor, putative (EIF4B5), eukaryotic initiation factor 4B (GI:6739522) {Arabidopsis thaliana}; EST gb:T22808 comes from this gene | chr1:4440542-4443682 REVERSE | Aliases: F3F19.4, F3F19_4NA
PEPPERS0014274	caKS01033A12.ab1	7197	10045	1.4	AT1G13020Symbol: None | eukaryotic translation initiation factor, putative (EIF4B5), eukaryotic initiation factor 4B (GI:6739522) {Arabidopsis thaliana}; EST gb:T22808 comes from this gene | chr1:4440542-4443682 REVERSE | Aliases: F3F19.4, F3F19_4NA
PEPPERS0015219	caKS09018E08.scf	13009	14558	1.12	AT1G13020Symbol: None | eukaryotic translation initiation factor, putative (EIF4B5), eukaryotic initiation factor 4B (GI:6739522) {Arabidopsis thaliana}; EST gb:T22808 comes from this gene | chr1:4440542-4443682 REVERSE | Aliases: F3F19.4, F3F19_4NA
PEPPERS0020088	cacn2876_rev	819	742	-1.1	AT1G13030Symbol: None | sphere organelles protein-related, contains weak similarity to Swiss-Prot:Q09003 sphere organelles protein SPH-1 (Sphere protein 1) (Xenopus laevis) | chr1:4444041-4447404 REVERSE | Aliases: F3F19.5, F3F19_5NA
PEPPERS0020089	cacn2877_rev	1860	1548	-1.2	AT1G13030Symbol: None | sphere organelles protein-related, contains weak similarity to Swiss-Prot:Q09003 sphere organelles protein SPH-1 (Sphere protein 1) (Xenopus laevis) | chr1:4444041-4447404 REVERSE | Aliases: F3F19.5, F3F19_5NA
PEPPERS0020152	cacn4202_rev	3824	2916	-1.31	AT1G13030Symbol: None | sphere organelles protein-related, contains weak similarity to Swiss-Prot:Q09003 sphere organelles protein SPH-1 (Sphere protein 1) (Xenopus laevis) | chr1:4444041-4447404 REVERSE | Aliases: F3F19.5, F3F19_5NA
PEPPERS0002900	cacn3577	691	23546	34.08	AT1G13080Symbol: None | cytochrome P450 family protein, identical to gb:D78605 cytochrome P450 monooxygenase from Arabidopsis thaliana and is a member of the PF:00067 Cytochrome P450 family. ESTs gb:Z18072, gb:Z35218 and gb:T43466 come from this gene | chr1:4459185-4460938 FORWARD | Aliases: F3F19.10, F3F19_10Q
PEPPERS0013073	cacn17099	192	4064	21.17	AT1G13080Symbol: None | cytochrome P450 family protein, identical to gb:D78605 cytochrome P450 monooxygenase from Arabidopsis thaliana and is a member of the PF:00067 Cytochrome P450 family. ESTs gb:Z18072, gb:Z35218 and gb:T43466 come from this gene | chr1:4459185-4460938 FORWARD | Aliases: F3F19.10, F3F19_10Q
PEPPERS0011601	cacn15296	7584	11293	1.49	AT1G13080Symbol: None | cytochrome P450 family protein, identical to gb:D78605 cytochrome P450 monooxygenase from Arabidopsis thaliana and is a member of the PF:00067 Cytochrome P450 family. ESTs gb:Z18072, gb:Z35218 and gb:T43466 come from this gene | chr1:4459185-4460938 FORWARD | Aliases: F3F19.10, F3F19_10Q
PEPPERS0009021	cacn11804	4614	4554	-1.01	AT1G13120Symbol: EMB1745 | expressed protein, contains Prosite PS00012: Phosphopantetheine attachment site; similar to GLE1 (GI:3288817) {Homo sapiens}; EST gb:N37870 comes from this gene | chr1:4469181-4473211 REVERSE | Aliases: F3F19.14, F3F19_14, EMB1745, EMBRYO DEFECTIVE 1745A
PEPPERS0022140	cacn11802	3191	2937	-1.09	AT1G13120Symbol: EMB1745 | expressed protein, contains Prosite PS00012: Phosphopantetheine attachment site; similar to GLE1 (GI:3288817) {Homo sapiens}; EST gb:N37870 comes from this gene | chr1:4469181-4473211 REVERSE | Aliases: F3F19.14, F3F19_14, EMB1745, EMBRYO DEFECTIVE 1745NA
PEPPERS0026918	cacn11803	2310	930	-2.48	AT1G13120Symbol: EMB1745 | expressed protein, contains Prosite PS00012: Phosphopantetheine attachment site; similar to GLE1 (GI:3288817) {Homo sapiens}; EST gb:N37870 comes from this gene | chr1:4469181-4473211 REVERSE | Aliases: F3F19.14, F3F19_14, EMB1745, EMBRYO DEFECTIVE 1745NA
PEPPERS0026919	cacn11803_rev	3101	3498	1.13	AT1G13120Symbol: EMB1745 | expressed protein, contains Prosite PS00012: Phosphopantetheine attachment site; similar to GLE1 (GI:3288817) {Homo sapiens}; EST gb:N37870 comes from this gene | chr1:4469181-4473211 REVERSE | Aliases: F3F19.14, F3F19_14, EMB1745, EMBRYO DEFECTIVE 1745NA
PEPPERS0014464	caKS01058B11.ab1	4094	6749	1.65	AT1G13130Symbol: None | glycosyl hydrolase family 5 protein / cellulase family protein | chr1:4474718-4477939 FORWARD | Aliases: F3F19.15, F3F19_15NA
PEPPERS0010689	cacn14098	4181	2391	-1.75	AT1G13130Symbol: None | glycosyl hydrolase family 5 protein / cellulase family protein | chr1:4474718-4477939 FORWARD | Aliases: F3F19.15, F3F19_15NA
PEPPERS0012916	cacn16900	4544	2487	-1.83	AT1G13130Symbol: None | glycosyl hydrolase family 5 protein / cellulase family protein | chr1:4474718-4477939 FORWARD | Aliases: F3F19.15, F3F19_15NA
PEPPERS0017764	caKS19055G01.ab1	3044	4679	1.54	AT1G13160Symbol: None | SDA1 family protein, contains Pfam PF05285: SDA1 domain; similar to mystery 45A (GI:16797816){Drosophila melanogaster} | chr1:4484597-4488525 FORWARD | Aliases: F3F19.18, F3F19_18DZ
PEPPERS0016443	caKS13035D02.ab1	2611	4286	1.64	AT1G13160Symbol: None | SDA1 family protein, contains Pfam PF05285: SDA1 domain; similar to mystery 45A (GI:16797816){Drosophila melanogaster} | chr1:4484597-4488525 FORWARD | Aliases: F3F19.18, F3F19_18DZ
PEPPERS0009428	cacn12358	6183	3208	-1.93	AT1G13170Symbol: None | oxysterol-binding family protein, similar to SP:P16258 Oxysterol-binding protein 1 {Oryctolagus cuniculus}; contains Pfam profiles PF00169: PH domain, PF01237: Oxysterol-binding protein | chr1:4488622-4492578 REVERSE | Aliases: F3F19.19, F3F19_19I
PEPPERS0026946	cacn11886	4596	2771	-1.66	AT1G13180Symbol: None | actin-related protein 3 (ARP3), identical to actin-related protein 3 (ARP3) (Arabidopsis thaliana) GI:21427461; contains Pfam profile PF00022: Actin | chr1:4495025-4498466 FORWARD | Aliases: F3F19.20, F3F19_20NA
PEPPERS0026947	cacn11886_rev	10629	6680	-1.59	AT1G13180Symbol: None | actin-related protein 3 (ARP3), identical to actin-related protein 3 (ARP3) (Arabidopsis thaliana) GI:21427461; contains Pfam profile PF00022: Actin | chr1:4495025-4498466 FORWARD | Aliases: F3F19.20, F3F19_20NA
PEPPERS0015531	caKS11051F10.ab1	44	2247	51.07	AT1G13195Symbol: None | zinc finger (C3HC4-type RING finger) family protein, similar to MTD2 (Medicago truncatula) GI:9294812; contains Pfam profile PF00097: Zinc finger, C3HC4 type (RING finger) | chr1:4501081-4503588 REVERSE | Aliases: NoneO
PEPPERS0018135	caKS20025B01.ab1	332	510	1.54	AT1G13220Symbol: None | nuclear matrix constituent protein-related, similar to nuclear matrix constituent protein 1 (NMCP1) (Daucus carota) GI:2190187 | chr1:4515603-4517531 FORWARD | Aliases: F3F19.25, F3F19_25Z
PEPPERS0018720	caKS23040H11.ab1_rev	8049	5685	-1.42	AT1G13245Symbol: None | expressed protein | chr1:4525483-4526061 REVERSE | Aliases: NoneNA
PEPPERS0015057	caKS09099E09.ab1	14226	4424	-3.22	AT1G13250Symbol: None | glycosyl transferase family 8 protein, contains Pfam profile: PF01501 Glycosyl transferase family 8 | chr1:4528620-4530060 REVERSE | Aliases: T6J4.1, T6J4_1NA
PEPPERS0019761	caKS26008B10.ab1	15682	7337	-2.14	AT1G13270Symbol: None | metallopeptidase M24 family protein, similar to SP:Q01662 Methionine aminopeptidase 1 precursor (EC 3.4.11.18) {Saccharomyces cerevisiae}; contains Pfam profile PF00557: metallopeptidase family M24 | chr1:4544953-4547295 FORWARD | Aliases: NoneO
PEPPERS0014461	caKS01057H10.ab1_rev	5469	2729	-2	AT1G13270Symbol: None | metallopeptidase M24 family protein, similar to SP:Q01662 Methionine aminopeptidase 1 precursor (EC 3.4.11.18) {Saccharomyces cerevisiae}; contains Pfam profile PF00557: metallopeptidase family M24 | chr1:4544953-4547295 FORWARD | Aliases: NoneO
PEPPERS0010949	cacn14443	5577	8407	1.51	AT1G13280Symbol: None | allene oxide cyclase family protein, similar to ERD12 (GI:15320414), allene oxide cyclase GI:8977961 from (Lycopersicon esculentum); contains Pfam profile PF06351: Allene oxide cyclase | chr1:4547521-4548872 FORWARD | Aliases: T6J4.4, T6J4_4NA
PEPPERS0012885	cacn16860	20919	22407	1.07	AT1G13320Symbol: None | serine/threonine protein phosphatase 2A (PP2A) 65 kDa regulatory subunit, putative, similar to protein phosphatase 2A 65 kDa regulatory subunit GI:683502 from (Arabidopsis thaliana) | chr1:4563509-4567746 REVERSE | Aliases: T6J4.8, T6J4_8T
PEPPERS0030568	caKS12041B07.scf	1423	1221	-1.17	AT1G13330Symbol: None | expressed protein, similar to nuclear receptor coactivator GT198 (GI:16506273) {Rattus norvegicus}; similar to TBP-1 interacting protein (GI:7328534) (Homo sapiens) | chr1:4567932-4570565 FORWARD | Aliases: T6J4.9, T6J4_9NA
PEPPERS0030569	caKS12041B07.scf_rev	2821	2416	-1.17	AT1G13330Symbol: None | expressed protein, similar to nuclear receptor coactivator GT198 (GI:16506273) {Rattus norvegicus}; similar to TBP-1 interacting protein (GI:7328534) (Homo sapiens) | chr1:4567932-4570565 FORWARD | Aliases: T6J4.9, T6J4_9NA
PEPPERS0017088	caKS16033C10.ab1	774	9196	11.88	AT1G13340Symbol: None | expressed protein, contains Pfam profile: PF03398 eukaryotic protein of unknown function, DUF292 | chr1:4569445-4571115 REVERSE | Aliases: T6J4.22, T6J4_22Z
PEPPERS0009930	cacn13028	5647	6001	1.06	AT1G13360Symbol: None | expressed protein | chr1:4576954-4577841 REVERSE | Aliases: NoneA
PEPPERS0010587	cacn13937	5722	9975	1.74	AT1G13360Symbol: None | expressed protein | chr1:4576954-4577841 REVERSE | Aliases: NoneNA
PEPPERS0001437	cacn1744	3335	1899	-1.76	AT1G13380Symbol: None | expressed protein | chr1:4589068-4590408 REVERSE | Aliases: T6J4.13, T6J4_13NA
PEPPERS0022000	cacn9207	8850	15212	1.72	AT1G13390Symbol: None | expressed protein | chr1:4592826-4593634 REVERSE | Aliases: T6J4.14, T6J4_14NA
PEPPERS0018854	caKS23034F02.ab1	465	764	1.64	AT1G13410Symbol: None | pentatricopeptide (PPR) repeat-containing protein, contains INTERPRO:IPR002885 PPR repeats | chr1:4601636-4603171 FORWARD | Aliases: T6J4.15, T6J4_15R
PEPPERS0006189	cacn8144	32835	35221	1.07	AT1G13440Symbol: None | glyceraldehyde 3-phosphate dehydrogenase, cytosolic, putative / NAD-dependent glyceraldehyde-3-phosphate dehydrogenase, putative, very strong similarity to SP:P25858 Glyceraldehyde 3-phosphate dehydrogenase, cytosolic (EC 1.2.1.12) {Arabidopsis thaliana}; contains Pfam profiles PF02800: Glyceraldehyde 3-phosphate dehydrogenase C-terminal domain, PF00044: Glyceraldehyde 3-p…
PEPPERS0000904	cacn1079_rev	32356	36638	1.13	AT1G13440Symbol: None | glyceraldehyde 3-phosphate dehydrogenase, cytosolic, putative / NAD-dependent glyceraldehyde-3-phosphate dehydrogenase, putative, very strong similarity to SP:P25858 Glyceraldehyde 3-phosphate dehydrogenase, cytosolic (EC 1.2.1.12) {Arabidopsis thaliana}; contains Pfam profiles PF02800: Glyceraldehyde 3-phosphate dehydrogenase C-terminal domain, PF00044: Glyceraldehyde 3-p…
PEPPERS0008740	cacn11433_rev	29	34	1.17	AT1G13440Symbol: None | glyceraldehyde 3-phosphate dehydrogenase, cytosolic, putative / NAD-dependent glyceraldehyde-3-phosphate dehydrogenase, putative, very strong similarity to SP:P25858 Glyceraldehyde 3-phosphate dehydrogenase, cytosolic (EC 1.2.1.12) {Arabidopsis thaliana}; contains Pfam profiles PF02800: Glyceraldehyde 3-phosphate dehydrogenase C-terminal domain, PF00044: Glyceraldehyde 3-p…
PEPPERS0011687	cacn15400	4054	5328	1.31	AT1G13450Symbol: None | DNA binding protein GT-1, identical to DNA binding protein GT-1 GI:598073 from (Arabidopsis thaliana) | chr1:4612754-4615202 REVERSE | Aliases: T6J4.18, T6J4_18K
PEPPERS0015271	caKS10027D12.scf	4744	2466	-1.92	AT1G13460Symbol: None | serine/threonine protein phosphatase 2A (PP2A) regulatory subunit B', putative, similar to SWISS-PROT:Q28653 serine/threonine protein phosphatase 2A, 56 kDa regulatory subunit, delta isoform (PP2A, B subunit, B' delta isoform, PP2A, B subunit, B56 delta isoform, PP2A, B subunit, PR61 delta isoform, PP2A, B subunit, R5 delta isoform, PP2A, B subunit, B'-gamma) (Oryctolagus …
PEPPERS0021918	cacn7269	6864	7523	1.1	AT1G13570Symbol: None | F-box family protein, contains F-box domain Pfam:PF00646 ; similar to SKP1 interacting partner 2 (SKIP2) TIGR_Ath1:At5g67250 | chr1:4642343-4644419 REVERSE | Aliases: F13B4.6, F13B4_6NA
PEPPERS0004469	cacn5577	1550	3234	2.09	AT1G13570Symbol: None | F-box family protein, contains F-box domain Pfam:PF00646 ; similar to SKP1 interacting partner 2 (SKIP2) TIGR_Ath1:At5g67250 | chr1:4642343-4644419 REVERSE | Aliases: F13B4.6, F13B4_6NA
PEPPERS0014528	caKS01066A04.ab1	3261	2337	-1.4	AT1G13570Symbol: None | F-box family protein, contains F-box domain Pfam:PF00646 ; similar to SKP1 interacting partner 2 (SKIP2) TIGR_Ath1:At5g67250 | chr1:4642343-4644419 REVERSE | Aliases: F13B4.6, F13B4_6NA
PEPPERS0011186	cacn14748	2573	3074	1.19	AT1G13570Symbol: None | F-box family protein, contains F-box domain Pfam:PF00646 ; similar to SKP1 interacting partner 2 (SKIP2) TIGR_Ath1:At5g67250 | chr1:4642343-4644419 REVERSE | Aliases: F13B4.6, F13B4_6NA
PEPPERS0015456	caKS10013D05.scf	5858	4604	-1.27	AT1G13580Symbol: None | longevity-assurance (LAG1) family protein, similar to Alternaria stem canker resistance protein (ASC1) (Lycopersicon esculentum) GI:7688742; contains Pfam profile PF03798: Longevity-assurance protein (LAG1) | chr1:4644697-4646850 REVERSE | Aliases: F13B4.7, F13B4_7U
PEPPERS0003324	cacn4114	9987	7327	-1.36	AT1G13690Symbol: None | RNA recognition motif (RRM)-containing protein, contains Pfam profile: PF00076 RNA recognition motif | chr1:4693286-4694404 FORWARD | Aliases: F21F23.13, F21F23_13O
PEPPERS0013337	cacn17414	2559	1476	-1.73	AT1G13700Symbol: None | glucosamine/galactosamine-6-phosphate isomerase family protein, similar to SP:O95336 6-phosphogluconolactonase (EC 3.1.1.31) (6PGL) {Homo sapiens}; contains Pfam profile PF01182: Glucosamine-6-phosphate isomerase/6-phosphogluconolactonase | chr1:4693959-4695979 REVERSE | Aliases: F21F23.14, F21F23_14G
PEPPERS0019144	caKS24035D12.ab1	7058	8370	1.19	AT1G13750Symbol: None | calcineurin-like phosphoesterase family protein, contains Pfam profile: PF00149 calcineurin-like phosphoesterase | chr1:4714820-4718232 REVERSE | Aliases: F21F23.18, F21F23_18G
PEPPERS0000905	cacn1081_rev	5568	6925	1.24	AT1G13750Symbol: None | calcineurin-like phosphoesterase family protein, contains Pfam profile: PF00149 calcineurin-like phosphoesterase | chr1:4714820-4718232 REVERSE | Aliases: F21F23.18, F21F23_18G
PEPPERS0017713	caKS19035A10.ab1	1095	395	-2.77	AT1G13820Symbol: None | hydrolase, alpha/beta fold family protein, contains Pfam profile PF00561: hydrolase, alpha/beta fold family | chr1:4735544-4737801 FORWARD | Aliases: F16A14.4, F16A14_4NA
PEPPERS0015127	caKS09053F07.scf	3492	1085	-3.22	AT1G13820Symbol: None | hydrolase, alpha/beta fold family protein, contains Pfam profile PF00561: hydrolase, alpha/beta fold family | chr1:4735544-4737801 FORWARD | Aliases: F16A14.4, F16A14_4R
PEPPERS0012776	cacn16718	7298	4948	-1.47	AT1G13860Symbol: None | dehydration-responsive protein-related, similar to early-responsive to dehydration stress ERD3 protein (Arabidopsis thaliana) GI:15320410; contains Pfam profile PF03141: Putative methyltransferase | chr1:4743305-4746908 REVERSE | Aliases: NoneNA
PEPPERS0000405	cacn500	2155	11710	5.43	AT1G13900Symbol: None | calcineurin-like phosphoesterase family protein, contains Pfam profile: PF00149 calcineurin-like phosphoesterase | chr1:4753142-4755577 REVERSE | Aliases: F16A14.11, F16A14_11G
PEPPERS0014711	caKS07023C10.scf	7968	9350	1.17	AT1G13900Symbol: None | calcineurin-like phosphoesterase family protein, contains Pfam profile: PF00149 calcineurin-like phosphoesterase | chr1:4753142-4755577 REVERSE | Aliases: F16A14.11, F16A14_11G
PEPPERS0010085	cacn13240_rev	11670	14327	1.23	AT1G13900Symbol: None | calcineurin-like phosphoesterase family protein, contains Pfam profile: PF00149 calcineurin-like phosphoesterase | chr1:4753142-4755577 REVERSE | Aliases: F16A14.11, F16A14_11G
PEPPERS0016404	caKS13069F03.ab1_rev	114	169	1.48	AT1G13900Symbol: None | calcineurin-like phosphoesterase family protein, contains Pfam profile: PF00149 calcineurin-like phosphoesterase | chr1:4753142-4755577 REVERSE | Aliases: F16A14.11, F16A14_11NA
PEPPERS0021982	cacn8680	514	426	-1.21	AT1G13930Symbol: None | expressed protein, weakly similar to drought-induced protein SDi-6 (PIR:S71562) common sunflower (fragment) | chr1:4761039-4761722 FORWARD | Aliases: F16A14.14NA
PEPPERS0019105	caKS23036G08.ab1	5663	4714	-1.2	AT1G13940Symbol: None | expressed protein | chr1:4762700-4766746 REVERSE | Aliases: F16A14.15NA
PEPPERS0007940	cacn10377	22526	24408	1.08	AT1G13950Symbol: None | eukaryotic translation initiation factor 5A-1 / eIF-5A 1, identical to SP:Q9XI91 Eukaryotic translation initiation factor 5A-1 (eIF-5A 1) {Arabidopsis thaliana} | chr1:4773573-4774838 FORWARD | Aliases: F16A14.17J
PEPPERS0007898	cacn10297	27755	31745	1.14	AT1G13950Symbol: None | eukaryotic translation initiation factor 5A-1 / eIF-5A 1, identical to SP:Q9XI91 Eukaryotic translation initiation factor 5A-1 (eIF-5A 1) {Arabidopsis thaliana} | chr1:4773573-4774838 FORWARD | Aliases: F16A14.17J
PEPPERS0007904	cacn10306	28387	29906	1.05	AT1G13950Symbol: None | eukaryotic translation initiation factor 5A-1 / eIF-5A 1, identical to SP:Q9XI91 Eukaryotic translation initiation factor 5A-1 (eIF-5A 1) {Arabidopsis thaliana} | chr1:4773573-4774838 FORWARD | Aliases: F16A14.17J
PEPPERS0007889	cacn10286	28860	26422	-1.09	AT1G13950Symbol: None | eukaryotic translation initiation factor 5A-1 / eIF-5A 1, identical to SP:Q9XI91 Eukaryotic translation initiation factor 5A-1 (eIF-5A 1) {Arabidopsis thaliana} | chr1:4773573-4774838 FORWARD | Aliases: F16A14.17J
PEPPERS0007937	cacn10373	24735	24732	1	AT1G13950Symbol: None | eukaryotic translation initiation factor 5A-1 / eIF-5A 1, identical to SP:Q9XI91 Eukaryotic translation initiation factor 5A-1 (eIF-5A 1) {Arabidopsis thaliana} | chr1:4773573-4774838 FORWARD | Aliases: F16A14.17J
PEPPERS0007911	cacn10328	29257	30741	1.05	AT1G13950Symbol: None | eukaryotic translation initiation factor 5A-1 / eIF-5A 1, identical to SP:Q9XI91 Eukaryotic translation initiation factor 5A-1 (eIF-5A 1) {Arabidopsis thaliana} | chr1:4773573-4774838 FORWARD | Aliases: F16A14.17J
PEPPERS0007909	cacn10321	28006	29685	1.06	AT1G13950Symbol: None | eukaryotic translation initiation factor 5A-1 / eIF-5A 1, identical to SP:Q9XI91 Eukaryotic translation initiation factor 5A-1 (eIF-5A 1) {Arabidopsis thaliana} | chr1:4773573-4774838 FORWARD | Aliases: F16A14.17J
PEPPERS0007921	cacn10341	25628	28755	1.12	AT1G13950Symbol: None | eukaryotic translation initiation factor 5A-1 / eIF-5A 1, identical to SP:Q9XI91 Eukaryotic translation initiation factor 5A-1 (eIF-5A 1) {Arabidopsis thaliana} | chr1:4773573-4774838 FORWARD | Aliases: F16A14.17J
PEPPERS0007698	cacn10070	21432	19536	-1.1	AT1G13950Symbol: None | eukaryotic translation initiation factor 5A-1 / eIF-5A 1, identical to SP:Q9XI91 Eukaryotic translation initiation factor 5A-1 (eIF-5A 1) {Arabidopsis thaliana} | chr1:4773573-4774838 FORWARD | Aliases: F16A14.17J
PEPPERS0007669	cacn10040	27585	29271	1.06	AT1G13950Symbol: None | eukaryotic translation initiation factor 5A-1 / eIF-5A 1, identical to SP:Q9XI91 Eukaryotic translation initiation factor 5A-1 (eIF-5A 1) {Arabidopsis thaliana} | chr1:4773573-4774838 FORWARD | Aliases: F16A14.17J
PEPPERS0007630	cacn9998	21437	18538	-1.16	AT1G13950Symbol: None | eukaryotic translation initiation factor 5A-1 / eIF-5A 1, identical to SP:Q9XI91 Eukaryotic translation initiation factor 5A-1 (eIF-5A 1) {Arabidopsis thaliana} | chr1:4773573-4774838 FORWARD | Aliases: F16A14.17J
PEPPERS0007660	cacn10031	29309	25401	-1.15	AT1G13950Symbol: None | eukaryotic translation initiation factor 5A-1 / eIF-5A 1, identical to SP:Q9XI91 Eukaryotic translation initiation factor 5A-1 (eIF-5A 1) {Arabidopsis thaliana} | chr1:4773573-4774838 FORWARD | Aliases: F16A14.17J
PEPPERS0007661	cacn10032	27738	25895	-1.07	AT1G13950Symbol: None | eukaryotic translation initiation factor 5A-1 / eIF-5A 1, identical to SP:Q9XI91 Eukaryotic translation initiation factor 5A-1 (eIF-5A 1) {Arabidopsis thaliana} | chr1:4773573-4774838 FORWARD | Aliases: F16A14.17J
PEPPERS0007667	cacn10038	13403	13402	1	AT1G13950Symbol: None | eukaryotic translation initiation factor 5A-1 / eIF-5A 1, identical to SP:Q9XI91 Eukaryotic translation initiation factor 5A-1 (eIF-5A 1) {Arabidopsis thaliana} | chr1:4773573-4774838 FORWARD | Aliases: F16A14.17J
PEPPERS0007666	cacn10037	20841	22057	1.06	AT1G13950Symbol: None | eukaryotic translation initiation factor 5A-1 / eIF-5A 1, identical to SP:Q9XI91 Eukaryotic translation initiation factor 5A-1 (eIF-5A 1) {Arabidopsis thaliana} | chr1:4773573-4774838 FORWARD | Aliases: F16A14.17J
PEPPERS0007665	cacn10036	16869	14960	-1.13	AT1G13950Symbol: None | eukaryotic translation initiation factor 5A-1 / eIF-5A 1, identical to SP:Q9XI91 Eukaryotic translation initiation factor 5A-1 (eIF-5A 1) {Arabidopsis thaliana} | chr1:4773573-4774838 FORWARD | Aliases: F16A14.17J
PEPPERS0007650	cacn10018	25386	26057	1.03	AT1G13950Symbol: None | eukaryotic translation initiation factor 5A-1 / eIF-5A 1, identical to SP:Q9XI91 Eukaryotic translation initiation factor 5A-1 (eIF-5A 1) {Arabidopsis thaliana} | chr1:4773573-4774838 FORWARD | Aliases: F16A14.17J
PEPPERS0007811	cacn10189	32703	34141	1.04	AT1G13950Symbol: None | eukaryotic translation initiation factor 5A-1 / eIF-5A 1, identical to SP:Q9XI91 Eukaryotic translation initiation factor 5A-1 (eIF-5A 1) {Arabidopsis thaliana} | chr1:4773573-4774838 FORWARD | Aliases: F16A14.17J
PEPPERS0007809	cacn10187	34337	37060	1.08	AT1G13950Symbol: None | eukaryotic translation initiation factor 5A-1 / eIF-5A 1, identical to SP:Q9XI91 Eukaryotic translation initiation factor 5A-1 (eIF-5A 1) {Arabidopsis thaliana} | chr1:4773573-4774838 FORWARD | Aliases: F16A14.17J
PEPPERS0007808	cacn10186	37396	35469	-1.05	AT1G13950Symbol: None | eukaryotic translation initiation factor 5A-1 / eIF-5A 1, identical to SP:Q9XI91 Eukaryotic translation initiation factor 5A-1 (eIF-5A 1) {Arabidopsis thaliana} | chr1:4773573-4774838 FORWARD | Aliases: F16A14.17J
PEPPERS0007857	cacn10242	29291	33657	1.15	AT1G13950Symbol: None | eukaryotic translation initiation factor 5A-1 / eIF-5A 1, identical to SP:Q9XI91 Eukaryotic translation initiation factor 5A-1 (eIF-5A 1) {Arabidopsis thaliana} | chr1:4773573-4774838 FORWARD | Aliases: F16A14.17J
PEPPERS0007866	cacn10253	25645	30557	1.19	AT1G13950Symbol: None | eukaryotic translation initiation factor 5A-1 / eIF-5A 1, identical to SP:Q9XI91 Eukaryotic translation initiation factor 5A-1 (eIF-5A 1) {Arabidopsis thaliana} | chr1:4773573-4774838 FORWARD | Aliases: F16A14.17J
PEPPERS0007848	cacn10232	26467	29200	1.1	AT1G13950Symbol: None | eukaryotic translation initiation factor 5A-1 / eIF-5A 1, identical to SP:Q9XI91 Eukaryotic translation initiation factor 5A-1 (eIF-5A 1) {Arabidopsis thaliana} | chr1:4773573-4774838 FORWARD | Aliases: F16A14.17J
PEPPERS0007798	cacn10175	36985	37103	1	AT1G13950Symbol: None | eukaryotic translation initiation factor 5A-1 / eIF-5A 1, identical to SP:Q9XI91 Eukaryotic translation initiation factor 5A-1 (eIF-5A 1) {Arabidopsis thaliana} | chr1:4773573-4774838 FORWARD | Aliases: F16A14.17J
PEPPERS0006639	cacn8755	9937	8724	-1.14	AT1G13950Symbol: None | eukaryotic translation initiation factor 5A-1 / eIF-5A 1, identical to SP:Q9XI91 Eukaryotic translation initiation factor 5A-1 (eIF-5A 1) {Arabidopsis thaliana} | chr1:4773573-4774838 FORWARD | Aliases: F16A14.17J
PEPPERS0006637	cacn8753	9588	9790	1.02	AT1G13950Symbol: None | eukaryotic translation initiation factor 5A-1 / eIF-5A 1, identical to SP:Q9XI91 Eukaryotic translation initiation factor 5A-1 (eIF-5A 1) {Arabidopsis thaliana} | chr1:4773573-4774838 FORWARD | Aliases: F16A14.17J
PEPPERS0006649	cacn8769	13500	18023	1.34	AT1G13950Symbol: None | eukaryotic translation initiation factor 5A-1 / eIF-5A 1, identical to SP:Q9XI91 Eukaryotic translation initiation factor 5A-1 (eIF-5A 1) {Arabidopsis thaliana} | chr1:4773573-4774838 FORWARD | Aliases: F16A14.17J
PEPPERS0006645	cacn8762	22282	23876	1.07	AT1G13950Symbol: None | eukaryotic translation initiation factor 5A-1 / eIF-5A 1, identical to SP:Q9XI91 Eukaryotic translation initiation factor 5A-1 (eIF-5A 1) {Arabidopsis thaliana} | chr1:4773573-4774838 FORWARD | Aliases: F16A14.17J
PEPPERS0006634	cacn8750	25071	31276	1.25	AT1G13950Symbol: None | eukaryotic translation initiation factor 5A-1 / eIF-5A 1, identical to SP:Q9XI91 Eukaryotic translation initiation factor 5A-1 (eIF-5A 1) {Arabidopsis thaliana} | chr1:4773573-4774838 FORWARD | Aliases: F16A14.17J
PEPPERS0006632	cacn8748	11631	13636	1.17	AT1G13950Symbol: None | eukaryotic translation initiation factor 5A-1 / eIF-5A 1, identical to SP:Q9XI91 Eukaryotic translation initiation factor 5A-1 (eIF-5A 1) {Arabidopsis thaliana} | chr1:4773573-4774838 FORWARD | Aliases: F16A14.17J
PEPPERS0006630	cacn8746	10571	13371	1.26	AT1G13950Symbol: None | eukaryotic translation initiation factor 5A-1 / eIF-5A 1, identical to SP:Q9XI91 Eukaryotic translation initiation factor 5A-1 (eIF-5A 1) {Arabidopsis thaliana} | chr1:4773573-4774838 FORWARD | Aliases: F16A14.17J
PEPPERS0006651	cacn8772	14979	16116	1.08	AT1G13950Symbol: None | eukaryotic translation initiation factor 5A-1 / eIF-5A 1, identical to SP:Q9XI91 Eukaryotic translation initiation factor 5A-1 (eIF-5A 1) {Arabidopsis thaliana} | chr1:4773573-4774838 FORWARD | Aliases: F16A14.17J
PEPPERS0006721	cacn8887_rev	15476	18681	1.21	AT1G13950Symbol: None | eukaryotic translation initiation factor 5A-1 / eIF-5A 1, identical to SP:Q9XI91 Eukaryotic translation initiation factor 5A-1 (eIF-5A 1) {Arabidopsis thaliana} | chr1:4773573-4774838 FORWARD | Aliases: F16A14.17J
PEPPERS0006727	cacn8893_rev	16339	21659	1.33	AT1G13950Symbol: None | eukaryotic translation initiation factor 5A-1 / eIF-5A 1, identical to SP:Q9XI91 Eukaryotic translation initiation factor 5A-1 (eIF-5A 1) {Arabidopsis thaliana} | chr1:4773573-4774838 FORWARD | Aliases: F16A14.17J
PEPPERS0006716	cacn8881_rev	17749	22813	1.29	AT1G13950Symbol: None | eukaryotic translation initiation factor 5A-1 / eIF-5A 1, identical to SP:Q9XI91 Eukaryotic translation initiation factor 5A-1 (eIF-5A 1) {Arabidopsis thaliana} | chr1:4773573-4774838 FORWARD | Aliases: F16A14.17J
PEPPERS0006714	cacn8879_rev	17773	19807	1.11	AT1G13950Symbol: None | eukaryotic translation initiation factor 5A-1 / eIF-5A 1, identical to SP:Q9XI91 Eukaryotic translation initiation factor 5A-1 (eIF-5A 1) {Arabidopsis thaliana} | chr1:4773573-4774838 FORWARD | Aliases: F16A14.17J
PEPPERS0006698	cacn8861_rev	8863	8763	-1.01	AT1G13950Symbol: None | eukaryotic translation initiation factor 5A-1 / eIF-5A 1, identical to SP:Q9XI91 Eukaryotic translation initiation factor 5A-1 (eIF-5A 1) {Arabidopsis thaliana} | chr1:4773573-4774838 FORWARD | Aliases: F16A14.17J
PEPPERS0033334	caKS21032I13.ab1	866	691	-1.25	AT1G13950Symbol: None | eukaryotic translation initiation factor 5A-1 / eIF-5A 1, identical to SP:Q9XI91 Eukaryotic translation initiation factor 5A-1 (eIF-5A 1) {Arabidopsis thaliana} | chr1:4773573-4774838 FORWARD | Aliases: F16A14.17NA
PEPPERS0033335	caKS21032I13.ab1_rev	657	744	1.13	AT1G13950Symbol: None | eukaryotic translation initiation factor 5A-1 / eIF-5A 1, identical to SP:Q9XI91 Eukaryotic translation initiation factor 5A-1 (eIF-5A 1) {Arabidopsis thaliana} | chr1:4773573-4774838 FORWARD | Aliases: F16A14.17NA
PEPPERS0004979	cacn6480_rev	69	77	1.12	AT1G13950Symbol: None | eukaryotic translation initiation factor 5A-1 / eIF-5A 1, identical to SP:Q9XI91 Eukaryotic translation initiation factor 5A-1 (eIF-5A 1) {Arabidopsis thaliana} | chr1:4773573-4774838 FORWARD | Aliases: F16A14.17NA
PEPPERS0006641	cacn8757	10904	11100	1.02	AT1G13950Symbol: None | eukaryotic translation initiation factor 5A-1 / eIF-5A 1, identical to SP:Q9XI91 Eukaryotic translation initiation factor 5A-1 (eIF-5A 1) {Arabidopsis thaliana} | chr1:4773573-4774838 FORWARD | Aliases: F16A14.17NA
PEPPERS0006740	cacn8909_rev	15444	16799	1.09	AT1G13950Symbol: None | eukaryotic translation initiation factor 5A-1 / eIF-5A 1, identical to SP:Q9XI91 Eukaryotic translation initiation factor 5A-1 (eIF-5A 1) {Arabidopsis thaliana} | chr1:4773573-4774838 FORWARD | Aliases: F16A14.17NA
PEPPERS0006653	cacn8782	15257	15990	1.05	AT1G13950Symbol: None | eukaryotic translation initiation factor 5A-1 / eIF-5A 1, identical to SP:Q9XI91 Eukaryotic translation initiation factor 5A-1 (eIF-5A 1) {Arabidopsis thaliana} | chr1:4773573-4774838 FORWARD | Aliases: F16A14.17NA
PEPPERS0014213	caKS01017A03.ab1	245	209	-1.17	AT1G13950Symbol: None | eukaryotic translation initiation factor 5A-1 / eIF-5A 1, identical to SP:Q9XI91 Eukaryotic translation initiation factor 5A-1 (eIF-5A 1) {Arabidopsis thaliana} | chr1:4773573-4774838 FORWARD | Aliases: F16A14.17NA
PEPPERS0015834	caKS12063A12.scf	412	380	-1.08	AT1G13950Symbol: None | eukaryotic translation initiation factor 5A-1 / eIF-5A 1, identical to SP:Q9XI91 Eukaryotic translation initiation factor 5A-1 (eIF-5A 1) {Arabidopsis thaliana} | chr1:4773573-4774838 FORWARD | Aliases: F16A14.17NA
PEPPERS0013934	cacn18145	1112	1512	1.36	AT1G13960Symbol: None | WRKY family transcription factor, similar to WKRY DNA-binding protein GB:AAD17441 | chr1:4776602-4779315 FORWARD | Aliases: F16A14.18NA
PEPPERS0011516	cacn15174	4710	5315	1.13	AT1G13960Symbol: None | WRKY family transcription factor, similar to WKRY DNA-binding protein GB:AAD17441 | chr1:4776602-4779315 FORWARD | Aliases: F16A14.18NA
PEPPERS0001977	cacn2431	3255	2037	-1.6	AT1G13970Symbol: None | expressed protein | chr1:4779520-4782531 REVERSE | Aliases: F16A14.19NA
PEPPERS0000803	cacn960	3292	5668	1.72	AT1G13980Symbol: None | pattern formation protein (EMB30) (GNOM), identical to SP:Q42510; contains Pfam profile PF01369: Sec7 domain | chr1:4788556-4794651 FORWARD | Aliases: F16A14.20U
PEPPERS0018023	caKS20013D10.ab1	4473	2510	-1.78	AT1G14000Symbol: None | protein kinase family protein / ankyrin repeat family protein, contains Pfam profiles: PF00069 protein kinase domain, PF00023 ankyrin repeat | chr1:4797355-4800278 FORWARD | Aliases: F7A19.9, F7A19_9T
PEPPERS0004862	cacn6081	15569	18936	1.22	AT1G14000Symbol: None | protein kinase family protein / ankyrin repeat family protein, contains Pfam profiles: PF00069 protein kinase domain, PF00023 ankyrin repeat | chr1:4797355-4800278 FORWARD | Aliases: F7A19.9, F7A19_9T
PEPPERS0013536	cacn17652	14912	17023	1.14	AT1G14000Symbol: None | protein kinase family protein / ankyrin repeat family protein, contains Pfam profiles: PF00069 protein kinase domain, PF00023 ankyrin repeat | chr1:4797355-4800278 FORWARD | Aliases: F7A19.9, F7A19_9T
PEPPERS0012355	cacn16199	13367	19034	1.42	AT1G14010Symbol: None | emp24/gp25L/p24 family protein, similar to SP:P49755 Transmembrane protein Tmp21 precursor (21 kDa Transmembrane trafficking protein) {Homo sapiens}; contains Pfam profile PF01105: emp24/gp25L/p24 family | chr1:4799914-4801819 REVERSE | Aliases: F7A19.10, F7A19_10U
PEPPERS0015941	caKS12081A02.ab1	3224	927	-3.48	AT1G14020Symbol: None | expressed protein, contains Pfam PF03138: Plant protein family. The function of this family of plant proteins is unknown; previously annotated as 'growth regulator protein -related' based on similarity to axi 1 protein (GB:X80301) (GI:559920) from (Nicotiana tabacum), which, due to scienitific fraud was retracted. Retraction in: Schell J. EMBO J 1999 May 17;18(10):2908. PM…
PEPPERS0019837	caKS26047B07.ab1_rev	165	34	-4.85	AT1G14030Symbol: None | ribulose-1,5 bisphosphate carboxylase oxygenase large subunit N-methyltransferase, putative, strong similarity to SP:P94026 Ribulose-1,5 bisphosphate carboxylase/oxygenase large subunit N- methyltransferase, chloroplast precursor (EC 2.1.1.127) ((Ribulose- bisphosphate-carboxylase)-lysine N-methyltransferase) {Nicotiana tabacum}; contains Pfam profile PF00856: SET domain; …
PEPPERS0012905	cacn16886	10217	2510	-4.07	AT1G14030Symbol: None | ribulose-1,5 bisphosphate carboxylase oxygenase large subunit N-methyltransferase, putative, strong similarity to SP:P94026 Ribulose-1,5 bisphosphate carboxylase/oxygenase large subunit N- methyltransferase, chloroplast precursor (EC 2.1.1.127) ((Ribulose- bisphosphate-carboxylase)-lysine N-methyltransferase) {Nicotiana tabacum}; contains Pfam profile PF00856: SET domain; …
PEPPERS0013121	cacn17164	2902	7193	2.48	AT1G14130Symbol: None | 2-oxoglutarate-dependent dioxygenase, putative, similar to adventitious rooting related oxygenase ARRO-1 from Malus x domestica, gi:3492806; contains Pfam domain PF03171, 2OG-Fe(II) oxygenase superfamily | chr1:4835721-4837588 REVERSE | Aliases: F7A19.21, F7A19_21QR
PEPPERS0008881	cacn11619	78	117	1.5	AT1G14130Symbol: None | 2-oxoglutarate-dependent dioxygenase, putative, similar to adventitious rooting related oxygenase ARRO-1 from Malus x domestica, gi:3492806; contains Pfam domain PF03171, 2OG-Fe(II) oxygenase superfamily | chr1:4835721-4837588 REVERSE | Aliases: F7A19.21, F7A19_21QR
PEPPERS0012708	cacn16633	9217	3540	-2.6	AT1G14150Symbol: None | oxygen evolving enhancer 3 (PsbQ) family protein, extrinsic pII protein; contains Pfam profile PF05757: Oxygen evolving enhancer protein 3 (PsbQ) | chr1:4839850-4840449 FORWARD | Aliases: NoneNA
PEPPERS0012707	cacn16632	6381	2150	-2.97	AT1G14150Symbol: None | oxygen evolving enhancer 3 (PsbQ) family protein, extrinsic pII protein; contains Pfam profile PF05757: Oxygen evolving enhancer protein 3 (PsbQ) | chr1:4839850-4840449 FORWARD | Aliases: NoneNA
PEPPERS0003031	cacn3739	12696	11398	-1.11	AT1G14170Symbol: None | KH domain-containing protein, location of EST 219C14T7 , gb:N38506 | chr1:4843250-4845807 REVERSE | Aliases: F7A19.25, F7A19_25NA
PEPPERS0014746	caKS07042C09.scf	4204	3060	-1.37	AT1G14220Symbol: None | ribonuclease T2 family protein, contains similarity to S-like ribonuclease PD1 GI:9957752 from (Prunus dulcis); contains ribonuclease T2 family histidine protein motif | chr1:4858637-4859596 REVERSE | Aliases: F7A19.32, F7A19_32A
PEPPERS0013900	cacn18106	14749	7254	-2.03	AT1G14220Symbol: None | ribonuclease T2 family protein, contains similarity to S-like ribonuclease PD1 GI:9957752 from (Prunus dulcis); contains ribonuclease T2 family histidine protein motif | chr1:4858637-4859596 REVERSE | Aliases: F7A19.32, F7A19_32NA
PEPPERS0009914	cacn13011	143	920	6.43	AT1G14220Symbol: None | ribonuclease T2 family protein, contains similarity to S-like ribonuclease PD1 GI:9957752 from (Prunus dulcis); contains ribonuclease T2 family histidine protein motif | chr1:4858637-4859596 REVERSE | Aliases: F7A19.32, F7A19_32NA
PEPPERS0010474	cacn13765	22	20	-1.1	AT1G14220Symbol: None | ribonuclease T2 family protein, contains similarity to S-like ribonuclease PD1 GI:9957752 from (Prunus dulcis); contains ribonuclease T2 family histidine protein motif | chr1:4858637-4859596 REVERSE | Aliases: F7A19.32, F7A19_32NA
PEPPERS0011822	cacn15563	997	436	-2.29	AT1G14270Symbol: None | CAAX amino terminal protease family protein, contains Pfam profile PF02517: CAAX amino terminal protease family | chr1:4874870-4877229 REVERSE | Aliases: F14L17.3, F14L17_3NA
PEPPERS0004151	cacn5181	523	2832	5.41	AT1G14290Symbol: None | acid phosphatase, putative, similar to acid phosphatase (Lupinus albus) GI:5360721; contains Pfam profile PF01598 sterol desaturase | chr1:4880046-4881947 REVERSE | Aliases: F14L17.5, F14L17_5NA
PEPPERS0017113	caKS16064E03.ab1	6236	4055	-1.54	AT1G14290Symbol: None | acid phosphatase, putative, similar to acid phosphatase (Lupinus albus) GI:5360721; contains Pfam profile PF01598 sterol desaturase | chr1:4880046-4881947 REVERSE | Aliases: F14L17.5, F14L17_5NA
PEPPERS0000769	cacn924	3575	3882	1.09	AT1G14300Symbol: None | expressed protein, contains Pfam PF04063: Domain of unknown function (DUF383) and PF04064: Domain of unknown function (DUF384) | chr1:4882371-4884780 REVERSE | Aliases: F14L17.6, F14L17_6S
PEPPERS0000770	cacn925	3544	4568	1.29	AT1G14300Symbol: None | expressed protein, contains Pfam PF04063: Domain of unknown function (DUF383) and PF04064: Domain of unknown function (DUF384) | chr1:4882371-4884780 REVERSE | Aliases: F14L17.6, F14L17_6S
PEPPERS0000788	cacn945	7328	5253	-1.4	AT1G14310Symbol: None | haloacid dehalogenase-like hydrolase family protein, contains InterPro accession IPR005834: Haloacid dehalogenase-like hydrolase | chr1:4885039-4886788 FORWARD | Aliases: F14L17.7, F14L17_7R
PEPPERS0004572	cacn5697	521	2247	4.31	AT1G14320Symbol: None | 60S ribosomal protein L10 (RPL10A) / Wilm's tumor suppressor protein-related, similar to tumor suppressor GI:575354 from (Oryza sativa) | chr1:4888209-4889656 FORWARD | Aliases: F14L17.9, F14L17_9J
PEPPERS0011672	cacn15385_rev	7048	6007	-1.17	AT1G14340Symbol: None | RNA recognition motif (RRM)-containing protein | chr1:4897341-4898956 FORWARD | Aliases: F14L17.11, F14L17_11NA
PEPPERS0022816	caKS11028C12.scf	25882	17116	-1.51	AT1G14345Symbol: None | expressed protein, contains one transmembrane domain | chr1:4899141-4899974 FORWARD | Aliases: NoneNA
PEPPERS0003405	cacn4236	21724	34548	1.59	AT1G14360Symbol: None | UDP-galactose/UDP-glucose transporter, putative, very similar to UDP-galactose/UDP-glucose transporter (GI:22651763) {Arabidopsis thaliana} | chr1:4910624-4913147 REVERSE | Aliases: F14L17.13, F14L17_13G
PEPPERS0010493	cacn13793	8709	13522	1.55	AT1G14360Symbol: None | UDP-galactose/UDP-glucose transporter, putative, very similar to UDP-galactose/UDP-glucose transporter (GI:22651763) {Arabidopsis thaliana} | chr1:4910624-4913147 REVERSE | Aliases: F14L17.13, F14L17_13G
PEPPERS0003368	cacn4178	473	1415	2.99	AT1G14370Symbol: None | protein kinase (APK2a), identical to protein kinase APK2a GI:2852447 from (Arabidopsis thaliana) | chr1:4915662-4918303 FORWARD | Aliases: F14L17.14, F14L17_14T
PEPPERS0023958	caKS07043A07.scf_rev	1491	852	-1.75	AT1G14380Symbol: None | calmodulin-binding family protein, contains Pfam profile PF00612: IQ calmodulin-binding motif | chr1:4917583-4921591 REVERSE | Aliases: F14L17.15, F14L17_15NA
PEPPERS0005269	cacn7043	23080	23488	1.02	AT1G14390Symbol: None | leucine-rich repeat transmembrane protein kinase, putative, similar to putative receptor-like protein kinase GI:2947063 from (Arabidopsis thaliana) | chr1:4924272-4926789 FORWARD | Aliases: F14L17.16, F14L17_16NA
PEPPERS0016182	caKS12038C06.scf	11267	3617	-3.12	AT1G14390Symbol: None | leucine-rich repeat transmembrane protein kinase, putative, similar to putative receptor-like protein kinase GI:2947063 from (Arabidopsis thaliana) | chr1:4924272-4926789 FORWARD | Aliases: F14L17.16, F14L17_16NA
PEPPERS0006026	cacn7963_rev	22	17	-1.29	AT1G14420Symbol: None | pectate lyase family protein, similar to pectate lyase P59 SP:P15722 from (Lycopersicon esculentum) | chr1:4931774-4933400 REVERSE | Aliases: F14L17.19, F14L17_19NA
PEPPERS0013212	cacn17274	135	190	1.41	AT1G14420Symbol: None | pectate lyase family protein, similar to pectate lyase P59 SP:P15722 from (Lycopersicon esculentum) | chr1:4931774-4933400 REVERSE | Aliases: F14L17.19, F14L17_19NA
PEPPERS0023715	cacn4827_rev	1803	1896	1.05	AT1G14440Symbol: None | zinc finger homeobox family protein / ZF-HD homeobox family protein | chr1:4938819-4940781 REVERSE | Aliases: F14L17.21, F14L17_21NA
PEPPERS0023634	caKS26008D04.ab1	5394	2012	-2.68	AT1G14440Symbol: None | zinc finger homeobox family protein / ZF-HD homeobox family protein | chr1:4938819-4940781 REVERSE | Aliases: F14L17.21, F14L17_21NA
PEPPERS0017873	caKS19065E04.ab1	5193	1579	-3.29	AT1G14440Symbol: None | zinc finger homeobox family protein / ZF-HD homeobox family protein | chr1:4938819-4940781 REVERSE | Aliases: F14L17.21, F14L17_21NA
PEPPERS0005392	cacn7212	15756	18728	1.19	AT1G14450Symbol: None | expressed protein, contains similarity to cytochrome c oxidase subunit I GI:5678701 from (Loligo pealei) | chr1:4946213-4947571 REVERSE | Aliases: F14L17.22, F14L17_22NA
PEPPERS0003221	cacn3976	19925	17291	-1.15	AT1G14510Symbol: None | PHD finger family protein, contains Pfam domain, PF00628: PHD-finger | chr1:4961882-4964420 REVERSE | Aliases: F14L17.29, F14L17_29NA
PEPPERS0003223	cacn3978	12928	10411	-1.24	AT1G14510Symbol: None | PHD finger family protein, contains Pfam domain, PF00628: PHD-finger | chr1:4961882-4964420 REVERSE | Aliases: F14L17.29, F14L17_29R
PEPPERS0009295	cacn12179	172	175	1.02	AT1G14520Symbol: None | oxygenase-related, similar to myo-inositol oxygenase (Sus scrofa) gi:17432544:gb:AAL39076 | chr1:4968207-4970008 REVERSE | Aliases: F14L17.30, F14L17_30R
PEPPERS0019071	caKS23022C09.ab1	6572	4954	-1.33	AT1G14530Symbol: None | tobamovirus multiplication protein 3, putative / TOM3, putative (THH1), identical to THH1 (GI:15706301) (Arabidopsis thaliana); supporting cDNA gi:15706300:dbj:AB057678.1: | chr1:4970853-4973717 REVERSE | Aliases: F14L17.31, F14L17_31, THH1, TOM THREE HOMOLOGNA
PEPPERS0017067	caKS16052G10.ab1	2739	4710	1.72	AT1G14530Symbol: None | tobamovirus multiplication protein 3, putative / TOM3, putative (THH1), identical to THH1 (GI:15706301) (Arabidopsis thaliana); supporting cDNA gi:15706300:dbj:AB057678.1: | chr1:4970853-4973717 REVERSE | Aliases: F14L17.31, F14L17_31, THH1, TOM THREE HOMOLOGNA
PEPPERS0014208	caKS01014G06.ab1	458	6232	13.61	AT1G14550Symbol: None | anionic peroxidase, putative, similar to anionic peroxidase GI:170202 from (Nicotiana sylvestris) | chr1:4979023-4980319 FORWARD | Aliases: F14L17.33, F14L17_33NA
PEPPERS0015501	caKS10020E08.scf	125	2320	18.56	AT1G14550Symbol: None | anionic peroxidase, putative, similar to anionic peroxidase GI:170202 from (Nicotiana sylvestris) | chr1:4979023-4980319 FORWARD | Aliases: F14L17.33, F14L17_33NA
PEPPERS0018027	caKS20008A10.ab1_rev	1493	2115	1.42	AT1G14560Symbol: None | mitochondrial substrate carrier family protein, contains Pfam profile: PF00153 mitochondrial carrier protein | chr1:4980667-4983279 FORWARD | Aliases: T5E21.6, T5E21_6C
PEPPERS0000312	cacn390	13508	9541	-1.42	AT1G14570Symbol: None | UBX domain-containing protein, contains Pfam profiles PF00789: UBX domain, PF02809: Ubiquitin interaction motif | chr1:4983562-4987355 FORWARD | Aliases: NoneO
PEPPERS0000949	cacn1133	8021	5999	-1.34	AT1G14570Symbol: None | UBX domain-containing protein, contains Pfam profiles PF00789: UBX domain, PF02809: Ubiquitin interaction motif | chr1:4983562-4987355 FORWARD | Aliases: NoneO
PEPPERS0008634	cacn11285	2649	3412	1.29	AT1G14610Symbol: None | valyl-tRNA synthetase / valine--tRNA ligase (VALRS), nearly identical to SP:P93736 Valyl-tRNA synthetase (EC 6.1.1.9) (Valine--tRNA ligase) (ValRS) {Arabidopsis thaliana} | chr1:5008239-5014512 REVERSE | Aliases: T5E21.11, T5E21_11J
PEPPERS0000075	cacn86	12835	16527	1.29	AT1G14610Symbol: None | valyl-tRNA synthetase / valine--tRNA ligase (VALRS), nearly identical to SP:P93736 Valyl-tRNA synthetase (EC 6.1.1.9) (Valine--tRNA ligase) (ValRS) {Arabidopsis thaliana} | chr1:5008239-5014512 REVERSE | Aliases: T5E21.11, T5E21_11J
PEPPERS0016244	caKS12026G04.scf	5964	7974	1.34	AT1G14610Symbol: None | valyl-tRNA synthetase / valine--tRNA ligase (VALRS), nearly identical to SP:P93736 Valyl-tRNA synthetase (EC 6.1.1.9) (Valine--tRNA ligase) (ValRS) {Arabidopsis thaliana} | chr1:5008239-5014512 REVERSE | Aliases: T5E21.11, T5E21_11J
PEPPERS0016270	caKS12036F09.scf	1441	3305	2.29	AT1G14610Symbol: None | valyl-tRNA synthetase / valine--tRNA ligase (VALRS), nearly identical to SP:P93736 Valyl-tRNA synthetase (EC 6.1.1.9) (Valine--tRNA ligase) (ValRS) {Arabidopsis thaliana} | chr1:5008239-5014512 REVERSE | Aliases: T5E21.11, T5E21_11J
PEPPERS0009666	cacn12671	198	125	-1.58	AT1G14610Symbol: None | valyl-tRNA synthetase / valine--tRNA ligase (VALRS), nearly identical to SP:P93736 Valyl-tRNA synthetase (EC 6.1.1.9) (Valine--tRNA ligase) (ValRS) {Arabidopsis thaliana} | chr1:5008239-5014512 REVERSE | Aliases: T5E21.11, T5E21_11NA
PEPPERS0001636	cacn2000	3376	3873	1.15	AT1G14620Symbol: None | expressed protein | chr1:5014749-5016599 REVERSE | Aliases: T5E21.12, T5E21_12J
PEPPERS0023644	caKS26060E08.ab1	25003	25675	1.03	AT1G14640Symbol: None | SWAP (Suppressor-of-White-APricot)/surp domain-containing protein, similar to human splicing factor GB:CAA59494 GI:899298 from (Homo sapiens); contains Pfam profile PF01805: Surp module | chr1:5023651-5025950 FORWARD | Aliases: T5E21.18, T5E21_18NA
PEPPERS0016086	caKS12002C02.scf	13743	11918	-1.15	AT1G14640Symbol: None | SWAP (Suppressor-of-White-APricot)/surp domain-containing protein, similar to human splicing factor GB:CAA59494 GI:899298 from (Homo sapiens); contains Pfam profile PF01805: Surp module | chr1:5023651-5025950 FORWARD | Aliases: T5E21.18, T5E21_18NA
PEPPERS0017232	caKS16022H06.ab1	24906	26119	1.05	AT1G14650Symbol: None | SWAP (Suppressor-of-White-APricot)/surp domain-containing protein / ubiquitin family protein, similar to SP:Q15459 Splicing factor 3 subunit 1 (Spliceosome associated protein 114) {Homo sapiens}; contains Pfam profiles PF00240: Ubiquitin family, PF01805: Surp module | chr1:5027657-5030787 FORWARD | Aliases: T5E21.13, T5E21_13A
PEPPERS0012306	cacn16142	9605	8699	-1.1	AT1G14670Symbol: None | endomembrane protein 70, putative, similar to endomembrane protein emp70 precursor isolog GB:AAF67014 GI:7677068 (Homo sapiens) | chr1:5037607-5040523 FORWARD | Aliases: F10B6.3, F10B6_3U
PEPPERS0012176	cacn15983	12471	14722	1.18	AT1G14685Symbol: None | expressed protein | chr1:5042583-5044289 FORWARD | Aliases: NoneNA
PEPPERS0015996	caKS12070F04.ab1	1534	646	-2.37	AT1G14690Symbol: None | similar to microtubule associated protein (MAP65/ASE1) family protein [Arabidopsis thaliana] (TAIR:At5g55230.1); similar to Unknown protein [Oryza sativa (japonica cultivar-group)] (GB:XP_470643.1); contains InterPro domain MAP65/ASE1 (InterPro:IPR007145) | chr1:5051758-5055247 REVERSE | Aliases: F10B6.8, F10B6_8NA
PEPPERS0009749	cacn12779	16	23	1.44	AT1G14700Symbol: None | purple acid phosphatase, putative, contains Pfam profile: PF00149 calcineurin-like phosphoesterase; similar to purple acid phosphatase (GI:20257479) (Arabidopsis thaliana) | chr1:5058675-5061052 FORWARD | Aliases: F10B6.10, F10B6_10O
PEPPERS0000557	cacn677	9712	9217	-1.05	AT1G14710Symbol: None | hydroxyproline-rich glycoprotein family protein, contains proline-rich extensin domains, INTERPRO:IPR002965 | chr1:5061861-5065077 REVERSE | Aliases: F10B6.11, F10B6_11S
PEPPERS0008832	cacn11553	3989	6116	1.53	AT1G14740Symbol: None | expressed protein | chr1:5075208-5077786 REVERSE | Aliases: F10B6.14, F10B6_14NA
PEPPERS0012996	cacn17000	304	5176	17.03	AT1G14740Symbol: None | expressed protein | chr1:5075208-5077786 REVERSE | Aliases: F10B6.14, F10B6_14NA
PEPPERS0011447	cacn15077	4230	6165	1.46	AT1G14740Symbol: None | expressed protein | chr1:5075208-5077786 REVERSE | Aliases: F10B6.14, F10B6_14NA
PEPPERS0018364	caKS21023J10.ab1	1983	2917	1.47	AT1G14780Symbol: None | expressed protein | chr1:5090985-5094147 FORWARD | Aliases: F10B6.18, F10B6_18NA
PEPPERS0014260	caKS01031C07.ab1_rev	3413	5132	1.5	AT1G14780Symbol: None | expressed protein | chr1:5090985-5094147 FORWARD | Aliases: F10B6.18, F10B6_18NA
PEPPERS0014504	caKS01063D02.ab1	1902	5763	3.03	AT1G14790Symbol: None | RNA-dependent RNA polymerase, putative, similar to RNA-directed RNA polymerase GB:CAA09697 GI:4138282 (Nicotiana tabacum) | chr1:5093409-5098027 REVERSE | Aliases: F10B6.19, F10B6_19A
PEPPERS0016893	caKS15062H07.ab1	1028	3380	3.29	AT1G14790Symbol: None | RNA-dependent RNA polymerase, putative, similar to RNA-directed RNA polymerase GB:CAA09697 GI:4138282 (Nicotiana tabacum) | chr1:5093409-5098027 REVERSE | Aliases: F10B6.19, F10B6_19A
PEPPERS0003895	cacn4859	7701	6200	-1.24	AT1G14810Symbol: None | semialdehyde dehydrogenase family protein, similar to SP:O31219 Aspartate-semialdehyde dehydrogenase (EC 1.2.1.11) (ASA dehydrogenase) (ASADH) {Legionella pneumophila}; contains Pfam profiles PF02774: Semialdehyde dehydrogenase dimerisation domain, PF01118: Semialdehyde dehydrogenase NAD binding domain | chr1:5102419-5104684 REVERSE | Aliases: F10B6.22, F10B6_22E
PEPPERS0000091	cacn107	16400	6460	-2.54	AT1G14820Symbol: None | SEC14 cytosolic factor family protein / phosphoglyceride transfer family protein, contains Pfam PF00650 : CRAL/TRIO domain; similar to phosphatidylinositol/phosphatidylcholine transfer protein SP:P24280 (Saccharomyces cerevisiae (Baker's yeast)) | chr1:5105109-5106790 REVERSE | Aliases: NoneI
PEPPERS0010933	cacn14427	1066	1632	1.53	AT1G14820Symbol: None | SEC14 cytosolic factor family protein / phosphoglyceride transfer family protein, contains Pfam PF00650 : CRAL/TRIO domain; similar to phosphatidylinositol/phosphatidylcholine transfer protein SP:P24280 (Saccharomyces cerevisiae (Baker's yeast)) | chr1:5105109-5106790 REVERSE | Aliases: NoneI
PEPPERS0030224	caKS11003G09.scf	9776	8092	-1.21	AT1G14850Symbol: None | non-repetitive/WGA-negative nucleoporin family protein, contains Pfam profile: PF03177 non-repetitive/WGA-negative nucleoporin | chr1:5116691-5123254 REVERSE | Aliases: F10B6.25, F10B6_25NA
PEPPERS0030225	caKS11003G09.scf_rev	14779	10173	-1.45	AT1G14850Symbol: None | non-repetitive/WGA-negative nucleoporin family protein, contains Pfam profile: PF03177 non-repetitive/WGA-negative nucleoporin | chr1:5116691-5123254 REVERSE | Aliases: F10B6.25, F10B6_25NA
PEPPERS0004919	cacn6234	17199	13200	-1.3	AT1G14850Symbol: None | non-repetitive/WGA-negative nucleoporin family protein, contains Pfam profile: PF03177 non-repetitive/WGA-negative nucleoporin | chr1:5116691-5123254 REVERSE | Aliases: F10B6.25, F10B6_25NA
PEPPERS0017956	caKS20001E12.ab1	15193	10979	-1.38	AT1G14850Symbol: None | non-repetitive/WGA-negative nucleoporin family protein, contains Pfam profile: PF03177 non-repetitive/WGA-negative nucleoporin | chr1:5116691-5123254 REVERSE | Aliases: F10B6.25, F10B6_25YU
PEPPERS0002210	cacn2721	10460	8263	-1.27	AT1G14850Symbol: None | non-repetitive/WGA-negative nucleoporin family protein, contains Pfam profile: PF03177 non-repetitive/WGA-negative nucleoporin | chr1:5116691-5123254 REVERSE | Aliases: F10B6.25, F10B6_25YU
PEPPERS0019509	caKS24047D08.ab1	7423	11295	1.52	AT1G14860Symbol: ATNUDT18 | MutT/nudix family protein, low similarity to SP:Q09790 Diadenosine 5',5'''-P1,P6-hexaphosphate hydrolase (EC 3.6.1.-) (Ap6A hydrolase) {Schizosaccharomyces pombe}; contains Pfam profile PF00293: NUDIX domain | chr1:5124737-5126146 FORWARD | Aliases: F10B6.26, F10B6_26, ATNUDT18NA
PEPPERS0013277	cacn17347	336	627	1.87	AT1G14870Symbol: None | expressed protein, similar to PGPS/D12 (Petunia x hybrida) GI:4105794; contains Pfam profile PF04749: Protein of unknown function, DUF614 | chr1:5128370-5129518 REVERSE | Aliases: F10B6.27, F10B6_27NA
PEPPERS0013278	cacn17348	6992	12830	1.83	AT1G14870Symbol: None | expressed protein, similar to PGPS/D12 (Petunia x hybrida) GI:4105794; contains Pfam profile PF04749: Protein of unknown function, DUF614 | chr1:5128370-5129518 REVERSE | Aliases: F10B6.27, F10B6_27NA
PEPPERS0013205	cacn17264	9198	12769	1.39	AT1G14870Symbol: None | expressed protein, similar to PGPS/D12 (Petunia x hybrida) GI:4105794; contains Pfam profile PF04749: Protein of unknown function, DUF614 | chr1:5128370-5129518 REVERSE | Aliases: F10B6.27, F10B6_27NA
PEPPERS0015384	caKS10113A04.ab1	131	190	1.45	AT1G14870Symbol: None | expressed protein, similar to PGPS/D12 (Petunia x hybrida) GI:4105794; contains Pfam profile PF04749: Protein of unknown function, DUF614 | chr1:5128370-5129518 REVERSE | Aliases: F10B6.27, F10B6_27NA
PEPPERS0011007	cacn14523	4849	2366	-2.05	AT1G14890Symbol: None | invertase/pectin methylesterase inhibitor family protein, similar to pectinesterase GB:X85216 GI:732912 SP:Q43111 (Phaseolus vulgaris), SP:Q42534 from Arabidopsis thaliana; contains Pfam profile PF04043: Plant invertase/pectin methylesterase inhibitor | chr1:5137048-5137926 FORWARD | Aliases: F10B6.30, F10B6_30NA
PEPPERS0001233	cacn1496	6262	3447	-1.82	AT1G14900Symbol: None | high-mobility-group protein / HMG-I/Y protein, nearly identical to high-mobility-group protein HMG-I/Y protein (Arabidopsis thaliana) GI:1429211; contains Pfam profiles PF00538: linker histone H1 and H5 family, PF02178: AT hook motif | chr1:5138329-5139419 REVERSE | Aliases: F10B6.31, F10B6_31NA
PEPPERS0019199	caKS24064E10.ab1	45	60	1.33	AT1G14980Symbol: None | 10 kDa chaperonin (CPN10), identical to SP:P34893 from (Arabidopsis thaliana) | chr1:5165623-5166740 REVERSE | Aliases: T15D22.2, T15D22_2O
PEPPERS0007410	cacn9758_rev	12450	13062	1.05	AT1G14980Symbol: None | 10 kDa chaperonin (CPN10), identical to SP:P34893 from (Arabidopsis thaliana) | chr1:5165623-5166740 REVERSE | Aliases: T15D22.2, T15D22_2O
PEPPERS0007535	cacn9886_rev	24842	28063	1.13	AT1G14980Symbol: None | 10 kDa chaperonin (CPN10), identical to SP:P34893 from (Arabidopsis thaliana) | chr1:5165623-5166740 REVERSE | Aliases: T15D22.2, T15D22_2O
PEPPERS0007591	cacn9945_rev	27039	25771	-1.05	AT1G14980Symbol: None | 10 kDa chaperonin (CPN10), identical to SP:P34893 from (Arabidopsis thaliana) | chr1:5165623-5166740 REVERSE | Aliases: T15D22.2, T15D22_2O
PEPPERS0007523	cacn9874_rev	21644	23060	1.07	AT1G14980Symbol: None | 10 kDa chaperonin (CPN10), identical to SP:P34893 from (Arabidopsis thaliana) | chr1:5165623-5166740 REVERSE | Aliases: T15D22.2, T15D22_2O
PEPPERS0010360	cacn13611	1539	1592	1.03	AT1G14990Symbol: None | expressed protein | chr1:5167147-5168238 REVERSE | Aliases: T15D22.3, T15D22_3NA
PEPPERS0018733	caKS23011G11.ab1_rev	509	397	-1.28	AT1G15000Symbol: SCPL50 | serine carboxypeptidase S10 family protein, similar to Serine carboxypeptidase precursor (SP:P32826) (Arabidopsis thaliana); similar to GB:AAD42963 from (Matricaria chamomilla) | chr1:5168591-5170061 FORWARD | Aliases: T15D22.4, T15D22_4, SCPL50OE
PEPPERS0017200	caKS16035F07.ab1	491	762	1.55	AT1G15060Symbol: None | expressed protein | chr1:5183623-5186936 REVERSE | Aliases: F9L1.1NA
PEPPERS0016315	caKS13063C12.ab1	205	15350	74.88	AT1G15100Symbol: None | zinc finger (C3HC4-type RING finger) family protein, contains Pfam profile: PF00097 zinc finger, C3HC4 type (RING finger) | chr1:5193421-5194198 REVERSE | Aliases: NoneNA
PEPPERS0005912	cacn7831	946	1229	1.3	AT1G15100Symbol: None | zinc finger (C3HC4-type RING finger) family protein, contains Pfam profile: PF00097 zinc finger, C3HC4 type (RING finger) | chr1:5193421-5194198 REVERSE | Aliases: NoneO
PEPPERS0008497	cacn11090	82	94	1.15	AT1G15100Symbol: None | zinc finger (C3HC4-type RING finger) family protein, contains Pfam profile: PF00097 zinc finger, C3HC4 type (RING finger) | chr1:5193421-5194198 REVERSE | Aliases: NoneO
PEPPERS0001642	cacn2006	1699	1568	-1.08	AT1G15110Symbol: None | phosphatidyl serine synthase family protein, contains Pfam profile: PF03034 phosphatidyl serine synthase | chr1:5199094-5202170 FORWARD | Aliases: F9L1.4, F9L1_4I
PEPPERS0010194	cacn13384_rev	1141	1390	1.22	AT1G15110Symbol: None | phosphatidyl serine synthase family protein, contains Pfam profile: PF03034 phosphatidyl serine synthase | chr1:5199094-5202170 FORWARD | Aliases: F9L1.4, F9L1_4I
PEPPERS0008495	cacn11087	13665	16421	1.2	AT1G15120Symbol: None | ubiquinol-cytochrome C reductase complex 7.8 kDa protein, putative / mitochondrial hinge protein, putative, similar to SP:P48504 Ubiquinol-cytochrome C reductase complex 7.8 kDa protein (EC 1.10.2.2) (Mitochondrial hinge protein) (CR7) {Solanum tuberosum}; contains Pfam profile PF02320: Ubiquinol-cytochrome C reductase hinge protein | chr1:5202849-5204188 FORWARD | Aliases…
PEPPERS0016748	caKS15052F12.ab1_rev	916	773	-1.18	AT1G15120Symbol: None | ubiquinol-cytochrome C reductase complex 7.8 kDa protein, putative / mitochondrial hinge protein, putative, similar to SP:P48504 Ubiquinol-cytochrome C reductase complex 7.8 kDa protein (EC 1.10.2.2) (Mitochondrial hinge protein) (CR7) {Solanum tuberosum}; contains Pfam profile PF02320: Ubiquinol-cytochrome C reductase hinge protein | chr1:5202849-5204188 FORWARD | Aliases…
PEPPERS0015492	caKS10017H08.scf	13563	17005	1.25	AT1G15120Symbol: None | ubiquinol-cytochrome C reductase complex 7.8 kDa protein, putative / mitochondrial hinge protein, putative, similar to SP:P48504 Ubiquinol-cytochrome C reductase complex 7.8 kDa protein (EC 1.10.2.2) (Mitochondrial hinge protein) (CR7) {Solanum tuberosum}; contains Pfam profile PF02320: Ubiquinol-cytochrome C reductase hinge protein | chr1:5202849-5204188 FORWARD | Aliases…
PEPPERS0013256	cacn17324	5870	9126	1.55	AT1G15130Symbol: None | hydroxyproline-rich glycoprotein family protein | chr1:5205997-5209910 REVERSE | Aliases: F9L1.7, F9L1_7NA
PEPPERS0003268	cacn4033	10303	15664	1.52	AT1G15130Symbol: None | hydroxyproline-rich glycoprotein family protein | chr1:5205997-5209910 REVERSE | Aliases: F9L1.7, F9L1_7R
PEPPERS0015449	caKS10009B06.scf	2835	6468	2.28	AT1G15130Symbol: None | hydroxyproline-rich glycoprotein family protein | chr1:5205997-5209910 REVERSE | Aliases: F9L1.7, F9L1_7R
PEPPERS0003640	cacn4533	16697	9488	-1.76	AT1G15140Symbol: None | oxidoreductase NAD-binding domain-containing protein, Contains Pfam profile PF00175: Oxidoreductase NAD-binding domain; ESTs gb:H76345 and gb:AA651465 come from this gene | chr1:5210201-5212344 REVERSE | Aliases: F9L1.8, F9L1_8NA
PEPPERS0004308	cacn5383	7449	23773	3.19	AT1G15190Symbol: None | expressed protein | chr1:5227270-5228016 FORWARD | Aliases: F9L1.13, F9L1_13NA
PEPPERS0016659	caKS14044C03.ab1_rev	19818	18735	-1.06	AT1G15200Symbol: None | protein-protein interaction regulator family protein, contains Pfam PF04696: pinin/SDK/memA/ protein conserved region | chr1:5228331-5231055 REVERSE | Aliases: F9L1.14, F9L1_14Z
PEPPERS0014000	cacn18225	4237	3770	-1.12	AT1G15215Symbol: None | expressed protein | chr1:5238097-5240046 FORWARD | Aliases: NoneNA
PEPPERS0000966	cacn1152	10530	12698	1.21	AT1G15250Symbol: None | 60S ribosomal protein L37 (RPL37A), almost identical to GB:Q43292 | chr1:5248660-5249457 REVERSE | Aliases: F9L1.46, F9L1_46J
PEPPERS0015093	caKS09026H03.scf	5478	8469	1.55	AT1G15270Symbol: None | expressed protein, ESTs gb:AA650895, gb:AA720043 and gb:R29777 come from this gene | chr1:5250653-5252097 REVERSE | Aliases: F9L1.21, F9L1_21NA
PEPPERS0019532	caKS24038H08.ab1	24	18	-1.33	AT1G15290Symbol: None | similar to expressed protein [Arabidopsis thaliana] (TAIR:At4g28080.1); similar to tetratricopeptide repeat (TPR)-containing protein [Arabidopsis thaliana] (TAIR:At1g01320.1); similar to putative tetratricopeptide repeat(TPR)-containing protein [Oryza sativa (japonica cultivar-group)] (GB:XP_477727.1); contains InterPro domain TPR repeat (InterPro:IPR001440) | chr1:5257041…
PEPPERS0013177	cacn17235	13402	7614	-1.76	AT1G15290Symbol: None | similar to expressed protein [Arabidopsis thaliana] (TAIR:At4g28080.1); similar to tetratricopeptide repeat (TPR)-containing protein [Arabidopsis thaliana] (TAIR:At1g01320.1); similar to putative tetratricopeptide repeat(TPR)-containing protein [Oryza sativa (japonica cultivar-group)] (GB:XP_477727.1); contains InterPro domain TPR repeat (InterPro:IPR001440) | chr1:5257041…
PEPPERS0002615	cacn3227_rev	522	217	-2.41	AT1G15330Symbol: None | CBS domain-containing protein, low similarity to SP:Q9MYP4 5'-AMP-activated protein kinase, gamma-3 subunit (AMPK gamma-3 chain) (AMPK gamma3) {Sus scrofa}; contains Pfam profile PF00571: CBS domain | chr1:5274341-5275597 FORWARD | Aliases: F9L1.27, F9L1_27NA
PEPPERS0002616	cacn3228_rev	355	258	-1.38	AT1G15330Symbol: None | CBS domain-containing protein, low similarity to SP:Q9MYP4 5'-AMP-activated protein kinase, gamma-3 subunit (AMPK gamma-3 chain) (AMPK gamma3) {Sus scrofa}; contains Pfam profile PF00571: CBS domain | chr1:5274341-5275597 FORWARD | Aliases: F9L1.27, F9L1_27NA
PEPPERS0001285	cacn1560	12527	14117	1.13	AT1G15340Symbol: None | methyl-CpG-binding domain-containing protein, contains Pfam profile PF01429: Methyl-CpG binding domain | chr1:5275672-5277657 REVERSE | Aliases: F9L1.28, F9L1_28NA
PEPPERS0013345	cacn17423	27082	25475	-1.06	AT1G15340Symbol: None | methyl-CpG-binding domain-containing protein, contains Pfam profile PF01429: Methyl-CpG binding domain | chr1:5275672-5277657 REVERSE | Aliases: F9L1.28, F9L1_28NA
PEPPERS0004905	cacn6198	4172	2660	-1.57	AT1G15350Symbol: None | expressed protein | chr1:5278286-5279854 REVERSE | Aliases: NoneNA
PEPPERS0027433	cacn13460_rev	429	315	-1.36	AT1G15360Symbol: None | encodes a member of the ERF (ethylene response factor) subfamily B-6 of ERF/AP2 transcription factor family. The protein contains one AP2 domain. There are 12 members in this subfamily including RAP2.11. | chr1:5283536-5284668 FORWARD | Aliases: F9L1.31, F9L1_31NA
PEPPERS0027432	cacn13460	93	73	-1.27	AT1G15360Symbol: None | encodes a member of the ERF (ethylene response factor) subfamily B-6 of ERF/AP2 transcription factor family. The protein contains one AP2 domain. There are 12 members in this subfamily including RAP2.11. | chr1:5283536-5284668 FORWARD | Aliases: F9L1.31, F9L1_31NA
PEPPERS0010251	cacn13461	363	94	-3.86	AT1G15360Symbol: None | encodes a member of the ERF (ethylene response factor) subfamily B-6 of ERF/AP2 transcription factor family. The protein contains one AP2 domain. There are 12 members in this subfamily including RAP2.11. | chr1:5283536-5284668 FORWARD | Aliases: F9L1.31, F9L1_31NA
PEPPERS0009016	cacn11793	6308	8912	1.41	AT1G15370Symbol: None | expressed protein | chr1:5287057-5288506 FORWARD | Aliases: F9L1.32, F9L1_32NA
PEPPERS0017091	caKS16021A10.ab1	13855	6898	-2.01	AT1G15390Symbol: None | peptide deformylase, mitochondrial / polypeptide deformylase 1A (PDF1A), nearly identical to SP:Q9FV53 Peptide deformylase, mitochondrial precursor (EC 3.5.1.88) (PDF) (Polypeptide deformylase) {Arabidopsis thaliana}; contains Pfam profile PF01327: polypeptide deformylase; supporting cDNA gi:11320951:gb:AF250959.1:AF250959 | chr1:5294624-5295792 FORWARD | Aliases: NoneJ
PEPPERS0001237	cacn1501	859	680	-1.26	AT1G15410Symbol: None | aspartate-glutamate racemase family, contains Pfam profile PF:01177 Aspartate-glutamate racemase family; contains TIGRFAM TIGR00035: aspartate racemase; similar to aspartate racemase (GI:5458794){Pyrococcus abyssi} | chr1:5298939-5300898 FORWARD | Aliases: F9L1.36, F9L1_36NA
PEPPERS0001238	cacn1502	14274	6440	-2.22	AT1G15410Symbol: None | aspartate-glutamate racemase family, contains Pfam profile PF:01177 Aspartate-glutamate racemase family; contains TIGRFAM TIGR00035: aspartate racemase; similar to aspartate racemase (GI:5458794){Pyrococcus abyssi} | chr1:5298939-5300898 FORWARD | Aliases: F9L1.36, F9L1_36NA
PEPPERS0014969	caKS09095A11.ab1	1850	2340	1.26	AT1G15440Symbol: None | transducin family protein / WD-40 repeat family protein, Strong similarity to gb X95263 Periodic tryptophan protein 2 gene (PWP2) from Homo sapiens and contains 6 WD40, G-beta repeat domains | chr1:5306056-5309509 REVERSE | Aliases: F9L1.40, F9L1_40A
PEPPERS0015684	caKS11068C04.ab1	2463	3213	1.3	AT1G15440Symbol: None | transducin family protein / WD-40 repeat family protein, Strong similarity to gb X95263 Periodic tryptophan protein 2 gene (PWP2) from Homo sapiens and contains 6 WD40, G-beta repeat domains | chr1:5306056-5309509 REVERSE | Aliases: F9L1.40, F9L1_40A
PEPPERS0015786	caKS11003H09.scf	3784	3979	1.05	AT1G15440Symbol: None | transducin family protein / WD-40 repeat family protein, Strong similarity to gb X95263 Periodic tryptophan protein 2 gene (PWP2) from Homo sapiens and contains 6 WD40, G-beta repeat domains | chr1:5306056-5309509 REVERSE | Aliases: F9L1.40, F9L1_40NA
PEPPERS0018018	caKS20047F10.ab1	302	145	-2.08	AT1G15460Symbol: None | anion exchange family protein, member of the PF:00955 Anion exchanger family | chr1:5309996-5313424 REVERSE | Aliases: F9L1.41, F9L1_41P
PEPPERS0001604	cacn1954_rev	2977	2335	-1.27	AT1G15480Symbol: None | DNA-binding protein, putative, similar to DNA-binding protein (Triticum aestivum) GI:6958202; contains Pfam profile PF01535: PPR repeat | chr1:5318208-5320589 FORWARD | Aliases: F9L1.43, F9L1_43R
PEPPERS0001111	cacn1344	10807	4536	-2.38	AT1G15500Symbol: None | chloroplast ADP, ATP carrier protein, putative / ADP, ATP translocase, putative / adenine nucleotide translocase, putative, strong similarity to SP:Q39002 Chloroplast ADP,ATP carrier protein 1, chloroplast precursor (ADP/ATP translocase 1) (Adenine nucleotide translocase 1) {Arabidopsis thaliana}; contains Pfam profile PF03219: TLC ATP/ADP transporter | chr1:5326285-532886…
PEPPERS0015140	caKS09038A07.scf	2014	896	-2.25	AT1G15510Symbol: None | pentatricopeptide (PPR) repeat-containing protein, contains INTERPRO:IPR002885 PPR repeats | chr1:5329106-5331706 FORWARD | Aliases: T16N11.2, T16N11_2NA
PEPPERS0015919	caKS12024D10.scf	514	495	-1.04	AT1G15520Symbol: PDR12 | ABC transporter family involved in resistant to lead. Localizes to plasma membrane. Upregulated by lead. Expressed in leaves, flowers. Not expressed in roots. | chr1:5331988-5338170 REVERSE | Aliases: T16N11.3, T16N11_3, PDR12, PLEIOTROPIC DRUG RESISTANCE 12NA
PEPPERS0018032	caKS20031G10.ab1	28	258	9.21	AT1G15520Symbol: PDR12 | ABC transporter family involved in resistant to lead. Localizes to plasma membrane. Upregulated by lead. Expressed in leaves, flowers. Not expressed in roots. | chr1:5331988-5338170 REVERSE | Aliases: T16N11.3, T16N11_3, PDR12, PLEIOTROPIC DRUG RESISTANCE 12Q
PEPPERS0000440	cacn547_rev	105	12171	115.91	AT1G15520Symbol: PDR12 | ABC transporter family involved in resistant to lead. Localizes to plasma membrane. Upregulated by lead. Expressed in leaves, flowers. Not expressed in roots. | chr1:5331988-5338170 REVERSE | Aliases: T16N11.3, T16N11_3, PDR12, PLEIOTROPIC DRUG RESISTANCE 12Q
PEPPERS0014204	caKS01013H05.ab1	1889	11722	6.21	AT1G15520Symbol: PDR12 | ABC transporter family involved in resistant to lead. Localizes to plasma membrane. Upregulated by lead. Expressed in leaves, flowers. Not expressed in roots. | chr1:5331988-5338170 REVERSE | Aliases: T16N11.3, T16N11_3, PDR12, PLEIOTROPIC DRUG RESISTANCE 12Q
PEPPERS0016524	caKS13012E06.ab1	383	10747	28.06	AT1G15520Symbol: PDR12 | ABC transporter family involved in resistant to lead. Localizes to plasma membrane. Upregulated by lead. Expressed in leaves, flowers. Not expressed in roots. | chr1:5331988-5338170 REVERSE | Aliases: T16N11.3, T16N11_3, PDR12, PLEIOTROPIC DRUG RESISTANCE 12Q
PEPPERS0016284	caKS12061H08.scf_rev	1020	819	-1.25	AT1G15520Symbol: PDR12 | ABC transporter family involved in resistant to lead. Localizes to plasma membrane. Upregulated by lead. Expressed in leaves, flowers. Not expressed in roots. | chr1:5331988-5338170 REVERSE | Aliases: T16N11.3, T16N11_3, PDR12, PLEIOTROPIC DRUG RESISTANCE 12Q
PEPPERS0009804	cacn12842	149	6864	46.07	AT1G15520Symbol: PDR12 | ABC transporter family involved in resistant to lead. Localizes to plasma membrane. Upregulated by lead. Expressed in leaves, flowers. Not expressed in roots. | chr1:5331988-5338170 REVERSE | Aliases: T16N11.3, T16N11_3, PDR12, PLEIOTROPIC DRUG RESISTANCE 12Q
PEPPERS0009420	cacn12345	1723	15891	9.22	AT1G15520Symbol: PDR12 | ABC transporter family involved in resistant to lead. Localizes to plasma membrane. Upregulated by lead. Expressed in leaves, flowers. Not expressed in roots. | chr1:5331988-5338170 REVERSE | Aliases: T16N11.3, T16N11_3, PDR12, PLEIOTROPIC DRUG RESISTANCE 12Q
PEPPERS0016513	caKS13043D06.ab1	26	1778	68.38	AT1G15550Symbol: None | gibberellin 3-beta-dioxygenase / gibberellin 3 beta-hydroxylase (GA4), identical to gibberellin 3 beta-hydroxylase (GI:2160454) | chr1:5344473-5346161 REVERSE | Aliases: T16N11.6, T16N11_6QR
PEPPERS0015597	caKS11052B02.ab1	1468	335	-4.38	AT1G15550Symbol: None | gibberellin 3-beta-dioxygenase / gibberellin 3 beta-hydroxylase (GA4), identical to gibberellin 3 beta-hydroxylase (GI:2160454) | chr1:5344473-5346161 REVERSE | Aliases: T16N11.6, T16N11_6QR
PEPPERS0024159	caKS15039B02.ab1_rev	977	464	-2.11	AT1G15670Symbol: None | kelch repeat-containing F-box family protein, similar to SP:Q9ER30 Kelch-related protein 1 (Sarcosin) {Rattus norvegicus}; contains Pfam profiles PF01344: Kelch motif, PF00646: F-box domain | chr1:5389947-5391485 FORWARD | Aliases: F7H2.1, F7H2_1NA
PEPPERS0008432	cacn10989_rev	1817	939	-1.94	AT1G15670Symbol: None | kelch repeat-containing F-box family protein, similar to SP:Q9ER30 Kelch-related protein 1 (Sarcosin) {Rattus norvegicus}; contains Pfam profiles PF01344: Kelch motif, PF00646: F-box domain | chr1:5389947-5391485 FORWARD | Aliases: F7H2.1, F7H2_1NA
PEPPERS0004444	cacn5546	5001	9285	1.86	AT1G15670Symbol: None | kelch repeat-containing F-box family protein, similar to SP:Q9ER30 Kelch-related protein 1 (Sarcosin) {Rattus norvegicus}; contains Pfam profiles PF01344: Kelch motif, PF00646: F-box domain | chr1:5389947-5391485 FORWARD | Aliases: F7H2.1, F7H2_1R
PEPPERS0019296	caKS24051C01.ab1	9485	4800	-1.98	AT1G15690Symbol: None | pyrophosphate-energized vacuolar membrane proton pump / pyrophosphate-energized inorganic pyrophosphatase (AVP-3), identical to pyrophosphate-energized vacuolar membrane proton pump (pyrophosphate-energized inorganic pyrophosphatase) SP:P31414 from (Arabidopsis thaliana) | chr1:5398985-5402949 FORWARD | Aliases: F7H2.3, F7H2_3NA
PEPPERS0001173	cacn1430	11101	7394	-1.5	AT1G15690Symbol: None | pyrophosphate-energized vacuolar membrane proton pump / pyrophosphate-energized inorganic pyrophosphatase (AVP-3), identical to pyrophosphate-energized vacuolar membrane proton pump (pyrophosphate-energized inorganic pyrophosphatase) SP:P31414 from (Arabidopsis thaliana) | chr1:5398985-5402949 FORWARD | Aliases: F7H2.3, F7H2_3NA
PEPPERS0001172	cacn1429	5579	2558	-2.18	AT1G15690Symbol: None | pyrophosphate-energized vacuolar membrane proton pump / pyrophosphate-energized inorganic pyrophosphatase (AVP-3), identical to pyrophosphate-energized vacuolar membrane proton pump (pyrophosphate-energized inorganic pyrophosphatase) SP:P31414 from (Arabidopsis thaliana) | chr1:5398985-5402949 FORWARD | Aliases: F7H2.3, F7H2_3NA
PEPPERS0002683	cacn3311	11467	7711	-1.49	AT1G15690Symbol: None | pyrophosphate-energized vacuolar membrane proton pump / pyrophosphate-energized inorganic pyrophosphatase (AVP-3), identical to pyrophosphate-energized vacuolar membrane proton pump (pyrophosphate-energized inorganic pyrophosphatase) SP:P31414 from (Arabidopsis thaliana) | chr1:5398985-5402949 FORWARD | Aliases: F7H2.3, F7H2_3NA
PEPPERS0016516	caKS13073H06.ab1	909	15111	16.62	AT1G15690Symbol: None | pyrophosphate-energized vacuolar membrane proton pump / pyrophosphate-energized inorganic pyrophosphatase (AVP-3), identical to pyrophosphate-energized vacuolar membrane proton pump (pyrophosphate-energized inorganic pyrophosphatase) SP:P31414 from (Arabidopsis thaliana) | chr1:5398985-5402949 FORWARD | Aliases: F7H2.3, F7H2_3NA
PEPPERS0008778	cacn11484	20026	20421	1.02	AT1G15690Symbol: None | pyrophosphate-energized vacuolar membrane proton pump / pyrophosphate-energized inorganic pyrophosphatase (AVP-3), identical to pyrophosphate-energized vacuolar membrane proton pump (pyrophosphate-energized inorganic pyrophosphatase) SP:P31414 from (Arabidopsis thaliana) | chr1:5398985-5402949 FORWARD | Aliases: F7H2.3, F7H2_3NA
PEPPERS0009665	cacn12670	5992	4973	-1.2	AT1G15690Symbol: None | pyrophosphate-energized vacuolar membrane proton pump / pyrophosphate-energized inorganic pyrophosphatase (AVP-3), identical to pyrophosphate-energized vacuolar membrane proton pump (pyrophosphate-energized inorganic pyrophosphatase) SP:P31414 from (Arabidopsis thaliana) | chr1:5398985-5402949 FORWARD | Aliases: F7H2.3, F7H2_3NA
PEPPERS0009489	cacn12442	5102	2807	-1.82	AT1G15690Symbol: None | pyrophosphate-energized vacuolar membrane proton pump / pyrophosphate-energized inorganic pyrophosphatase (AVP-3), identical to pyrophosphate-energized vacuolar membrane proton pump (pyrophosphate-energized inorganic pyrophosphatase) SP:P31414 from (Arabidopsis thaliana) | chr1:5398985-5402949 FORWARD | Aliases: F7H2.3, F7H2_3NA
PEPPERS0004367	cacn5448	4175	10146	2.43	AT1G15710Symbol: None | prephenate dehydrogenase family protein, contains Pfam profile: PF02153 prephenate dehydrogenase | chr1:5404354-5405681 FORWARD | Aliases: F7H2.5, F7H2_5E
PEPPERS0018896	caKS23054B07.ab1_rev	157	154	-1.02	AT1G15720Symbol: None | myb family transcription factor, contains Pfam PF00249: Myb-like DNA-binding domain | chr1:5406020-5407481 FORWARD | Aliases: F7H2.6, F7H2_6NA
PEPPERS0008520	cacn11124	18856	10850	-1.74	AT1G15730Symbol: None | PRLI-interacting factor L, putative, strong similarity to PRLI-interacting factor L GI:11139268 from (Arabidopsis thaliana); contains Pfam profile PF02492: Cobalamin synthesis protein/P47K | chr1:5407023-5409979 REVERSE | Aliases: F7H2.7, F7H2_7H
PEPPERS0033096	caKS20060F07.ab1	8151	8750	1.07	AT1G15740Symbol: None | leucine-rich repeat family protein | chr1:5410929-5415297 FORWARD | Aliases: F7H2.8, F7H2_8NA
PEPPERS0033097	caKS20060F07.ab1_rev	4425	3240	-1.37	AT1G15740Symbol: None | leucine-rich repeat family protein | chr1:5410929-5415297 FORWARD | Aliases: F7H2.8, F7H2_8NA
PEPPERS0018081	caKS20061E02.ab1	9988	9118	-1.1	AT1G15740Symbol: None | leucine-rich repeat family protein | chr1:5410929-5415297 FORWARD | Aliases: F7H2.8, F7H2_8R
PEPPERS0003577	cacn4453	8310	13261	1.6	AT1G15740Symbol: None | leucine-rich repeat family protein | chr1:5410929-5415297 FORWARD | Aliases: F7H2.8, F7H2_8R
PEPPERS0013750	cacn17916	150	262	1.75	AT1G15740Symbol: None | leucine-rich repeat family protein | chr1:5410929-5415297 FORWARD | Aliases: F7H2.8, F7H2_8R
PEPPERS0013751	cacn17917	132	219	1.66	AT1G15740Symbol: None | leucine-rich repeat family protein | chr1:5410929-5415297 FORWARD | Aliases: F7H2.8, F7H2_8R
PEPPERS0000118	cacn145	10317	5239	-1.97	AT1G15750Symbol: None | WD-40 repeat family protein, contains 10 WD-40 repeats (PF00400) (1 weak) | chr1:5414360-5420625 REVERSE | Aliases: F7H2.9, F7H2_9R
PEPPERS0015101	caKS09061E02.scf	1458	738	-1.98	AT1G15750Symbol: None | WD-40 repeat family protein, contains 10 WD-40 repeats (PF00400) (1 weak) | chr1:5414360-5420625 REVERSE | Aliases: F7H2.9, F7H2_9R
PEPPERS0010963	cacn14458	11864	16364	1.38	AT1G15750Symbol: None | WD-40 repeat family protein, contains 10 WD-40 repeats (PF00400) (1 weak) | chr1:5414360-5420625 REVERSE | Aliases: F7H2.9, F7H2_9R
PEPPERS0017740	caKS19038G03.ab1	5428	7894	1.45	AT1G15780Symbol: None | expressed protein | chr1:5430178-5435916 REVERSE | Aliases: F7H2.12, F7H2_12NA
PEPPERS0005629	cacn7501	7513	6443	-1.17	AT1G15780Symbol: None | expressed protein | chr1:5430178-5435916 REVERSE | Aliases: F7H2.12, F7H2_12NA
PEPPERS0006681	cacn8839	3835	3236	-1.19	AT1G15780Symbol: None | expressed protein | chr1:5430178-5435916 REVERSE | Aliases: F7H2.12, F7H2_12NA
PEPPERS0012031	cacn15814	11868	17073	1.44	AT1G15780Symbol: None | expressed protein | chr1:5430178-5435916 REVERSE | Aliases: F7H2.12, F7H2_12NA
PEPPERS0000714	cacn863	26803	16355	-1.64	AT1G15820Symbol: None | chlorophyll A-B binding protein, chloroplast (LHCB6), nearly identical to Lhcb6 protein (Arabidopsis thaliana) GI:4741960; contains Pfam profile PF00504: Chlorophyll A-B binding protein | chr1:5446123-5447776 REVERSE | Aliases: F7H2.16, F7H2_16NA
PEPPERS0000715	cacn864	18222	5989	-3.04	AT1G15820Symbol: None | chlorophyll A-B binding protein, chloroplast (LHCB6), nearly identical to Lhcb6 protein (Arabidopsis thaliana) GI:4741960; contains Pfam profile PF00504: Chlorophyll A-B binding protein | chr1:5446123-5447776 REVERSE | Aliases: F7H2.16, F7H2_16NA
PEPPERS0017145	caKS16025D02.ab1	834	807	-1.03	AT1G15830Symbol: None | expressed protein | chr1:5448721-5450172 FORWARD | Aliases: F7H2.23, F7H2_23NA
PEPPERS0001447	cacn1758_rev	801	818	1.02	AT1G15860Symbol: None | expressed protein | chr1:5455050-5456926 FORWARD | Aliases: F7H2.19, F7H2_19NA
PEPPERS0001446	cacn1754_rev	3461	3908	1.13	AT1G15860Symbol: None | expressed protein | chr1:5455050-5456926 FORWARD | Aliases: F7H2.19, F7H2_19NA
PEPPERS0002139	cacn2638	1987	3030	1.52	AT1G15880Symbol: None | Golgi SNARE 11 protein, identical to Golgi SNARE 11 protein (GI:13898893) {Arabidopsis thaliana}; similar to putative cis-Golgi SNARE protein GI:2583133 from (Arabidopsis thaliana);similar toSP:O95249: 28 kDa Golgi SNARE protein (28 kDa cis-Golgi SNARE p28) (GOS-28). (Homo sapiens); similar to Golgi SNARE protein (Golgi SNAP receptor complex member 1) (28 kDa cis-Golgi SNA…
PEPPERS0010919	cacn14409	2645	1368	-1.93	AT1G15900Symbol: None | expressed protein | chr1:5464350-5464691 FORWARD | Aliases: F7H2.24, F7H2_24NA
PEPPERS0017365	caKS17039G12.ab1	7930	6287	-1.26	AT1G15910Symbol: None | XH/XS domain-containing protein / XS zinc finger domain-containing protein, contains Pfam domains PF03469: XH domain, PF03468: XS domain and PF03470: XS zinc finger domain | chr1:5465332-5469119 FORWARD | Aliases: T24D18.1, T24D18_1NA
PEPPERS0021902	cacn6975	14578	13623	-1.07	AT1G15940Symbol: None | expressed protein, similar To androgen-induced prostate proliferative shutoff associated protein (GI:4559410) (Homo sapiens) | chr1:5473584-5478246 FORWARD | Aliases: T24D18.4, T24D18_4NA
PEPPERS0005694	cacn7578	6765	3128	-2.16	AT1G15950Symbol: None | cinnamoyl-CoA reductase, putative, nearly identical to CCR1 (GI:12034897), similar to cinnamoyl CoA reductase GI:2058310 from (Eucalyptus gunnii) | chr1:5478748-5482159 FORWARD | Aliases: T24D18.5, T24D18_5V
PEPPERS0006058	cacn8001	19	18	-1.06	AT1G15950Symbol: None | cinnamoyl-CoA reductase, putative, nearly identical to CCR1 (GI:12034897), similar to cinnamoyl CoA reductase GI:2058310 from (Eucalyptus gunnii) | chr1:5478748-5482159 FORWARD | Aliases: T24D18.5, T24D18_5V
PEPPERS0003770	cacn4705	1331	3989	3	AT1G15950Symbol: None | cinnamoyl-CoA reductase, putative, nearly identical to CCR1 (GI:12034897), similar to cinnamoyl CoA reductase GI:2058310 from (Eucalyptus gunnii) | chr1:5478748-5482159 FORWARD | Aliases: T24D18.5, T24D18_5V
PEPPERS0026774	cacn11297	2515	1783	-1.41	AT1G16000Symbol: None | expressed protein | chr1:5494530-5495317 FORWARD | Aliases: T24D18.10, T24D18_10NA
PEPPERS0026775	cacn11297_rev	11334	9785	-1.16	AT1G16000Symbol: None | expressed protein | chr1:5494530-5495317 FORWARD | Aliases: T24D18.10, T24D18_10NA
PEPPERS0018436	caKS21063P23.ab1_rev	11886	8133	-1.46	AT1G16010Symbol: None | magnesium transporter CorA-like family protein (MRS2-1), low similarity to SP:Q01926 RNA splicing protein MRS2, mitochondrial precursor {Saccharomyces cerevisiae}; contains Pfam profile PF01544: CorA-like Mg2+ transporter protein | chr1:5495367-5497714 REVERSE | Aliases: T24D18.11, T24D18_11P
PEPPERS0003648	cacn4543	8298	9862	1.19	AT1G16040Symbol: None | expressed protein, similar To Phosphatidylinositol-glycan biosynthesis, class F protein (PIG-F). (Mouse) (SP:O09101) (Mus musculus); contains six transmembrane domains; | chr1:5504729-5506605 FORWARD | Aliases: T24D18.15, T24D18_15, AT1G16050MO
PEPPERS0003647	cacn4542	5116	6626	1.3	AT1G16040Symbol: None | expressed protein, similar To Phosphatidylinositol-glycan biosynthesis, class F protein (PIG-F). (Mouse) (SP:O09101) (Mus musculus); contains six transmembrane domains; | chr1:5504729-5506605 FORWARD | Aliases: T24D18.15, T24D18_15, AT1G16050NA
PEPPERS0016225	caKS12016F04.scf	211	40	-5.28	AT1G16070Symbol: None | tubby family protein, similar to Tubby related protein 1 (Tubby-like protein 1) (Swiss-Prot:Q9Z273) (Mus musculus); low similarity to Tubby related protein 1 (Tubby-like protein 1) (Swiss-Prot:O0029) {Homo sapiens}; similar to phosphodiesterase (GI:467578) (Mus musculus); contains Pfam profile PF01167: Tub family | chr1:5511867-5513890 REVERSE | Aliases: T24D18.17, T24D18_…
PEPPERS0003784	cacn4721	3052	822	-3.71	AT1G16070Symbol: None | tubby family protein, similar to Tubby related protein 1 (Tubby-like protein 1) (Swiss-Prot:Q9Z273) (Mus musculus); low similarity to Tubby related protein 1 (Tubby-like protein 1) (Swiss-Prot:O0029) {Homo sapiens}; similar to phosphodiesterase (GI:467578) (Mus musculus); contains Pfam profile PF01167: Tub family | chr1:5511867-5513890 REVERSE | Aliases: T24D18.17, T24D18_…
PEPPERS0012612	cacn16511	14180	5641	-2.51	AT1G16080Symbol: None | expressed protein | chr1:5514311-5516012 FORWARD | Aliases: T24D18.18, T24D18_18NA
PEPPERS0011484	cacn15133_rev	88	1157	13.15	AT1G16150Symbol: None | wall-associated kinase, putative, contains similarity to wall-associated kinase 4 GI:3355308 from (Arabidopsis thaliana) | chr1:5532409-5534871 FORWARD | Aliases: T24D18.23, T24D18_23NA
PEPPERS0034594	caKS26063A10.ab1	11409	13463	1.18	AT1G16180Symbol: None | TMS membrane family protein / tumour differentially expressed (TDE) family protein, contains Pfam domain, PF03348: TMS membrane protein/tumour differentially expressed protein (TDE) | chr1:5540899-5542896 FORWARD | Aliases: T24D18.26, T24D18_26NA
PEPPERS0034595	caKS26063A10.ab1_rev	6639	6815	1.03	AT1G16180Symbol: None | TMS membrane family protein / tumour differentially expressed (TDE) family protein, contains Pfam domain, PF03348: TMS membrane protein/tumour differentially expressed protein (TDE) | chr1:5540899-5542896 FORWARD | Aliases: T24D18.26, T24D18_26NA
PEPPERS0013547	cacn17669	6321	1743	-3.63	AT1G16180Symbol: None | TMS membrane family protein / tumour differentially expressed (TDE) family protein, contains Pfam domain, PF03348: TMS membrane protein/tumour differentially expressed protein (TDE) | chr1:5540899-5542896 FORWARD | Aliases: T24D18.26, T24D18_26S
PEPPERS0002505	cacn3086	5463	3872	-1.41	AT1G16210Symbol: None | expressed protein, ESTs gb:T04357 and gb:AA595092 come from this gene | chr1:5546127-5547546 REVERSE | Aliases: F3O9.2, F3O9_2S
PEPPERS0002740	cacn3375_rev	4178	4733	1.13	AT1G16220Symbol: None | protein phosphatase 2C family protein / PP2C family protein, similar to protein phosphatase-2C; PP2C (GI:3643088) (Mesembryanthemum crystallinum); contains Pfam PF00481 : Protein phosphatase 2C domain; | chr1:5548647-5550547 FORWARD | Aliases: F3O9.3, F3O9_3NA
PEPPERS0015711	caKS11073A08.ab1	4221	5905	1.4	AT1G16220Symbol: None | protein phosphatase 2C family protein / PP2C family protein, similar to protein phosphatase-2C; PP2C (GI:3643088) (Mesembryanthemum crystallinum); contains Pfam PF00481 : Protein phosphatase 2C domain; | chr1:5548647-5550547 FORWARD | Aliases: F3O9.3, F3O9_3NA
PEPPERS0015496	caKS10002H08.scf	7070	4360	-1.62	AT1G16220Symbol: None | protein phosphatase 2C family protein / PP2C family protein, similar to protein phosphatase-2C; PP2C (GI:3643088) (Mesembryanthemum crystallinum); contains Pfam PF00481 : Protein phosphatase 2C domain; | chr1:5548647-5550547 FORWARD | Aliases: F3O9.3, F3O9_3T
PEPPERS0001356	cacn1646	8621	8213	-1.05	AT1G16240Symbol: None | syntaxin 51 (SYP51), identical to SP:Q9SA23 Syntaxin 51 (AtSYP51) {Arabidopsis thaliana}; supporting cDNA gi:13811643:gb:AF355755.1:AF355755 | chr1:5555012-5556835 REVERSE | Aliases: F3O9.4, F3O9_4U
PEPPERS0003687	cacn4598	5004	6415	1.28	AT1G16250Symbol: None | kelch repeat-containing F-box family protein, contains Pfam profiles PF01344: Kelch motif, PF00646: F-box domain | chr1:5556997-5559514 FORWARD | Aliases: F3O9.5, F3O9_5R
PEPPERS0001369	cacn1663	9261	7733	-1.2	AT1G16270Symbol: None | protein kinase family protein, contains PF:00069 Eukaryotic protein kinase domain. ESTs gb:H37741, gb:T43005 and gb:AI100340 come from this gene | chr1:5563884-5568362 FORWARD | Aliases: F3O9.7, F3O9_7T
PEPPERS0013465	cacn17570	11676	12293	1.05	AT1G16280Symbol: None | DEAD/DEAH box helicase, putative, similar to gb:L13612 DEAD-box protein (dbp45A) from Drosophila melanogaster and is a member of PF:00270 DEAD/DEAH box helicase family | chr1:5568476-5570481 REVERSE | Aliases: F3O9.8, F3O9_8A
PEPPERS0013126	cacn17170	8682	10107	1.16	AT1G16280Symbol: None | DEAD/DEAH box helicase, putative, similar to gb:L13612 DEAD-box protein (dbp45A) from Drosophila melanogaster and is a member of PF:00270 DEAD/DEAH box helicase family | chr1:5568476-5570481 REVERSE | Aliases: F3O9.8, F3O9_8A
PEPPERS0010632	cacn14000	5464	1152	-4.74	AT1G16290Symbol: None | expressed protein | chr1:5570747-5573532 REVERSE | Aliases: F3O9.9, F3O9_9NA
PEPPERS0005188	cacn6929_rev	9715	13253	1.36	AT1G16300Symbol: None | glyceraldehyde 3-phosphate dehydrogenase, cytosolic, putative / NAD-dependent glyceraldehyde-3-phosphate dehydrogenase, putative, similar to glyceraldehyde-3-phosphate dehydrogenase (Pinus sylvestris) GI:1100223; contains Pfam profiles PF02800: Glyceraldehyde 3-phosphate dehydrogenase C-terminal domain, PF00044: Glyceraldehyde 3-phosphate dehydrogenase NAD binding domain |…
PEPPERS0001343	cacn1630	9327	11031	1.18	AT1G16350Symbol: None | inosine-5'-monophosphate dehydrogenase, putative, strong similarity to SP:P47996 gb:L34684 inosine monophosphate dehydrogenase (IMPDH) from Arabidopsis thaliana; member of the PF:00478 IMP dehydrogenase family | chr1:5590945-5592866 FORWARD | Aliases: F3O9.15, F3O9_15F
PEPPERS0009585	cacn12566	5781	5601	-1.03	AT1G16430Symbol: None | surfeit locus protein 5 family protein / SURF5 family protein, similar to Surfeit locus protein 5 (surf5) (SP:Q62276) (Mus musculus); similar to Surfeit locus protein 5 (SP:Q15528) (Homo sapiens) | chr1:5614613-5615504 FORWARD | Aliases: F3O9.23, F3O9_23R
PEPPERS0008444	cacn11008	5583	7673	1.37	AT1G16470Symbol: None | 20S proteasome alpha subunit B (PAB1) (PRC3), identical to proteasome subunit alpha type 2 SP:O23708, GI:6093778; identical to cDNA proteasome subunit prc3 GI:2511573 | chr1:5622794-5625637 FORWARD | Aliases: F3O9.27, F3O9_27O
PEPPERS0009586	cacn12567	13135	15382	1.17	AT1G16470Symbol: None | 20S proteasome alpha subunit B (PAB1) (PRC3), identical to proteasome subunit alpha type 2 SP:O23708, GI:6093778; identical to cDNA proteasome subunit prc3 GI:2511573 | chr1:5622794-5625637 FORWARD | Aliases: F3O9.27, F3O9_27O
PEPPERS0019439	caKS24061B04.ab1	447	256	-1.75	AT1G16480Symbol: None | pentatricopeptide (PPR) repeat-containing protein, contains Pfam profile PF01535: PPR repeat | chr1:5625696-5628562 REVERSE | Aliases: F3O9.28, F3O9_28R
PEPPERS0002855	cacn3511	1568	723	-2.17	AT1G16500Symbol: None | expressed protein | chr1:5639025-5640166 FORWARD | Aliases: F3O9.30, F3O9_30NA
PEPPERS0018240	caKS20035A04.ab1	81	119	1.47	AT1G16540Symbol: ABA3 | Encodes molybdenum cofactor sulfurase. Involved in Moco biosynthesis. Involved in the conversion of ABA-aldehyde to ABA, the last step of abscisic acid (ABA) biosynthesis. sir loss-of-function mutants are resistant to sirtinol, a modulator of auxin signaling.N terminal domain is similar to bacterial NifS suggesting a common mechanism for sulphur mobilization and transfer. …
PEPPERS0004416	cacn5501	7174	4974	-1.44	AT1G16560Symbol: None | Per1-like family protein, contains Pfam profile PF04080: Per1-like | chr1:5668406-5670701 FORWARD | Aliases: F19K19.12, F19K19_12S
PEPPERS0003190	cacn3932_rev	4980	6149	1.23	AT1G16560Symbol: None | Per1-like family protein, contains Pfam profile PF04080: Per1-like | chr1:5668406-5670701 FORWARD | Aliases: F19K19.12, F19K19_12S
PEPPERS0012854	cacn16824	12189	13520	1.11	AT1G16560Symbol: None | Per1-like family protein, contains Pfam profile PF04080: Per1-like | chr1:5668406-5670701 FORWARD | Aliases: F19K19.12, F19K19_12S
PEPPERS0012855	cacn16825	15942	17808	1.12	AT1G16560Symbol: None | Per1-like family protein, contains Pfam profile PF04080: Per1-like | chr1:5668406-5670701 FORWARD | Aliases: F19K19.12, F19K19_12S
PEPPERS0015028	caKS09089B01.ab1_rev	1511	3122	2.07	AT1G16570Symbol: None | glycosyl transferase family 1 protein, contains similarity to mannosyltransferase GI:1800223 from Dictyostelium discoideum; contains Pfam glycosyl transferase, group 1 family protein domain PF00534 | chr1:5670258-5673593 REVERSE | Aliases: F19K19.11, F19K19_11NA
PEPPERS0003689	cacn4600	6596	10154	1.54	AT1G16570Symbol: None | glycosyl transferase family 1 protein, contains similarity to mannosyltransferase GI:1800223 from Dictyostelium discoideum; contains Pfam glycosyl transferase, group 1 family protein domain PF00534 | chr1:5670258-5673593 REVERSE | Aliases: F19K19.11, F19K19_11O
PEPPERS0004749	cacn5923	4245	2038	-2.08	AT1G16590Symbol: None | mitotic spindle checkpoint protein, putative, similar to Mad2B protein (Homo sapiens) gi:4835900:gb:AAD30290 | chr1:5673788-5674883 FORWARD | Aliases: F19K19.10, F19K19_10D
PEPPERS0019920	caKS26042G09.ab1_rev	339	304	-1.12	AT1G16590Symbol: None | mitotic spindle checkpoint protein, putative, similar to Mad2B protein (Homo sapiens) gi:4835900:gb:AAD30290 | chr1:5673788-5674883 FORWARD | Aliases: F19K19.10, F19K19_10NA
PEPPERS0009298	cacn12182	21338	20331	-1.05	AT1G16610Symbol: None | arginine/serine-rich protein, putative (SR45), similar to arginine/serine-rich protein GI:6601502 from (Arabidopsis thaliana) | chr1:5675697-5678773 REVERSE | Aliases: F19K19.9, F19K19_9R
PEPPERS0015691	caKS11046D09.ab1	902	893	-1.01	AT1G16650Symbol: None | expressed protein | chr1:5687936-5691191 FORWARD | Aliases: F19K19.6, F19K19_6A
PEPPERS0018206	caKS20039A05.ab1	8961	13431	1.5	AT1G16670Symbol: None | protein kinase family protein, contains protein kinase domain, Pfam:PF00069; similar to receptor-like serine/threonine kinase GI:2465923 from (Arabidopsis thaliana) | chr1:5697332-5699762 FORWARD | Aliases: F19K19.4, F19K19_4NA
PEPPERS0018270	caKS20030B09.ab1	3622	12635	3.49	AT1G16670Symbol: None | protein kinase family protein, contains protein kinase domain, Pfam:PF00069; similar to receptor-like serine/threonine kinase GI:2465923 from (Arabidopsis thaliana) | chr1:5697332-5699762 FORWARD | Aliases: F19K19.4, F19K19_4T
PEPPERS0015775	caKS11014C04.scf	8126	10838	1.33	AT1G16670Symbol: None | protein kinase family protein, contains protein kinase domain, Pfam:PF00069; similar to receptor-like serine/threonine kinase GI:2465923 from (Arabidopsis thaliana) | chr1:5697332-5699762 FORWARD | Aliases: F19K19.4, F19K19_4T
PEPPERS0024379	caKS24042H11.ab1_rev	3209	2114	-1.52	AT1G16680Symbol: None | DNAJ heat shock N-terminal domain-containing protein / S-locus protein, putative, similar to S-locus protein 5 GI:6069485 from (Brassica rapa); contains Pfam profile PF00226 DnaJ domain | chr1:5702806-5705831 FORWARD | Aliases: F19K19.3, F19K19_3NA
PEPPERS0011950	cacn15722	5823	3780	-1.54	AT1G16680Symbol: None | DNAJ heat shock N-terminal domain-containing protein / S-locus protein, putative, similar to S-locus protein 5 GI:6069485 from (Brassica rapa); contains Pfam profile PF00226 DnaJ domain | chr1:5702806-5705831 FORWARD | Aliases: F19K19.3, F19K19_3O
PEPPERS0017271	caKS16045F04.ab1	5358	4730	-1.13	AT1G16690Symbol: None | transcription factor-related, similar to enhancer of polycomb (GI:11907923)(Homo sapiens) | chr1:5706165-5709523 FORWARD | Aliases: NoneK
PEPPERS0013178	cacn17236	5063	6823	1.35	AT1G16710Symbol: None | TAZ zinc finger family protein / zinc finger (ZZ type) family protein, contains Pfam profiles PF02135: TAZ zinc finger, PF00569: Zinc finger, ZZ type | chr1:5714685-5722359 FORWARD | Aliases: F19K19.17K
PEPPERS0014083	cacn18326	39885	27432	-1.45	AT1G16720Symbol: None | expressed protein | chr1:5723081-5726471 FORWARD | Aliases: F19K19.14G
PEPPERS0014084	cacn18327	19660	8268	-2.38	AT1G16720Symbol: None | expressed protein | chr1:5723081-5726471 FORWARD | Aliases: F19K19.14G
PEPPERS0001669	cacn2039	4106	3631	-1.13	AT1G16740Symbol: None | ribosomal protein L20 family protein, similar to ribosomal protein L20 GI:3603025 from (Guillardia theta) | chr1:5727683-5729072 FORWARD | Aliases: F19K19.15J
PEPPERS0014852	caKS08001A09.ab1_rev	714	844	1.18	AT1G16760Symbol: None | protein kinase family protein, contains protein kinase domain, Pfam:PF00069 | chr1:5734227-5737300 FORWARD | Aliases: F19K19.25NA
PEPPERS0032820	caKS19049F08.ab1	195	232	1.19	AT1G16780Symbol: None | vacuolar-type H+-translocating inorganic pyrophosphatase, putative, similar to vacuolar-type H+-translocating inorganic pyrophosphatase GI:6901676 from (Arabidopsis thaliana) | chr1:5739292-5743562 REVERSE | Aliases: F17F16.2, F17F16_2NA
PEPPERS0032821	caKS19049F08.ab1_rev	5758	8385	1.46	AT1G16780Symbol: None | vacuolar-type H+-translocating inorganic pyrophosphatase, putative, similar to vacuolar-type H+-translocating inorganic pyrophosphatase GI:6901676 from (Arabidopsis thaliana) | chr1:5739292-5743562 REVERSE | Aliases: F17F16.2, F17F16_2NA
PEPPERS0011172	cacn14728_rev	8566	11719	1.37	AT1G16780Symbol: None | vacuolar-type H+-translocating inorganic pyrophosphatase, putative, similar to vacuolar-type H+-translocating inorganic pyrophosphatase GI:6901676 from (Arabidopsis thaliana) | chr1:5739292-5743562 REVERSE | Aliases: F17F16.2, F17F16_2NA
PEPPERS0011497	cacn15151_rev	2968	2346	-1.27	AT1G16790Symbol: None | ribosomal protein-related, similar to Chloroplast 30S ribosomal protein S8 (SP:P21508) (Euglena gracilis) | chr1:5744558-5745202 FORWARD | Aliases: F17F16.10, F17F16_10NA
PEPPERS0017694	caKS19044C10.ab1	6688	3312	-2.02	AT1G16810Symbol: None | expressed protein | chr1:5755609-5756845 FORWARD | Aliases: F17F16.25NA
PEPPERS0002918	cacn3597	108	118	1.09	AT1G16810Symbol: None | expressed protein | chr1:5755609-5756845 FORWARD | Aliases: F17F16.25S
PEPPERS0002156	cacn2658	18165	22067	1.21	AT1G16840Symbol: None | expressed protein | chr1:5762706-5764027 REVERSE | Aliases: NoneNA
PEPPERS0002155	cacn2657	18206	24129	1.33	AT1G16840Symbol: None | expressed protein | chr1:5762706-5764027 REVERSE | Aliases: NoneNA
PEPPERS0015648	caKS11071A06.ab1	6662	2797	-2.38	AT1G16860Symbol: None | merozoite surface protein-related, contains weak similarity to merozoite surface protein (Plasmodium falciparum) gi:12043655:gb:AAG47601 | chr1:5767293-5770552 FORWARD | Aliases: F17F16.16NA
PEPPERS0012785	cacn16728	11249	8014	-1.4	AT1G16860Symbol: None | merozoite surface protein-related, contains weak similarity to merozoite surface protein (Plasmodium falciparum) gi:12043655:gb:AAG47601 | chr1:5767293-5770552 FORWARD | Aliases: F17F16.16NA
PEPPERS0012407	cacn16262	2266	2110	-1.07	AT1G16870Symbol: None | mitochondrial 28S ribosomal protein S29-related, contains weak similarity to Swiss-Prot:P51398 mitochondrial 28S ribosomal protein S29 (MRP-S29, Death-associated protein 3, DAP-3) (Homo sapiens) | chr1:5770728-5773241 REVERSE | Aliases: F17F16.14J
PEPPERS0020263	cacn6205_rev	1744	1765	1.01	AT1G16880Symbol: None | uridylyltransferase-related, similar to (Protein-PII) uridylyltransferase (PII uridylyl- transferase) (Uridylyl removing enzyme) (UTase)(SP:Q9AC53) (Caulobacter crescentus) | chr1:5773657-5776301 FORWARD | Aliases: F17F16.13NA
PEPPERS0005957	cacn7886	32163	17311	-1.86	AT1G16880Symbol: None | uridylyltransferase-related, similar to (Protein-PII) uridylyltransferase (PII uridylyl- transferase) (Uridylyl removing enzyme) (UTase)(SP:Q9AC53) (Caulobacter crescentus) | chr1:5773657-5776301 FORWARD | Aliases: F17F16.13NA
PEPPERS0005958	cacn7887	26152	12788	-2.05	AT1G16880Symbol: None | uridylyltransferase-related, similar to (Protein-PII) uridylyltransferase (PII uridylyl- transferase) (Uridylyl removing enzyme) (UTase)(SP:Q9AC53) (Caulobacter crescentus) | chr1:5773657-5776301 FORWARD | Aliases: F17F16.13NA
PEPPERS0005956	cacn7885	13919	6060	-2.3	AT1G16880Symbol: None | uridylyltransferase-related, similar to (Protein-PII) uridylyltransferase (PII uridylyl- transferase) (Uridylyl removing enzyme) (UTase)(SP:Q9AC53) (Caulobacter crescentus) | chr1:5773657-5776301 FORWARD | Aliases: F17F16.13NA
PEPPERS0005245	cacn7016	26089	11261	-2.32	AT1G16880Symbol: None | uridylyltransferase-related, similar to (Protein-PII) uridylyltransferase (PII uridylyl- transferase) (Uridylyl removing enzyme) (UTase)(SP:Q9AC53) (Caulobacter crescentus) | chr1:5773657-5776301 FORWARD | Aliases: F17F16.13NA
PEPPERS0003092	cacn3814	18523	10091	-1.84	AT1G16880Symbol: None | uridylyltransferase-related, similar to (Protein-PII) uridylyltransferase (PII uridylyl- transferase) (Uridylyl removing enzyme) (UTase)(SP:Q9AC53) (Caulobacter crescentus) | chr1:5773657-5776301 FORWARD | Aliases: F17F16.13NA
PEPPERS0003091	cacn3813_rev	19011	9809	-1.94	AT1G16880Symbol: None | uridylyltransferase-related, similar to (Protein-PII) uridylyltransferase (PII uridylyl- transferase) (Uridylyl removing enzyme) (UTase)(SP:Q9AC53) (Caulobacter crescentus) | chr1:5773657-5776301 FORWARD | Aliases: F17F16.13NA
PEPPERS0026203	cacn7872_rev	3393	4135	1.22	AT1G16890Symbol: None | ubiquitin-conjugating enzyme, putative, nearly identical to ubiquitin-conjugating enzyme E2 (Catharanthus roseus) GI:5381319; contains Pfam profile PF00179: Ubiquitin-conjugating enzyme | chr1:5776339-5778256 REVERSE | Aliases: F17F16.19NA
PEPPERS0026202	cacn7872	856	1566	1.83	AT1G16890Symbol: None | ubiquitin-conjugating enzyme, putative, nearly identical to ubiquitin-conjugating enzyme E2 (Catharanthus roseus) GI:5381319; contains Pfam profile PF00179: Ubiquitin-conjugating enzyme | chr1:5776339-5778256 REVERSE | Aliases: F17F16.19NA
PEPPERS0005943	cacn7869	3699	4873	1.32	AT1G16890Symbol: None | ubiquitin-conjugating enzyme, putative, nearly identical to ubiquitin-conjugating enzyme E2 (Catharanthus roseus) GI:5381319; contains Pfam profile PF00179: Ubiquitin-conjugating enzyme | chr1:5776339-5778256 REVERSE | Aliases: F17F16.19O
PEPPERS0005853	cacn7758	13514	17304	1.28	AT1G16890Symbol: None | ubiquitin-conjugating enzyme, putative, nearly identical to ubiquitin-conjugating enzyme E2 (Catharanthus roseus) GI:5381319; contains Pfam profile PF00179: Ubiquitin-conjugating enzyme | chr1:5776339-5778256 REVERSE | Aliases: F17F16.19O
PEPPERS0004807	cacn5993	15214	19080	1.25	AT1G16890Symbol: None | ubiquitin-conjugating enzyme, putative, nearly identical to ubiquitin-conjugating enzyme E2 (Catharanthus roseus) GI:5381319; contains Pfam profile PF00179: Ubiquitin-conjugating enzyme | chr1:5776339-5778256 REVERSE | Aliases: F17F16.19O
PEPPERS0004925	cacn6250	15105	17710	1.17	AT1G16890Symbol: None | ubiquitin-conjugating enzyme, putative, nearly identical to ubiquitin-conjugating enzyme E2 (Catharanthus roseus) GI:5381319; contains Pfam profile PF00179: Ubiquitin-conjugating enzyme | chr1:5776339-5778256 REVERSE | Aliases: F17F16.19O
PEPPERS0023078	caKS13013D08.ab1	174	9239	53.1	AT1G16950Symbol: None | expressed protein | chr1:5796002-5796552 FORWARD | Aliases: F17F16.23NA
PEPPERS0016183	caKS12020E06.scf	2189	2488	1.14	AT1G16970Symbol: None | Ku70-like protein, identical to Ku70-like protein GI:12006424 from (Arabidopsis thaliana); contains Pfam profiles PF03731: Ku70/Ku80 N-terminal alpha/beta domain, PF02735: Ku70/Ku80 beta-barrel domain, PF03730: Ku70/Ku80 C-terminal arm, and PF02037: SAP domain; contains TIGRfam profile TIGR00578: ATP-dependent DNA helicase ii, 70 kDa subunit | chr1:5800904-5805767 REVERSE …
PEPPERS0003609	cacn4495	222	572	2.58	AT1G17020Symbol: None | oxidoreductase, 2OG-Fe(II) oxygenase family protein, similar to flavonol synthase (Petunia x hybrida)(GI:311658), leucoanthocyanidin dioxygenase (Malus domestica)(SP:P51091); contains PF03171 2OG-Fe(II) oxygenase superfamily domain | chr1:5820217-5822006 FORWARD | Aliases: F20D23.28, F20D23_28QR
PEPPERS0015036	caKS09092B07.ab1	164	449	2.74	AT1G17020Symbol: None | oxidoreductase, 2OG-Fe(II) oxygenase family protein, similar to flavonol synthase (Petunia x hybrida)(GI:311658), leucoanthocyanidin dioxygenase (Malus domestica)(SP:P51091); contains PF03171 2OG-Fe(II) oxygenase superfamily domain | chr1:5820217-5822006 FORWARD | Aliases: F20D23.28, F20D23_28QR
PEPPERS0014017	cacn18248	2472	2600	1.05	AT1G17020Symbol: None | oxidoreductase, 2OG-Fe(II) oxygenase family protein, similar to flavonol synthase (Petunia x hybrida)(GI:311658), leucoanthocyanidin dioxygenase (Malus domestica)(SP:P51091); contains PF03171 2OG-Fe(II) oxygenase superfamily domain | chr1:5820217-5822006 FORWARD | Aliases: F20D23.28, F20D23_28QR
PEPPERS0016735	caKS14059A08.ab1	600	635	1.06	AT1G17020Symbol: None | oxidoreductase, 2OG-Fe(II) oxygenase family protein, similar to flavonol synthase (Petunia x hybrida)(GI:311658), leucoanthocyanidin dioxygenase (Malus domestica)(SP:P51091); contains PF03171 2OG-Fe(II) oxygenase superfamily domain | chr1:5820217-5822006 FORWARD | Aliases: F20D23.28, F20D23_28QR
PEPPERS0010569	cacn13910_rev	268	268	1	AT1G17020Symbol: None | oxidoreductase, 2OG-Fe(II) oxygenase family protein, similar to flavonol synthase (Petunia x hybrida)(GI:311658), leucoanthocyanidin dioxygenase (Malus domestica)(SP:P51091); contains PF03171 2OG-Fe(II) oxygenase superfamily domain | chr1:5820217-5822006 FORWARD | Aliases: F20D23.28, F20D23_28QR
PEPPERS0011041	cacn14566	375	3909	10.42	AT1G17020Symbol: None | oxidoreductase, 2OG-Fe(II) oxygenase family protein, similar to flavonol synthase (Petunia x hybrida)(GI:311658), leucoanthocyanidin dioxygenase (Malus domestica)(SP:P51091); contains PF03171 2OG-Fe(II) oxygenase superfamily domain | chr1:5820217-5822006 FORWARD | Aliases: F20D23.28, F20D23_28QR
PEPPERS0008960	cacn11724	3309	2103	-1.57	AT1G17030Symbol: None | expressed protein | chr1:5822439-5824448 FORWARD | Aliases: F20D23.27, F20D23_27NA
PEPPERS0008959	cacn11723	6309	3777	-1.67	AT1G17030Symbol: None | expressed protein | chr1:5822439-5824448 FORWARD | Aliases: F20D23.27, F20D23_27NA
PEPPERS0014356	caKS01045B12.ab1_rev	14362	8192	-1.75	AT1G17050Symbol: None | geranyl diphosphate synthase, putative / GPPS, putative / dimethylallyltransferase, putative / prenyl transferase, putative, similar to GI:11322965; Except for first 55 amino acids, 52% identical to Prenyl transferase (Cyanophora paradoxa) (gi 99282). Location of est 120E9T7 (gb:T43950) | chr1:5829092-5831326 FORWARD | Aliases: F20D23.25, F20D23_25H
PEPPERS0005161	cacn6875	247	270	1.09	AT1G17080Symbol: None | expressed protein | chr1:5839679-5841559 REVERSE | Aliases: F20D23.22, F20D23_22NA
PEPPERS0014685	caKS07016F04.ab1	5191	9149	1.76	AT1G17080Symbol: None | expressed protein | chr1:5839679-5841559 REVERSE | Aliases: F20D23.22, F20D23_22NA
PEPPERS0013774	cacn17949	8762	3808	-2.3	AT1G17100Symbol: None | SOUL heme-binding family protein, similar to SOUL protein (Mus musculus) GI:4886906; contains Pfam profile PF04832: SOUL heme-binding protein | chr1:5844729-5846215 FORWARD | Aliases: F20D23.21, F20D23_21NA
PEPPERS0010722	cacn14151	14019	9320	-1.5	AT1G17100Symbol: None | SOUL heme-binding family protein, similar to SOUL protein (Mus musculus) GI:4886906; contains Pfam profile PF04832: SOUL heme-binding protein | chr1:5844729-5846215 FORWARD | Aliases: F20D23.21, F20D23_21NA
PEPPERS0010723	cacn14152	18975	12303	-1.54	AT1G17100Symbol: None | SOUL heme-binding family protein, similar to SOUL protein (Mus musculus) GI:4886906; contains Pfam profile PF04832: SOUL heme-binding protein | chr1:5844729-5846215 FORWARD | Aliases: F20D23.21, F20D23_21NA
PEPPERS0017289	caKS16055C09.ab1	5594	3588	-1.56	AT1G17110Symbol: None | ubiquitin-specific protease 15 (UBP15), almost identical to ubiquitin-specific protease 15 GI:11993475 (Arabidopsis thaliana), 7 amino acid difference | chr1:5845668-5850038 REVERSE | Aliases: F20D23.20, F20D23_20NA
PEPPERS0017220	caKS16019B06.ab1	10726	6635	-1.62	AT1G17110Symbol: None | ubiquitin-specific protease 15 (UBP15), almost identical to ubiquitin-specific protease 15 GI:11993475 (Arabidopsis thaliana), 7 amino acid difference | chr1:5845668-5850038 REVERSE | Aliases: F20D23.20, F20D23_20O
PEPPERS0018419	caKS21064J18.ab1_rev	1980	1565	-1.27	AT1G17120Symbol: None | amino acid permease family protein, low similarity to SP:O43246 Cationic amino acid transporter-4 (CAT-4) {Homo sapiens}; contains Pfam profile PF00324: Amino acid permease | chr1:5851946-5853948 FORWARD | Aliases: F20D23.19, F20D23_19E
PEPPERS0013281	cacn17351	5698	5905	1.04	AT1G17130Symbol: None | cell cycle control protein-related, contains similarity to Swiss-Prot:Q9P7C5 cell cycle control protein cwf16 (Schizosaccharomyces pombe) | chr1:5854141-5856968 FORWARD | Aliases: F20D23.18, F20D23_18S
PEPPERS0014926	caKS08017A08.ab1	4469	1812	-2.47	AT1G17160Symbol: None | pfkB-type carbohydrate kinase family protein, contains Pfam profile: PF00294 pfkB family carbohydrate kinase | chr1:5867639-5869323 FORWARD | Aliases: F20D23.14, F20D23_14NA
PEPPERS0006153	cacn8106	8361	5819	-1.44	AT1G17180Symbol: None | glutathione S-transferase, putative, Second of three repeated putative glutathione transferases. 72% identical to glutathione transferase (Arabidopsis thaliana) (gi:4006934). Location of ests 191A10T7 (gb:R90188) and 171N13T7 (gb:R65532) | chr1:5872142-5873079 FORWARD | Aliases: F20D23.12, F20D23_12O
PEPPERS0005248	cacn7019	168	14423	85.85	AT1G17180Symbol: None | glutathione S-transferase, putative, Second of three repeated putative glutathione transferases. 72% identical to glutathione transferase (Arabidopsis thaliana) (gi:4006934). Location of ests 191A10T7 (gb:R90188) and 171N13T7 (gb:R65532) | chr1:5872142-5873079 FORWARD | Aliases: F20D23.12, F20D23_12O
PEPPERS0002096	cacn2584_rev	886	427	-2.07	AT1G17180Symbol: None | glutathione S-transferase, putative, Second of three repeated putative glutathione transferases. 72% identical to glutathione transferase (Arabidopsis thaliana) (gi:4006934). Location of ests 191A10T7 (gb:R90188) and 171N13T7 (gb:R65532) | chr1:5872142-5873079 FORWARD | Aliases: F20D23.12, F20D23_12O
PEPPERS0002097	cacn2585	303	197	-1.54	AT1G17180Symbol: None | glutathione S-transferase, putative, Second of three repeated putative glutathione transferases. 72% identical to glutathione transferase (Arabidopsis thaliana) (gi:4006934). Location of ests 191A10T7 (gb:R90188) and 171N13T7 (gb:R65532) | chr1:5872142-5873079 FORWARD | Aliases: F20D23.12, F20D23_12O
PEPPERS0002098	cacn2586	25370	24473	-1.04	AT1G17180Symbol: None | glutathione S-transferase, putative, Second of three repeated putative glutathione transferases. 72% identical to glutathione transferase (Arabidopsis thaliana) (gi:4006934). Location of ests 191A10T7 (gb:R90188) and 171N13T7 (gb:R65532) | chr1:5872142-5873079 FORWARD | Aliases: F20D23.12, F20D23_12O
PEPPERS0002099	cacn2587	17716	11787	-1.5	AT1G17180Symbol: None | glutathione S-transferase, putative, Second of three repeated putative glutathione transferases. 72% identical to glutathione transferase (Arabidopsis thaliana) (gi:4006934). Location of ests 191A10T7 (gb:R90188) and 171N13T7 (gb:R65532) | chr1:5872142-5873079 FORWARD | Aliases: F20D23.12, F20D23_12O
PEPPERS0002558	cacn3148	221	2173	9.83	AT1G17180Symbol: None | glutathione S-transferase, putative, Second of three repeated putative glutathione transferases. 72% identical to glutathione transferase (Arabidopsis thaliana) (gi:4006934). Location of ests 191A10T7 (gb:R90188) and 171N13T7 (gb:R65532) | chr1:5872142-5873079 FORWARD | Aliases: F20D23.12, F20D23_12O
PEPPERS0015444	caKS10010B06.scf	117	111	-1.05	AT1G17180Symbol: None | glutathione S-transferase, putative, Second of three repeated putative glutathione transferases. 72% identical to glutathione transferase (Arabidopsis thaliana) (gi:4006934). Location of ests 191A10T7 (gb:R90188) and 171N13T7 (gb:R65532) | chr1:5872142-5873079 FORWARD | Aliases: F20D23.12, F20D23_12O
PEPPERS0000807	cacn966	12202	5339	-2.29	AT1G17200Symbol: None | integral membrane family protein, Location of est 136A23T7 (gb:T45563); contains TIGRFAM TIGR01569 : plant integral membrane protein TIGR01569; contains Pfam PF04535 : Domain of unknown function (DUF588) | chr1:5878422-5879984 FORWARD | Aliases: F20D23.10, F20D23_10NA
PEPPERS0010431	cacn13715_rev	60	59	-1.02	AT1G17200Symbol: None | integral membrane family protein, Location of est 136A23T7 (gb:T45563); contains TIGRFAM TIGR01569 : plant integral membrane protein TIGR01569; contains Pfam PF04535 : Domain of unknown function (DUF588) | chr1:5878422-5879984 FORWARD | Aliases: F20D23.10, F20D23_10NA
PEPPERS0008498	cacn11091	175	310	1.77	AT1G17210Symbol: None | expressed protein, distantly related to dentin phosphoryn (Homo sapiens) (GI:4322670) | chr1:5880123-5884749 REVERSE | Aliases: F20D23.9, F20D23_9S
PEPPERS0002979	cacn3678	4642	4627	1	AT1G17210Symbol: None | expressed protein, distantly related to dentin phosphoryn (Homo sapiens) (GI:4322670) | chr1:5880123-5884749 REVERSE | Aliases: F20D23.9, F20D23_9S
PEPPERS0016149	caKS12016F07.scf	15441	15057	-1.03	AT1G17210Symbol: None | expressed protein, distantly related to dentin phosphoryn (Homo sapiens) (GI:4322670) | chr1:5880123-5884749 REVERSE | Aliases: F20D23.9, F20D23_9S
PEPPERS0007971	cacn10412	16723	7744	-2.16	AT1G17220Symbol: None | translation initiation factor IF-2, chloroplast, putative, similar to SP:P57997:IF2C_PHAVU Translation initiation factor IF-2, chloroplast precursor (PvIF2cp) {Phaseolus vulgaris} | chr1:5885076-5890410 FORWARD | Aliases: F20D23.8, F20D23_8J
PEPPERS0008092	cacn10541	23961	16859	-1.42	AT1G17220Symbol: None | translation initiation factor IF-2, chloroplast, putative, similar to SP:P57997:IF2C_PHAVU Translation initiation factor IF-2, chloroplast precursor (PvIF2cp) {Phaseolus vulgaris} | chr1:5885076-5890410 FORWARD | Aliases: F20D23.8, F20D23_8J
PEPPERS0008212	cacn10680	39058	27001	-1.45	AT1G17220Symbol: None | translation initiation factor IF-2, chloroplast, putative, similar to SP:P57997:IF2C_PHAVU Translation initiation factor IF-2, chloroplast precursor (PvIF2cp) {Phaseolus vulgaris} | chr1:5885076-5890410 FORWARD | Aliases: F20D23.8, F20D23_8J
PEPPERS0008158	cacn10617	28767	21900	-1.31	AT1G17220Symbol: None | translation initiation factor IF-2, chloroplast, putative, similar to SP:P57997:IF2C_PHAVU Translation initiation factor IF-2, chloroplast precursor (PvIF2cp) {Phaseolus vulgaris} | chr1:5885076-5890410 FORWARD | Aliases: F20D23.8, F20D23_8J
PEPPERS0018438	caKS21012I03.ab1	1205	957	-1.26	AT1G17250Symbol: None | leucine-rich repeat family protein, contains leucine rich-repeat (LRR) domains Pfam:PF00560, INTERPRO:IPR001611; similar to Hcr2-0B (Lycopersicon esculentum) gi:3894387:gb:AAC78593 | chr1:5901162-5903432 REVERSE | Aliases: F20D23.5, F20D23_5R
PEPPERS0019047	caKS23064C09.ab1	5601	5751	1.03	AT1G17280Symbol: None | ubiquitin-conjugating enzyme, putative, similar to ubiquitin conjugating enzyme 6 from (Homo sapiens) GI:14029267, (Mus musculus) GI:14029263; contains Pfam profile PF00179: Ubiquitin-conjugating enzyme | chr1:5916864-5920051 REVERSE | Aliases: F20D23.1, F20D23_1O
PEPPERS0002076	cacn2562_rev	7318	10372	1.42	AT1G17280Symbol: None | ubiquitin-conjugating enzyme, putative, similar to ubiquitin conjugating enzyme 6 from (Homo sapiens) GI:14029267, (Mus musculus) GI:14029263; contains Pfam profile PF00179: Ubiquitin-conjugating enzyme | chr1:5916864-5920051 REVERSE | Aliases: F20D23.1, F20D23_1O
PEPPERS0018284	caKS20042C08.ab1	124	157	1.27	AT1G17290Symbol: None | alanine aminotransferase, putative, similar to alanine aminotransferase from Panicum miliaceum (SP:P34106), GB:AAC62456 GI:3694807 from (Zea mays), GI:4730884 from Oryza sativa | chr1:5922648-5926393 FORWARD | Aliases: T13M22.3, T13M22_3E
PEPPERS0004564	cacn5689	4616	31152	6.75	AT1G17290Symbol: None | alanine aminotransferase, putative, similar to alanine aminotransferase from Panicum miliaceum (SP:P34106), GB:AAC62456 GI:3694807 from (Zea mays), GI:4730884 from Oryza sativa | chr1:5922648-5926393 FORWARD | Aliases: T13M22.3, T13M22_3E
PEPPERS0011266	cacn14846	6287	13121	2.09	AT1G17290Symbol: None | alanine aminotransferase, putative, similar to alanine aminotransferase from Panicum miliaceum (SP:P34106), GB:AAC62456 GI:3694807 from (Zea mays), GI:4730884 from Oryza sativa | chr1:5922648-5926393 FORWARD | Aliases: T13M22.3, T13M22_3E
PEPPERS0011267	cacn14847	12065	15080	1.25	AT1G17290Symbol: None | alanine aminotransferase, putative, similar to alanine aminotransferase from Panicum miliaceum (SP:P34106), GB:AAC62456 GI:3694807 from (Zea mays), GI:4730884 from Oryza sativa | chr1:5922648-5926393 FORWARD | Aliases: T13M22.3, T13M22_3E
[truncated: 19,708 more rows]
