# Supplementary material for: CaLecRK-S.5, a pepper L-type lectin receptor kinase gene, confers broad-spectrum resistance by activating priming
Source: J Exp Bot. 2016 Sep 19;67(19):5725–41. doi: 10.1093/jxb/erw336 (PMC5066492; doi:10.1093/jxb/erw336)
Supplement: Supplementary Data [file supp_erw336_Supplementary_Table_S4.xlsx]

## Sheet: Dataset 1
Supplementary Table S4. Transcriptome pattern in RNA sequencing data.
Gene ID	Location	Description	TRV-Po/TRV-Mock.fc	CaLec-Po/CaLec-Mock.fc	TRV-Mock/CaLec-Mock.fc	TRV-Po/CaLec-Po.fc	TRV-Po/TRV-Mock.volume	CaLec-Po/CaLec-Mock.volume	TRV-Mock/CaLec-Mock.volume	TRV-Po/CaLec-Po.volume	N_CaLec-Mock	N_CaLec-Po	N_TRV-Mock	N_TRV-Po	FPKM_CaLec-Mock	FPKM_CaLec-Po	FPKM_TRV-Mock	FPKM_TRV-Po
CA02g08320	Pepper.v.1.55.chr02:116270117-116270536	PREDICTED: HMG1/2-like protein-like [Solanum tuberosum	-1.33363	-3.45801	-2.15897	1.201	0.636439	0.626598	1.32035	0.302035	1.98749	0.197548	0.877145	0.461788	1.72482	0.109543	0.365304	1.0627
CA03g35840	Pepper.v.1.55.chr03:255673077-255674548	Detected protein of unknown function	-2.32164	-1.14658	-1.02231	-2.07	3.68291	4.27229	4.35615	3.61201	4.3721	4.17475	4.34027	3.12512	14.0459	14.7846	12.3894	22.5504
CA06g15370	Pepper.v.1.55.chr06:206894679-206894924	PREDICTED: omega-amidase NIT2-like [Solanum lycopersicum	1.28203	2.08891	-1.9331	-3.14973	2.23571	3.50591	2.49421	3.14256	3.01458	4.07733	2.06366	2.4221	4.63929	13.8477	1.64504	14.2338
CA02g27370	Pepper.v.1.55.chr02:165683979-165685200	Hydroxyproline-rich glycoprotein family protein [Theobroma cacao	-1.77843	-2.52891	-1.93196	-1.35863	0.810885	1.46118	1.73762	0.681881	2.27642	0.937901	1.32635	0.495747	2.30166	0.619469	0.691316	1.17757
CA02g17250	Pepper.v.1.55.chr02:148765830-148766174	PREDICTED: calcium-binding protein KIC-like [Solanum tuberosum	-9.87306	-1.22782	1.11395	-7.21858	4.89704	6.51443	6.74156	4.73205	6.66417	6.36806	6.81985	3.51635	79.9554	76.8435	87.6958	28.5879
CA06g19250	Pepper.v.1.55.chr06:218849646-218850419	Short chain dehydrogenase	2.08748	1.16404	-1.11427	1.6094	1.26001	1.0966	0.911108	1.51654	0.992492	1.21164	0.836399	1.89816	0.503709	0.914753	0.341776	9.43501
CA08g02030	Pepper.v.1.55.chr08:18486753-18487376	Ankyrin repeat-containing protein, putative	-3.78667	-1.15388	-1.01578	-3.33347	4.11288	5.1023	5.19528	4.03926	5.20659	5.0001	5.184	3.26307	26.0727	27.9691	24.1168	24.6584
CA05g04440	Pepper.v.1.55.chr05:14474736-14478070	PREDICTED: probable protein phosphatase 2C 72-like [Solanum lycopersicum	-2.30234	1.27209	1.30239	-2.24879	1.04802	1.59296	1.60811	1.03814	1.42878	1.77599	1.80994	0.606838	0.914964	1.79343	1.23665	1.59451
CA03g34840	Pepper.v.1.55.chr03:253877401-253886311	PREDICTED: conserved oligomeric Golgi complex subunit 1-like [Vitis vinifera	1.97984	1.01845	1.14945	2.23451	1.57387	0.968641	1.05123	1.45022	0.955546	0.981917	1.15649	2.14187	0.474731	0.662973	0.550531	11.4815
CA04g06150	Pepper.v.1.55.chr04:24901568-24902056	PREDICTED: uncharacterized LOC101218070 [Cucumis sativus	-7.44445	-1.28709	1.09039	-5.30451	6.38711	7.68825	7.93463	6.18878	7.87245	7.50835	7.99729	5.10113	198.165	176.501	213.489	73.4363
CA09g00290	Pepper.v.1.55.chr09:760716-762960	PREDICTED: 1-aminocyclopropane-1-carboxylate oxidase homolog 1 [Vitis vinifera	6.2777	1.36001	1.04683	4.83205	1.56633	0.854002	0.692752	1.93092	0.660527	1.10415	0.72655	3.37678	0.281637	0.789272	0.27672	26.2738
CA03g08890	Pepper.v.1.55.chr03:29733866-29737394	CCT motif protein	2.46781	1.36469	1.22423	2.21381	1.08329	0.49667	0.443204	1.21397	0.320676	0.769252	0.612548	1.91578	0.12896	0.476786	0.221753	9.58674
CA04g12930	Pepper.v.1.55.chr04:179702651-179711585	PP2c (Fragment)	4.38495	1.27355	-1.33339	2.5822	3.93955	3.60032	3.21588	4.41051	3.43012	3.77898	3.01502	5.14758	6.54333	10.8689	4.01122	75.381
CA01g24990	Pepper.v.1.55.chr01:202901502-202901912	histone H3 family protein [Populus trichocarpa	-3.48499	-2.10034	-1.29256	-2.14468	5.56946	6.35479	6.72495	5.2629	6.91261	5.84198	6.54238	4.74123	99.2903	51.91	69.6482	59.5301
CA06g24560	Pepper.v.1.55.chr06:230759601-230765091	Spotted leaf protein, putative	2.12875	1.02109	-1.20935	1.72389	1.06326	0.938957	0.774872	1.28841	0.924024	0.954131	0.649795	1.7398	0.453022	0.63435	0.239465	8.19049
CA12g07970	Pepper.v.1.55.chr12:37267396-37268301	Guanylate kinase, putative	-1.92999	-1.00753	-1.26031	-2.41419	3.35797	4.19396	4.02903	3.49543	4.19937	4.18855	3.8656	2.91701	12.0922	14.9219	8.39038	19.7628
CA09g15760	Pepper.v.1.55.chr09:247313076-247315117	PREDICTED: leucine-rich repeat extensin-like protein 3-like [Citrus sinensis	2.78826	1.22787	-1.17576	1.93135	1.65746	1.44948	1.18641	2.02498	1.30894	1.6051	1.07534	2.55471	0.785729	1.47797	0.491047	15.5402
CA03g22770	Pepper.v.1.55.chr03:224890767-224892692	Cyc07-like	2.08571	-1.13597	-1.23591	1.91706	7.82884	7.52955	7.46773	7.89365	7.62208	7.43815	7.31651	8.37705	162.677	169.764	123.939	429.633
CA07g11890	Pepper.v.1.55.chr07:190697637-190702848	Putative aconitase	69.5507	1.05367	1.04059	68.6874	0.754983	0.0614191	0.0561528	0.825791	0.0343622	0.109781	0.0917615	6.21175	0.018323	0.063545	0.035976	137.132
CA01g11370	Pepper.v.1.55.chr01:41864969-41870784	10-formyltetrahydrofolate synthetase	16.7799	1.94115	1.13941	9.84943	1.04934	0.260667	0.130044	2.10336	0.0663996	1.02331	0.254691	4.32335	0.030057	0.705606	0.08859	46.407
CA05g20770	Pepper.v.1.55.chr05:233255709-233263595	PREDICTED: 1-(5-phosphoribosyl)-5-[(5-phosphoribosylamino)methylideneamino] imidazole-4-carboxamide isomerase, chloroplastic-like [Citrus sinensis	-3.12713	-1.12242	-1.00391	-2.79697	2.21438	3.1058	3.1874	2.15769	3.19022	3.02362	3.18459	1.53975	5.39884	5.9091	4.66922	6.75489
CA11g17740	Pepper.v.1.55.chr11:252661780-252666916	cDNA sequence BC003883	2.81189	1.87892	1.38621	2.07452	1.46083	0.75119	0.615283	1.7835	0.423267	1.33317	0.894409	2.38595	0.169474	1.07148	0.374925	13.8438
CA02g23030	Pepper.v.1.55.chr02:158316694-158318177	PREDICTED: probable NEDD8-conjugating enzyme Ubc12-like [Solanum tuberosum	-2.83543	-1.14105	1.26931	-1.95771	3.02906	3.4322	3.69672	2.81231	3.5287	3.33834	3.87274	2.36917	7.13248	7.66914	8.42101	13.6669
CA03g21760	Pepper.v.1.55.chr03:221490683-221497404	Ribokinase, putative	2.07209	-1.14984	1.01804	2.42556	3.48349	2.86908	2.98444	3.34884	2.97157	2.77013	2.99736	4.04845	4.47921	4.7645	3.94654	40.2008
CA01g24610	Pepper.v.1.55.chr01:195466708-195467757	PREDICTED: protein FANTASTIC FOUR 3-like [Solanum tuberosum	-3.24083	-2.31546	-1.79517	-2.51261	1.49962	2.74346	2.9632	1.38841	3.41517	2.20387	2.57105	0.874687	6.46873	2.78487	2.68436	2.74091
CA09g02830	Pepper.v.1.55.chr09:7434551-7448612	PREDICTED: probable catabolite repression protein creC-like [Solanum lycopersicum	3.41229	1.02047	-1.3674	2.44541	0.45661	0.576676	0.249604	1.05494	0.562247	0.591476	0.110809	1.88155	0.232316	0.348145	0.041475	9.30481
CA10g17700	Pepper.v.1.55.chr10:224073304-224076064	PREDICTED: micronuclear linker histone polyprotein-like isoform X1 [Solanum tuberosum	-2.12738	-1.09411	1.06475	-1.82615	2.51763	2.96428	3.07479	2.42714	3.02987	2.90011	3.12038	2.0313	4.69875	5.30794	4.39845	10.5656
CA05g12180	Pepper.v.1.55.chr05:169100888-169105385	PREDICTED: probable polygalacturonase-like isoform X1 [Solanum tuberosum	-7.4043	-2.94106	1.04924	-2.39942	2.21059	3.14228	4.04989	1.71518	4.01537	2.45903	4.08471	1.19635	10.3951	3.58918	10.0392	4.48089
CA08g14520	Pepper.v.1.55.chr08:136043712-136049754	Potassium channel	4.34062	1.17418	-1.10059	3.35886	4.28503	3.60723	3.42343	4.51509	3.49326	3.72492	3.35499	5.47289	6.93058	10.4595	5.43887	90.4842
CA07g08900	Pepper.v.1.55.chr07:130544325-130545510	PREDICTED: ADP-ribosylation factor-like protein 2-like isoform X1 [Solanum tuberosum	-5.90284	-1.46246	-1.27228	-5.13525	4.48289	6.00992	6.11419	4.40644	6.29037	5.74197	5.94295	3.38154	60.591	48.3173	43.6611	26.3351
CA12g16800	Pepper.v.1.55.chr12:216855146-216855475	Calcium-binding EF-hand family protein, putative [Theobroma cacao	-4.37963	1.57882	1.87271	-3.69232	3.47967	4.11566	4.22781	3.38737	3.7994	4.45824	4.70453	2.57372	8.84655	18.4967	16.6287	15.7071
CA08g04480	Pepper.v.1.55.chr08:82167107-82167882	Mitogen-associated protein kinase 2 (Fragment)	2.12352	1.08732	-1.04343	1.8717	3.34755	2.96921	2.87861	3.45291	2.90944	3.03021	2.84811	3.93456	4.23306	5.9391	3.43892	37.541
CA02g03140	Pepper.v.1.55.chr02:39401135-39402729	26S protease regulatory subunit, putative	4.36197	-1.02578	1.0114	4.52544	0.529982	0.0882383	0.116381	0.401826	0.10849	0.0717673	0.124846	2.24982	0.046229	0.040352	0.045466	12.5572
CA11g17410	Pepper.v.1.55.chr11:251893212-251895554	Unknown protein	-2.33486	-1.16765	-1.07882	-2.15725	9.24822	9.87712	9.93468	9.19465	9.98956	9.76595	9.8801	8.65676	990.787	841.714	898.977	507.118
CA06g21720	Pepper.v.1.55.chr06:225498090-225502760	PREDICTED: COP9 signalosome complex subunit 5b-like [Solanum tuberosum	2.2331	1.16629	-1.04722	1.82837	3.49058	3.1344	2.99193	3.65679	3.0254	3.24733	2.95884	4.11788	4.68508	7.0763	3.80441	41.7579
CA07g01260	Pepper.v.1.55.chr07:3568721-3569848	Unknown protein	-2.44649	-1.29136	1.02776	-1.84335	5.98967	6.44311	6.64991	5.8034	6.63019	6.26131	6.66969	5.37898	77.4728	70.4815	77.5866	85.1701
CA07g01430	Pepper.v.1.55.chr07:3884296-3891096	Detected protein of unknown function	3.46403	-1.02978	-1.2815	2.7836	0.411875	0.426254	0.200912	0.873833	0.447951	0.405609	0.0901118	1.88256	0.180483	0.229161	0.035423	9.30837
CA03g10440	Pepper.v.1.55.chr03:49732223-49733396	transcription factor hy5, putative [Ricinus communis	-3.16513	-1.14598	-1.11201	-3.07132	3.08055	4.07553	4.0977	3.06388	4.17501	3.97843	4.02183	2.35957	11.8615	12.8217	9.49881	13.5897
CA04g12060	Pepper.v.1.55.chr04:169630955-169631752	O-methyltransferase, putative	-2.60539	-1.09502	1.07192	-2.21966	2.65085	3.26378	3.37965	2.55997	3.32992	3.19896	3.43012	2.04862	6.04739	6.83662	5.89444	10.7021
CA06g17750	Pepper.v.1.55.chr06:215951046-215962158	Tyrosine kinase family protein isoform 1 [Theobroma cacao	2.80439	1.06617	1.06648	2.8052	2.85154	2.15599	2.15619	2.85127	2.11026	2.2027	2.20312	3.69081	1.96764	2.77892	1.87773	31.7839
CA03g19120	Pepper.v.1.55.chr03:211061672-211065136	PREDICTED: ubiquitin-conjugating enzyme E2 10-like isoform 1 [Fragaria vesca subsp. vesca	-1.39325	1.12418	-1.55002	-2.42773	5.61534	6.57584	6.1677	5.98692	6.49194	6.66081	5.85966	5.38121	69.637	93.812	41.4412	85.2209
CA06g13430	Pepper.v.1.55.chr06:198770348-198771681	Detected protein of unknown function	5.98745	1.48707	1.20882	4.86712	3.06271	2.02521	1.89096	3.28015	1.7591	2.33157	2.0327	4.61464	1.35219	3.16128	1.58499	54.594
CA02g08570	Pepper.v.1.55.chr02:118319362-118322668	PREDICTED: protein vip1-like [Solanum tuberosum	-2.49088	-1.31477	1.16533	-1.62575	3.84002	4.13151	4.44263	3.57111	4.33363	3.93882	4.55437	3.23772	13.6748	12.4479	14.7227	24.2939
CA07g10620	Pepper.v.1.55.chr07:176773883-176774473	Os04g0357300, partial [Oryza sativa Japonica Group	-2.40225	-1.91654	-1.31603	-1.64955	0.514378	1.29155	1.63334	0.406739	1.8434	0.904898	1.44721	0.182824	1.48528	0.587384	0.804852	0.314809
CA10g09090	Pepper.v.1.55.chr10:129797484-129798992	Protein kinase, putative	2.04234	1.08969	1.01067	1.89425	1.62805	1.23758	1.1848	1.70057	1.17717	1.30109	1.19249	2.22271	0.659188	1.02963	0.577261	12.2593
CA03g14140	Pepper.v.1.55.chr03:142572176-142573193	Transcription factor bHLH51	-14.4526	-1.37407	1.95189	-5.38864	2.72366	4.06226	4.75598	2.32638	4.29795	3.8395	5.26283	1.40957	13.2856	11.4285	25.5484	5.82534
CA02g24270	Pepper.v.1.55.chr02:160455270-160457087	Unknown protein	-2.38502	1.0273	1.00563	-2.43643	5.46864	6.14277	6.12742	5.48234	6.12337	6.16223	6.13146	4.87746	53.781	65.5229	50.0206	64.196
CA02g29070	Pepper.v.1.55.chr02:168007050-168007381	PREDICTED: paired amphipathic helix protein Sin3-like 4-like [Solanum tuberosum	-11.7574	-1.4286	-1.06073	-8.72975	4.04325	6.01681	6.23694	3.90054	6.27961	5.765	6.19456	2.63906	60.2289	49.6267	52.7457	16.4504
CA03g32430	Pepper.v.1.55.chr03:250297138-250297734	Detected protein of unknown function	-2.41972	-1.06308	1.36096	-1.67245	1.69588	1.95989	2.2157	1.50009	2.00452	1.91626	2.44914	1.1743	1.75784	2.05925	2.3812	4.34508
CA03g31630	Pepper.v.1.55.chr03:249020087-249020872	Detected protein of unknown function	-2.44471	-1.49939	1.15011	-1.41766	0.502505	0.923241	1.35771	0.341703	1.26056	0.676186	1.46234	0.172676	0.738187	0.407231	0.819151	0.295303
CA12g19390	Pepper.v.1.55.chr12:228025623-228036289	Poly(ADP-ribose) glycohydrolase 1	3.01761	1.34478	-1.19538	1.87719	1.05879	0.976399	0.644356	1.6044	0.785824	1.21319	0.528355	2.12176	0.359034	0.91617	0.186638	11.2799
CA04g21320	Pepper.v.1.55.chr04:218320062-218323828	Cysteine protease, putative	2.34281	1.04418	-1.13869	1.97041	2.42881	2.10946	1.9826	2.58422	2.0785	2.14087	1.89113	3.11937	1.8984	2.6249	1.36571	22.4675
CA02g03080	Pepper.v.1.55.chr02:37303869-37304426	LeOPT1	1.54104	1.35939	1.80154	2.04228	1.7162	0.773532	0.913928	1.45256	0.583136	1.02609	1.43237	2.05627	0.241294	0.707908	0.792758	10.7645
CA10g01650	Pepper.v.1.55.chr10:3196645-3201753	Phosphoenolpyruvate carboxylase, putative	2.9982	1.47427	1.20968	2.46012	3.56164	2.84824	2.71581	3.73531	2.58196	3.14197	2.85659	4.44069	3.10201	6.51249	3.46429	50.0021
CA03g21790	Pepper.v.1.55.chr03:221569085-221569620	Unknown protein	-3.02187	-1.41599	1.39593	-1.5288	0.486754	0.968103	1.47207	0.320112	1.25099	0.749182	1.73222	0.136778	0.727844	0.460174	1.12903	0.222765
CA07g14430	Pepper.v.1.55.chr07:212200443-212201366	Transcription factor, putative	2.57269	1.29276	-1.13998	1.74571	3.02457	2.78687	2.51151	3.35617	2.60779	2.97825	2.41878	3.78206	3.18205	5.69517	2.30529	33.9321
CA05g00210	Pepper.v.1.55.chr05:240321-247046	RRM-containing RNA-binding protein-like protein	3.16188	1.06397	-1.29713	2.29103	2.86328	2.57054	2.33099	3.15752	2.5262	2.61565	2.15087	3.81165	2.95214	4.15769	1.77863	34.5762
CA12g21070	Pepper.v.1.55.chr12:232877819-232881599	Yth domain-containing protein, putative	2.12153	-1.07102	-1.14641	1.98202	1.85755	1.53944	1.48791	1.92189	1.58973	1.49075	1.39261	2.47772	1.11208	1.2897	0.754505	14.7754
CA04g16960	Pepper.v.1.55.chr04:208389341-208390254	Rhamnogalacturonate lyase	-3.09584	-1.49971	1.04657	-1.97245	0.70848	1.50912	1.86206	0.574194	1.82952	1.24484	1.89518	0.264853	1.46402	0.956039	1.37478	0.503984
CA01g03440	Pepper.v.1.55.chr01:5413363-5418214	Detected protein of unknown function	2.00076	-1.01973	-1.55305	1.31369	1.91013	2.09525	1.76347	2.2695	2.10938	2.0812	1.47428	2.47483	1.96657	2.44861	0.82857	14.7407
CA12g16290	Pepper.v.1.55.chr12:213784313-213786325	2,4-dienoyl-CoA reductase, putative	27.3726	2.46039	-1.27269	8.74155	2.0257	1.61527	0.900919	3.63191	1.0915	2.39039	0.743614	5.51827	0.585223	3.36497	0.287824	92.0229
CA02g13780	Pepper.v.1.55.chr02:140973247-140975443	SAP30-binding protein	2.60017	-1.06516	-1.80116	1.53767	0.721441	1.11096	0.597553	1.34129	1.15743	1.06636	0.308503	1.68711	0.644199	0.751084	0.105643	7.79108
CA10g20780	Pepper.v.1.55.chr10:230991975-230992229	Detected protein of unknown function	-3.87449	1.26474	2.08861	-2.34616	1.54124	1.90117	2.20752	1.32735	1.73928	2.07812	2.80182	0.847818	1.32303	2.44287	3.3149	2.60103
CA03g16810	Pepper.v.1.55.chr03:193090945-193092244	Peroxidase 66, putative	-2.82671	-1.11692	-1.03892	-2.62929	1.37533	2.28981	2.34327	1.34396	2.37097	2.21144	2.31589	0.816763	2.53801	2.80909	2.09908	2.44514
CA06g21290	Pepper.v.1.55.chr06:224859174-224860964	PREDICTED: syntaxin-21-like [Solanum lycopersicum	-5.27111	-1.79595	1.00035	-2.93399	1.86668	2.96485	3.41741	1.61948	3.41716	2.57242	3.41766	1.01955	6.47209	3.99483	5.81959	3.49082
CA07g14000	Pepper.v.1.55.chr07:208566570-208568013	PREDICTED: transmembrane protein 184C-like isoform X1 [Solanum tuberosum	3.20013	1.19259	1.0111	2.71311	0.486806	0.206111	0.122774	0.817241	0.115072	0.369175	0.130991	1.80912	0.047677	0.208152	0.046894	8.75511
CA01g31620	Pepper.v.1.55.chr01:258169319-258172471	Thylakoid lumenal 21.5 kDa protein, chloroplast, putative	-9.07339	-1.98152	1.05108	-4.35648	4.29927	5.58807	6.13893	3.91348	6.1031	5.11649	6.17497	2.99333	52.9849	30.7593	51.6169	20.635
CA01g19780	Pepper.v.1.55.chr01:159562772-159563518	Salt-tolerance protein, putative	1.71007	-1.14938	1.25052	2.45791	1.83182	1.05752	1.31411	1.47415	1.1627	0.961854	1.48524	2.25929	0.648346	0.642059	0.838761	12.6569
CA03g36540	Pepper.v.1.55.chr03:256856286-256863857	Pumilio domain-containing protein PPD1	2.41471	1.23116	1.06697	2.09268	2.61299	2.10448	2.00603	2.74123	1.95981	2.25983	2.05333	3.32518	1.67725	2.94246	1.62378	25.5352
CA04g12360	Pepper.v.1.55.chr04:173397348-173401763	ATP binding protein, putative	3.95188	1.16386	1.01959	3.46202	1.22884	0.660002	0.573384	1.41448	0.559558	0.778476	0.587551	2.57009	0.231085	0.486364	0.210635	15.667
CA03g25820	Pepper.v.1.55.chr03:235592338-235594362	Beta-carotene hydroxylase 2	-2.44843	-1.77302	1.06	-1.30276	0.646182	0.97881	1.51697	0.416942	1.47552	0.649309	1.55959	0.267731	0.974228	0.389222	0.917882	0.509803
CA06g21170	Pepper.v.1.55.chr06:224741678-224742837	PREDICTED: HVA22-like protein e-like [Solanum lycopersicum	-1.21775	3.89351	2.15102	-2.20421	1.68322	1.39708	1.15329	2.03903	0.726295	2.68737	1.83132	1.5471	0.32027	4.44998	1.26927	6.80877
CA01g21390	Pepper.v.1.55.chr01:166346590-166349551	PREDICTED: zinc finger CCCH domain-containing protein 53-like isoform X1 [Solanum tuberosum	5.23289	1.00069	-1.1614	4.50255	0.905154	0.520717	0.397906	1.18452	0.520217	0.521217	0.304352	2.69196	0.212637	0.302649	0.104355	16.9762
CA10g19600	Pepper.v.1.55.chr10:228977309-228977625	Unknown protein	-4.98616	-1.4744	-1.47577	-4.9908	3.8095	5.41503	5.41432	3.81	5.70233	5.1422	5.14086	2.82293	39.0594	31.3717	23.3087	18.523
CA10g21470	Pepper.v.1.55.chr10:231937545-231938116	Detected protein of unknown function	2.05002	1.28558	-1.09393	1.4577	7.7017	7.50981	7.26574	7.96042	7.33079	7.69321	7.20126	8.2369	136.359	201.945	114.962	400.324
CA06g10170	Pepper.v.1.55.chr06:164666076-164666510	RNA recognition motif-containing protein, putative	-4.63933	-1.59204	-1.34054	-3.90642	1.70529	3.20992	3.34476	1.63655	3.56284	2.89196	3.14003	0.926114	7.33787	5.27339	4.48767	3.00731
CA02g05900	Pepper.v.1.55.chr02:78895182-78896075	ATP-dependent DNA helicase pcrA, putative	2.08344	-1.02254	1.00999	2.15168	0.365735	0.0820571	0.106624	0.281468	0.0996949	0.0675397	0.114034	1.173	0.043582	0.038017	0.042855	4.33791
CA11g10420	Pepper.v.1.55.chr11:132116731-132120260	PREDICTED: outer envelope protein 80, chloroplastic-like [Solanum tuberosum	-2.20845	-1.17999	-1.06276	-1.98906	4.04214	4.62075	4.69757	3.97604	4.74168	4.50291	4.65386	3.51082	18.5811	19.2166	15.8641	28.5319
CA10g21580	Pepper.v.1.55.chr10:232021226-232022881	Unknown protein	-1.42371	-1.25426	-1.84315	-2.09216	4.39839	5.37687	5.08258	4.65307	5.54277	5.21593	4.66059	4.15094	34.0788	33.2772	16.0646	42.548
CA04g20910	Pepper.v.1.55.chr04:217313965-217315007	Dead box ATP-dependent RNA helicase, putative	-2.07448	-1.12012	1.13162	-1.63661	2.28881	2.61344	2.78431	2.14835	2.69654	2.53289	2.87493	1.82218	3.45948	3.84294	3.52734	8.86237
CA06g19670	Pepper.v.1.55.chr06:219567610-219569033	F-box family protein	-2.93258	-2.54232	-1.57385	-1.81544	0.68003	1.65774	2.10989	0.534301	2.46225	1.1161	1.80795	0.255781	2.76335	0.803165	1.23498	0.482239
CA11g05820	Pepper.v.1.55.chr11:31261039-31262704	glycine-rich family protein [Populus trichocarpa	3.72064	1.01042	-1.07022	3.44066	0.857506	0.435669	0.376127	0.993251	0.428252	0.443214	0.330346	2.2259	0.172339	0.251395	0.113075	12.2813
CA09g17790	Pepper.v.1.55.chr09:251350879-251358278	Calcineurin B-like interacting protein kinase	-2.33237	-1.24403	1.16155	-1.61409	3.27314	3.56351	3.83101	3.0446	3.7245	3.40948	3.94056	2.71876	8.37091	8.08363	8.85186	17.3164
CA03g05280	Pepper.v.1.55.chr03:14410325-14415174	Cryptochrome 2	2.04594	1.22498	1.26887	2.11924	2.74034	2.06986	2.09338	2.70955	1.92865	2.2214	2.27219	3.30495	1.62668	2.83622	2.00504	25.2507
CA07g15720	Pepper.v.1.55.chr07:218104239-218106288	PREDICTED: CASP-like protein VIT_01s0010g01870-like [Solanum lycopersicum	-6.7973	-1.23333	1.21191	-4.54765	5.15682	6.29101	6.58129	4.92937	6.44411	6.14155	6.72139	3.95643	67.7557	64.8111	81.2003	38.1289
CA04g19740	Pepper.v.1.55.chr04:215425529-215425888	Unknown protein	-3.0614	-1.85115	1.03287	-1.60116	1.15437	1.66658	2.19218	0.877596	2.16898	1.28056	2.21563	0.601439	2.08176	1.00483	1.9039	1.57125
CA05g00190	Pepper.v.1.55.chr05:222403-222990	PREDICTED: protein EARLY RESPONSIVE TO DEHYDRATION 15-like [Solanum tuberosum	3.89001	1.43185	-1.05184	2.58289	6.7259	6.14341	5.85336	7.05919	5.88993	6.4078	5.81702	7.77679	44.6936	78.7944	39.8371	311.354
CA03g34610	Pepper.v.1.55.chr03:253662252-253662572	Zinc phosphodiesterase, putative	-4.72676	-1.24436	1.23897	-3.06588	3.97969	4.78538	5.09791	3.73571	4.94568	4.63028	5.25483	3.01397	21.6517	21.1746	25.4538	20.9881
CA02g06010	Pepper.v.1.55.chr02:80973616-80974430	PREDICTED: late embryogenesis abundant protein-like [Solanum tuberosum	-2.80836	1.93107	1.91278	-2.83521	2.80032	3.14597	3.14006	2.80559	2.70688	3.65628	3.64255	2.15282	3.48486	9.91581	7.0261	11.6013
CA12g04470	Pepper.v.1.55.chr12:11806340-11814178	Actin related protein	-2.2312	-1.24971	1.11414	-1.60246	2.70906	3.02813	3.27024	2.5085	3.1932	2.8716	3.34914	2.19131	5.40566	5.18783	5.4146	12.0138
CA03g20540	Pepper.v.1.55.chr03:218018186-218019259	Detected protein of unknown function	3.91991	1.69953	1.23962	2.85915	2.35361	1.59355	1.40268	2.67388	1.25626	2.0214	1.56616	3.53698	0.734855	2.31508	0.92854	28.982
CA10g13410	Pepper.v.1.55.chr10:199942814-199943248	Cis-prenyltransferase 4	1.40126	-1.30099	1.69522	3.09044	1.54985	0.322487	0.864625	0.57806	0.564006	0.184391	1.32548	1.8122	0.232948	0.1034	0.690411	8.77132
CA04g00490	Pepper.v.1.55.chr04:636188-636685	Detected protein of unknown function	2.57588	-1.01233	-1.38943	1.87677	6.52229	6.34102	6.10801	6.7711	6.34986	6.33219	5.87537	7.24044	63.0971	74.9256	41.7262	234.668
CA01g15150	Pepper.v.1.55.chr01:78840131-78840298	photosystem II protein I [Nicotiana tabacum	-16.0865	-1.38631	1.35573	-8.55911	2.10875	4.23167	4.68824	1.90339	4.47385	4.00259	4.91292	0.905132	15.1778	13.0793	19.5586	2.9018
CA02g05100	Pepper.v.1.55.chr02:65566400-65570133	PREDICTED: dolichyldiphosphatase-like [Solanum tuberosum	-3.67038	-1.18011	-1.35057	-4.20053	1.68384	3.17728	3.07458	1.74009	3.29899	3.06007	2.86542	0.989494	5.92387	6.09676	3.48699	3.33139
CA03g20370	Pepper.v.1.55.chr03:217646740-217652233	AAA domain-containing protein	-2.58932	-1.14188	1.14541	-1.97971	1.52911	2.06856	2.2623	1.39817	2.16648	1.97507	2.36234	0.989774	2.07674	2.19557	2.19754	3.33315
CA05g10590	Pepper.v.1.55.chr05:129733376-129736354	PREDICTED: LOB domain-containing protein 1-like [Solanum lycopersicum	3.07999	3.07913	-1.25167	-1.25132	0.607833	1.0634	0.326371	1.98046	0.526257	2.14878	0.202407	1.82533	0.215289	2.6472	0.070693	8.88978
CA03g14400	Pepper.v.1.55.chr03:152775025-152775645	PREDICTED: protein TIC 20-v, chloroplastic-like [Solanum lycopersicum	-1.76682	1.16125	-1.07018	-2.1957	5.23159	5.86295	5.70697	5.37458	5.7561	5.97178	5.65826	4.8371	40.4053	56.5526	35.0102	62.9394
CA10g19000	Pepper.v.1.55.chr10:228039502-228044859	Smg-7, putative	4.61496	-1.08647	-1.08688	4.61323	0.343547	0.0954174	0.0949286	0.345316	0.172447	0.0527959	0.0522563	2.25857	0.069751	0.030189	0.022816	12.6516
CA02g18160	Pepper.v.1.55.chr02:150771384-150776239	Nuclear acid binding protein, putative	10.7728	1.04367	-1.52512	6.768	2.40435	1.87797	1.51259	2.98514	1.84739	1.90906	1.23847	4.66779	1.49089	2.04418	0.618046	56.511
CA09g00490	Pepper.v.1.55.chr09:1230059-1230409	Detected protein of unknown function	7.33804	2.29892	1.83963	5.87202	2.32794	0.823861	0.73758	2.60026	0.418993	1.61995	1.29841	4.17381	0.167653	1.50523	0.66476	43.0398
CA06g19590	Pepper.v.1.55.chr06:219487415-219491074	Protein binding protein, putative	2.20985	1.04722	-1.1358	1.85791	1.93938	1.66664	1.53911	2.10009	1.6337	1.70026	1.44999	2.59394	1.17799	1.6472	0.806916	15.9609
CA01g31520	Pepper.v.1.55.chr01:258032302-258035358	Receptor protein kinase CLAVATA1, putative	2.71026	1.04932	1.08295	2.79712	0.597916	0.131327	0.147812	0.531231	0.101114	0.170568	0.216078	1.65451	0.044141	0.09551	0.0758	7.56288
CA09g07770	Pepper.v.1.55.chr09:67801893-67805801	Detected protein of unknown function	-2.18391	-1.22995	1.14541	-1.5502	2.63993	2.91387	3.16341	2.43169	3.06699	2.7684	3.26285	2.13594	4.8473	4.75366	4.99446	11.4296
CA01g13370	Pepper.v.1.55.chr01:61438907-61440480	Arsenite-resistance protein, putative	7.21091	1.06473	-1.18202	5.72963	0.770429	0.47929	0.291584	1.26639	0.436179	0.526662	0.194923	3.0451	0.175542	0.305628	0.069008	21.4149
CA01g20110	Pepper.v.1.55.chr01:161118723-161120113	Thaumatin-like protein SE39b	-2.71855	-1.93156	-1.25636	-1.76825	0.406735	1.32121	1.7063	0.314941	1.87885	0.929082	1.54959	0.106759	1.53892	0.608992	0.909883	0.16325
CA10g07390	Pepper.v.1.55.chr10:87214906-87221250	Ribose-phosphate pyrophosphokinase	2.86461	1.20346	-1.04277	2.28269	4.65914	4.15328	3.99151	4.84797	4.02183	4.28902	3.96141	5.47975	10.4358	16.0767	8.99411	90.6812
CA09g03160	Pepper.v.1.55.chr09:8615664-8615951	PREDICTED: E3 ubiquitin-protein ligase RNF149-like [Solanum lycopersicum	-5.96207	-1.12866	2.06147	-2.56246	1.67461	2.26784	2.83097	1.3415	2.35683	2.18221	3.4005	0.824683	2.48786	2.7214	5.7032	2.48817
CA11g18000	Pepper.v.1.55.chr11:253397705-253402988	PREDICTED: U4/U6 small nuclear ribonucleoprotein Prp3-like [Solanum tuberosum	-2.24192	-1.20387	1.03483	-1.79957	2.74192	3.19941	3.36066	2.61036	3.33605	3.06837	3.38545	2.22072	6.08835	6.14856	5.62163	12.2478
CA01g00910	Pepper.v.1.55.chr01:1527145-1528648	Unknown protein	-3.41916	-1.15128	1.07659	-2.75861	7.33975	8.07123	8.22654	7.20118	8.17348	7.97025	8.27995	6.50631	255.248	251.608	262.613	162.338
CA02g20130	Pepper.v.1.55.chr02:153822132-153824263	Auxin:hydrogen symporter, putative	3.37378	1.44283	1.06387	2.48764	2.68425	2.10535	1.90158	2.9719	1.85744	2.38635	1.94676	3.70112	1.50546	3.34783	1.44651	31.9875
CA10g16090	Pepper.v.1.55.chr10:218586261-218586746	Cytochrome P450, putative	-4.01941	1.27006	2.03929	-2.50328	0.71473	1.36907	1.64293	0.59559	1.20743	1.55233	2.2355	0.228512	0.687593	1.38921	1.93854	0.420039
CA02g11570	Pepper.v.1.55.chr02:135062642-135063307	PREDICTED: 60S ribosomal protein L18a-like protein-like isoform X1 [Solanum tuberosum	-3.47387	1.20173	1.52139	-2.74398	3.82617	4.35362	4.51564	3.68889	4.22308	4.48819	4.82847	3.03193	12.3815	19.0185	18.416	21.2415
CA01g18630	Pepper.v.1.55.chr01:156454093-156456205	Putative glutathione S-transferase T1	5.03512	-1.16069	-1.35	4.32906	0.65765	0.486406	0.323387	0.989171	0.605636	0.390649	0.172676	2.5047	0.252973	0.221723	0.062266	15.0184
CA12g19550	Pepper.v.1.55.chr12:228273264-228278115	Allyl alcohol dehydrogenase	8.62355	2.10362	-1.06099	3.86374	6.03966	5.27692	4.72478	6.74545	4.76768	5.84055	4.68227	7.79055	18.8449	51.7994	16.3157	313.044
CA01g05500	Pepper.v.1.55.chr01:9999315-10006875	Electron transporter, putative	-2.73596	-1.65124	-1.308	-2.16723	1.79818	2.66639	2.85235	1.68095	3.0526	2.32905	2.66524	1.21319	4.79806	3.15031	2.91799	4.57909
CA01g31420	Pepper.v.1.55.chr01:257907156-257908645	PREDICTED: peptide methionine sulfoxide reductase B5-like [Solanum lycopersicum	-2.16137	1.22867	1.15743	-2.29441	3.10833	3.64824	3.60663	3.14419	3.50271	3.79981	3.71363	2.60169	6.97503	11.0404	7.40744	16.0469
CA10g08470	Pepper.v.1.55.chr10:112821731-112822087	PREDICTED: non-specific lipid-transfer protein 2-like isoform 1 [Solanum lycopersicum	-2.61132	-1.63043	-2.07439	-3.32238	1.84364	3.34327	3.14435	1.96027	3.71445	3.00919	2.66176	1.27698	8.29086	5.83205	2.89967	4.96582
CA09g05680	Pepper.v.1.55.chr09:37328866-37334526	Detected protein of unknown function	3.3626	1.25026	-1.12065	2.39996	1.92196	1.55401	1.3165	2.26871	1.40123	1.72345	1.23689	2.98646	0.884363	1.68605	0.616548	20.5393
CA03g26370	Pepper.v.1.55.chr03:236826815-236838605	Detected protein of unknown function	1.57615	-1.03248	1.23253	2.00576	1.649	1.0282	1.19283	1.42141	1.05151	1.0054	1.35314	2.00955	0.550446	0.683074	0.720883	10.3692
CA11g05720	Pepper.v.1.55.chr11:30400259-30402364	At1g27060	-2.00838	-1.43371	1.05567	-1.32697	2.22197	2.42932	2.74186	1.96869	2.70306	2.18331	2.78121	1.77517	3.47966	2.72232	3.24214	8.45638
CA03g19520	Pepper.v.1.55.chr03:214005919-214006923	PREDICTED: probable receptor-like protein kinase At1g67000-like [Vitis vinifera	2.22457	1.06988	1.22896	2.55536	1.20773	0.51058	0.594582	1.0371	0.464178	0.561621	0.761621	1.91515	0.189263	0.329735	0.297659	9.5773
CA04g15010	Pepper.v.1.55.chr04:196905278-196913954	SlArf/Xyl4 protein	-3.23264	-1.53026	-1.10084	-2.3255	2.98197	3.76534	4.01481	2.79667	4.08471	3.47093	3.94611	2.25339	11.021	8.47596	8.89895	12.6002
CA03g18620	Pepper.v.1.55.chr03:206691519-206694474	Fibrillarin 2	2.12509	-1.04662	-1.47417	1.50876	5.34313	5.3539	5.09924	5.60997	5.38687	5.32113	4.82697	5.91449	30.2628	35.8686	18.409	115.021
CA09g08780	Pepper.v.1.55.chr09:89479374-89480355	Cyclin-dependent protein kinase, putative	-2.53661	1.15214	1.17319	-2.49109	3.16247	3.77475	3.78744	3.15187	3.67397	3.87829	3.90441	2.56151	8.02656	11.7991	8.61929	15.5853
CA03g27990	Pepper.v.1.55.chr03:240154967-240155209	Detected protein of confused Function	-3.63982	1.80886	1.79559	-3.66672	1.49966	2.24022	2.23583	1.50261	1.85312	2.7082	2.69757	0.833708	1.49865	4.5234	3.01271	2.53582
CA01g00350	Pepper.v.1.55.chr01:561233-563887	Oligopeptide transporter, putative	2.94283	1.3299	1.09665	2.4267	5.44919	4.79407	4.6589	5.60729	4.59282	5.00414	4.72593	6.28313	16.5721	28.1018	16.9108	142.939
CA09g10300	Pepper.v.1.55.chr09:144861856-144867438	PREDICTED: protein yippee-like isoform X1 [Solanum tuberosum	-2.15819	1.02846	1.0229	-2.16992	2.83634	3.43254	3.42865	2.83956	3.41236	3.45284	3.44502	2.3352	6.46178	8.33944	5.98455	13.4018
CA12g19140	Pepper.v.1.55.chr12:227717983-227720010	Protein binding protein, putative	2.09311	1.12352	-1.11479	1.67117	0.48251	0.418438	0.252505	0.799589	0.342778	0.510798	0.186007	1.25165	0.136928	0.296711	0.067208	4.81269
CA02g02900	Pepper.v.1.55.chr02:33201764-33202036	Translation initiation factor eIF4E	2.10187	1.99734	1.62098	1.70581	3.77228	3.03574	2.90505	3.94198	2.57744	3.57553	3.27431	4.34598	3.08681	9.25683	5.04529	47.0017
CA01g11970	Pepper.v.1.55.chr01:47284922-47289162	PREDICTED: protein piccolo-like [Citrus sinensis	2.10268	1.04759	-1.14605	1.75137	0.297176	0.305229	0.14499	0.625603	0.273529	0.340601	0.0768555	1.14908	0.110739	0.19191	0.031057	4.20003
CA08g04380	Pepper.v.1.55.chr08:80907757-80910132	Detected protein of unknown function	-2.22916	1.05503	1.24322	-1.89173	0.951671	1.41586	1.52673	0.882562	1.37774	1.45503	1.69182	0.535326	0.852449	1.23843	1.07751	1.31699
CA09g06840	Pepper.v.1.55.chr09:55338991-55339527	PREDICTED: protein FLX-like 1-like [Solanum tuberosum	2.91642	1.34486	1.40473	3.04624	3.98444	3.0023	3.03142	3.94617	2.79617	3.22363	3.28646	4.83066	3.82135	6.95843	5.1071	62.7915
CA07g04990	Pepper.v.1.55.chr07:40823647-40825691	Nucleic acid binding protein, putative	2.70147	-1.07142	1.00935	2.92148	2.93704	2.24264	2.29966	2.86421	2.29296	2.19343	2.30639	3.74013	2.34221	2.74706	2.07739	32.8939
CA12g08650	Pepper.v.1.55.chr12:46770951-46771457	ribosomal protein S16 [Atropa belladonna	-4.75793	-1.28733	1.40307	-2.63421	0.933328	1.9076	2.32998	0.76413	2.09846	1.73409	2.58705	0.336716	1.93774	1.71037	2.71533	0.689041
CA03g05360	Pepper.v.1.55.chr03:14597638-14601593	Actin-related protein 9 [Theobroma cacao	3.19772	1.05744	-1.06161	2.8485	0.714294	0.387455	0.30307	0.913179	0.349254	0.429835	0.262993	1.94004	0.139292	0.243178	0.091329	9.7884
CA01g27180	Pepper.v.1.55.chr01:221700952-221701893	Detected protein of unknown function	-2.88569	-1.24964	-1.01106	-2.33474	2.39452	3.12902	3.28597	2.28015	3.29391	2.97239	3.27804	1.74913	5.89025	5.66966	5.06711	8.26324
CA10g00970	Pepper.v.1.55.chr10:1534256-1540284	Detected protein of unknown function	2.46503	1.21642	1.06216	2.15242	1.94317	1.44589	1.35426	2.07465	1.31146	1.5941	1.39845	2.70006	0.789231	1.45773	0.760028	17.0744
CA03g26450	Pepper.v.1.55.chr03:236896267-236901222	Detected protein of unknown function	9.85487	-1.15334	-1.04156	10.9125	0.950858	0.183224	0.282163	0.617446	0.313059	0.107236	0.254316	3.55515	0.126092	0.062466	0.088418	29.3433
CA02g14480	Pepper.v.1.55.chr02:142843440-142846323	Ubiquitin-protein ligase, putative	-2.93917	-1.06151	1.4702	-1.88331	3.57501	3.837	4.14901	3.30616	3.88031	3.79418	4.43632	2.88091	9.42563	10.9889	13.3557	19.2394
CA04g23640	Pepper.v.1.55.chr04:222285045-222285242	O-linked n-acetylglucosamine transferase, ogt, putative	-3.4443	-1.13773	-1.26702	-3.8357	1.80308	3.15079	3.06978	1.85066	3.24524	3.05909	2.90381	1.1196	5.64796	6.09221	3.62026	4.04207
CA03g16100	Pepper.v.1.55.chr03:183431138-183434398	Fructokinase	1.88482	1.14647	1.32081	2.17144	1.31579	0.625196	0.7071	1.16338	0.534322	0.731526	0.935749	1.85018	0.220078	0.447198	0.39657	9.08486
CA08g09210	Pepper.v.1.55.chr08:126687155-126687583	50S ribosomal protein L2, chloroplastic	-4.1985	-1.32621	-1.07222	-3.39443	1.13262	2.45771	2.61901	1.06287	2.66979	2.26248	2.56919	0.499314	3.36081	2.94729	2.67966	1.19025
CA02g00110	Pepper.v.1.55.chr02:1060635-1064980	Putative aldo/keto reductase 2	2.48645	1.14692	1.16867	2.53359	5.91672	5.16912	5.1824	5.90157	5.07118	5.26895	5.29605	6.61014	23.6344	34.5218	26.1909	171.782
CA01g08770	Pepper.v.1.55.chr01:24918993-24920638	Component of oligomeric golgi complex isoform 1 [Theobroma cacao	4.38492	-1.11143	1.11613	5.43949	0.975712	0.122575	0.289131	0.413647	0.220544	0.0681255	0.379047	2.5116	0.088613	0.038656	0.130708	15.0911
CA12g01950	Pepper.v.1.55.chr12:4293850-4295224	PREDICTED: F-box/FBD/LRR-repeat protein At1g13570-like [Solanum lycopersicum	-2.47739	1.0079	1.22066	-2.0456	1.7619	2.25193	2.38576	1.66307	2.24626	2.25762	2.53392	1.2251	2.24327	2.93176	2.58535	4.65175
CA02g24910	Pepper.v.1.55.chr02:161816115-161818815	Tetratricopeptide repeat protein	-2.27013	-1.05287	1.12682	-1.91347	3.25018	3.68532	3.80783	3.14561	3.72267	3.64834	3.89493	2.71215	8.36162	9.83574	8.55903	17.2475
CA03g20640	Pepper.v.1.55.chr03:218354508-218354660	Protein kinase-like protein [Medicago truncatula	-5.38748	-1.04904	1.20148	-4.27443	4.10132	5.19279	5.35821	3.9747	5.22744	5.15838	5.49225	3.06264	26.746	31.8363	30.858	21.6687
CA07g15530	Pepper.v.1.55.chr07:217769176-217770855	PREDICTED: putative ferric-chelate reductase 1-like [Solanum tuberosum	-2.18244	-1.57852	-1.20943	-1.67214	0.30626	1.1007	1.33399	0.252701	1.47818	0.819612	1.20385	0.0779124	0.976135	0.521696	0.586973	0.114087
CA05g09670	Pepper.v.1.55.chr05:101207499-101209154	Polyamine oxidase 5 [Theobroma cacao	-2.04093	-1.71412	-1.34771	-1.60466	0.564569	1.26178	1.47819	0.481914	1.70904	0.931571	1.27853	0.2493	1.28243	0.611988	0.650612	0.466442
CA04g05780	Pepper.v.1.55.chr04:18554098-18554595	DNA-(Apurinic or apyrimidinic site) lyase	-2.23724	1.15735	1.19666	-2.16377	2.16174	2.6636	2.68666	2.14319	2.56027	2.77111	2.81928	1.65756	3.0315	4.76908	3.36453	7.5862
CA03g17860	Pepper.v.1.55.chr03:201671839-201673807	Glycosyltransferase	-3.31897	-2.13627	-1.37093	-2.12992	0.875728	1.92789	2.31294	0.72994	2.55168	1.45659	2.09653	0.365795	3.00557	1.24074	1.69369	0.768961
CA02g22010	Pepper.v.1.55.chr02:156843438-156845363	Similar to CDK5 regulatory subunit-associated protein	-2.16356	-1.07866	1.26813	-1.58168	3.13831	3.34623	3.56854	2.9428	3.4013	3.29206	3.74401	2.6306	6.40435	7.35877	7.60964	16.3508
CA10g02800	Pepper.v.1.55.chr10:8065303-8068732	Acyl-coenzyme A oxidase	19.1152	1.70975	1.45167	16.2298	1.97414	0.48931	0.428368	2.25499	0.236894	1.01068	0.774604	5.03125	0.096099	0.688328	0.306728	70.2737
CA01g04520	Pepper.v.1.55.chr01:7431070-7433816	PREDICTED: cytochrome P450 93A1-like [Solanum lycopersicum	2.23284	1.5106	1.13281	1.67441	4.26709	3.83294	3.63575	4.49852	3.54691	4.14203	3.72681	4.88569	7.22893	14.4615	7.50144	64.4145
CA06g17400	Pepper.v.1.55.chr06:213739663-213743473	Calnexin-like protein	-2.479	-1.17587	1.14622	-1.83929	1.32608	1.81635	2.03303	1.18475	1.93697	1.70324	2.13385	0.824093	1.64232	1.65323	1.75188	2.48528
CA05g05780	Pepper.v.1.55.chr05:22548594-22549142	PREDICTED: protein-S-isoprenylcysteine O-methyltransferase A-like isoform X1 [Solanum tuberosum	2.26732	1.47744	1.04128	1.59798	0.878666	0.631415	0.438002	1.26667	0.409792	0.972895	0.468155	1.64914	0.16459	0.652176	0.162245	7.52259
CA07g19040	Pepper.v.1.55.chr07:227557933-227565076	Aconitate hydratase	2.61888	1.11116	1.00352	2.36517	0.275027	0.0972502	0.0498788	0.536229	0.0474103	0.199484	0.0524759	1.44143	0.023327	0.111058	0.022891	6.05078
CA02g29230	Pepper.v.1.55.chr02:168271590-168273017	PREDICTED: U-box domain-containing protein 40-like [Citrus sinensis	-2.08032	1.17594	-1.04638	-2.55978	1.50282	2.30076	2.15387	1.60531	2.18682	2.42063	2.12141	1.06461	2.1184	3.46044	1.73384	3.72671
CA01g30280	Pepper.v.1.55.chr01:253724578-253729127	PREDICTED: inactive poly [ADP-ribose] polymerase RCD1-like isoform X1 [Solanum tuberosum	4.888	1.08776	-1.0711	4.19536	2.95523	2.18346	2.07349	3.11197	2.12363	2.24498	2.02453	4.31378	1.99014	2.89783	1.56676	46.2256
CA01g31290	Pepper.v.1.55.chr01:257673242-257675534	PREDICTED: heat shock 70 kDa protein, mitochondrial-like [Solanum tuberosum	3.23488	1.17699	1.05094	2.88843	4.92604	4.19567	4.11545	5.02206	4.07976	4.31487	4.15145	5.84516	10.9736	16.4697	10.641	110.771
CA04g18980	Pepper.v.1.55.chr04:214093939-214094994	PREDICTED: BRI1 kinase inhibitor 1-like [Solanum lycopersicum	2.17365	1.00321	-1.16852	1.85423	1.96965	1.71466	1.59606	2.11601	1.71235	1.71697	1.48767	2.60779	1.28508	1.67827	0.841999	16.11
CA01g20440	Pepper.v.1.55.chr01:161852500-161853084	30S ribosomal protein S2, chloroplastic	-3.3779	1.02363	1.20183	-2.87703	1.0437	1.99353	2.1052	0.988341	1.97676	2.01045	2.242	0.48587	1.70712	2.28406	1.95414	1.14446
CA02g00310	Pepper.v.1.55.chr02:2082354-2086492	AGO2A	6.66187	1.18896	-1.1408	4.91157	1.46831	0.945528	0.727685	1.90787	0.828886	1.07858	0.638841	3.37477	0.388475	0.761524	0.235453	26.2632
CA09g01910	Pepper.v.1.55.chr09:3876990-3879137	PREDICTED: E3 ubiquitin-protein ligase RFWD3-like [Vitis vinifera	2.73759	1.9136	1.64671	2.35577	2.0713	1.12347	1.04875	2.21887	0.748963	1.68525	1.46854	2.92145	0.334346	1.61973	0.824022	19.8217
CA09g16400	Pepper.v.1.55.chr09:249359565-249369508	Dolichyl-diphosphooligosaccharide-protein glycosyltransferase subunit STT3A	7.58726	1.11999	1.06854	7.23875	1.54188	0.643808	0.613195	1.61885	0.567234	0.730718	0.662879	3.58646	0.234168	0.44637	0.245174	29.9006
CA06g26370	Pepper.v.1.55.chr06:233895508-233903091	Detected protein of unknown function	-2.74515	-1.49208	1.00288	-1.83452	2.49587	3.02187	3.32636	2.2674	3.32429	2.74696	3.32844	1.87156	6.02658	4.67016	5.33316	9.24448
CA05g07240	Pepper.v.1.55.chr05:35826273-35833352	Hydroxyproline-rich glycoprotein family protein, putative isoform 2 [Theobroma cacao	2.54548	1.21284	1.05349	2.21105	2.86097	2.32517	2.22741	2.98654	2.19014	2.46852	2.26532	3.61326	2.12541	3.62157	1.99588	30.2943
CA07g07260	Pepper.v.1.55.chr07:99328692-99343565	Myosin XI	2.4907	1.11726	1.05494	2.35176	0.794431	0.36767	0.332635	0.878104	0.296285	0.456254	0.373445	1.68999	0.119323	0.260607	0.129375	7.82082
CA08g07590	Pepper.v.1.55.chr08:124045348-124046701	Nuclear transport factor 2 family protein [Theobroma cacao	1.97323	1.18758	1.22213	2.03063	2.1517	1.54622	1.5652	2.12562	1.42717	1.6752	1.71657	2.69713	0.912615	1.59606	1.10925	17.05
CA02g19530	Pepper.v.1.55.chr02:152977562-152979820	Detected protein of unknown function	3.16527	1.17125	1.3356	3.60943	4.8165	3.75133	3.84211	4.70269	3.63904	3.86708	4.05652	5.71885	7.80955	11.6855	9.82831	102.708
CA01g28590	Pepper.v.1.55.chr01:231216144-231216344	PREDICTED: ankyrin repeat-containing protein At5g02620-like isoform 1 [Solanum lycopersicum	-1.93843	-4.66578	-3.6339	-1.50972	0.693672	1.74655	2.04879	0.591342	3.18106	0.958942	1.31954	0.364657	5.3531	0.639815	0.684834	0.765509
CA06g21190	Pepper.v.1.55.chr06:224751271-224751492	PREDICTED: mitotic-spindle organizing protein 1B-like [Solanum lycopersicum	-1.87381	1.84079	1.28838	-2.67723	3.73442	4.26674	4.02785	3.9559	3.84922	4.72955	4.21478	3.30881	9.1981	22.7665	11.2706	25.3008
CA09g02640	Pepper.v.1.55.chr09:6581245-6583999	Auxin response factor, putative	2.18718	1.209	-1.07437	1.68385	0.815384	0.653419	0.47615	1.11895	0.530702	0.804513	0.427206	1.55628	0.217956	0.508579	0.148121	6.87042
CA08g19340	Pepper.v.1.55.chr08:144663801-144664742	PREDICTED: RING finger protein B-like [Solanum tuberosum	-2.112	-1.22915	1.19046	-1.44335	1.15468	1.4055	1.68326	0.964139	1.56219	1.26453	1.81372	0.735107	1.07729	0.981362	1.24381	2.11277
CA06g04160	Pepper.v.1.55.chr06:17914032-17915385	Protein gar2, putative	2.05695	1.19544	-1.48989	1.15489	0.635842	0.997006	0.513905	1.23357	0.876516	1.13406	0.301305	1.34182	0.418912	0.823942	0.103038	5.39418
CA06g01320	Pepper.v.1.55.chr06:2782502-2784445	Auxin-responsive protein	-2.769	1.08083	1.46162	-2.04761	1.64775	2.04654	2.24841	1.49981	1.99124	2.10338	2.5388	1.06943	1.73223	2.51577	2.59727	3.75276
CA02g26200	Pepper.v.1.55.chr02:163707960-163708689	PREDICTED: transmembrane protein 220-like [Solanum tuberosum	-3.58751	1.20046	1.38679	-3.10551	1.41393	2.26541	2.36157	1.35635	2.13744	2.40104	2.60919	0.766208	2.01746	3.40288	2.76786	2.24203
CA06g09180	Pepper.v.1.55.chr06:144827404-144828046	Serine carboxypeptidase III	-2.48388	-1.81058	-1.00214	-1.3748	0.51988	0.978839	1.4951	0.340365	1.49664	0.640185	1.49356	0.180961	1.00104	0.383161	0.84916	0.310297
CA02g22610	Pepper.v.1.55.chr02:157800319-157804222	PREDICTED: AP-3 complex subunit sigma-like [Citrus sinensis	-2.8011	-1.10824	-1.05163	-2.65804	1.58444	2.4904	2.52906	1.56022	2.56563	2.41737	2.493	1.007	3.04497	3.4512	2.48778	3.42735
CA03g25220	Pepper.v.1.55.chr03:232093542-232102237	Nucleic acid binding protein, putative	2.60111	-1.13356	-1.29125	2.28345	2.5543	2.23269	2.13261	2.67417	2.32495	2.14409	1.95618	3.33531	2.41781	2.63403	1.46658	25.6649
CA02g06660	Pepper.v.1.55.chr02:97347921-97348339	PREDICTED: copper transport protein CCH-like [Solanum tuberosum	-7.4413	1.00509	-1.15297	-8.62326	3.29131	5.25246	5.14509	3.35999	5.2488	5.25612	5.04344	2.14788	27.1102	34.1498	21.5612	11.5504
CA02g04710	Pepper.v.1.55.chr02:63252602-63254353	PREDICTED: 40S ribosomal protein S25-2-like [Solanum lycopersicum	1.17669	-1.34887	-2.25943	-1.42354	8.82072	9.66181	9.27349	9.19008	9.8801	9.44835	8.70413	8.93887	905.48	717.496	355.5	594.601
CA12g01210	Pepper.v.1.55.chr12:2685680-2689001	Pollen tube RhoGDI2	-2.27648	-1.03523	1.10763	-1.98533	1.52562	2.05775	2.15536	1.45653	2.08288	2.03293	2.23036	1.04356	1.90775	2.33597	1.93086	3.61249
CA10g14350	Pepper.v.1.55.chr10:204802018-204805252	PREDICTED: aldo-keto reductase family 4 member C9-like [Vitis vinifera	2.27641	1.33597	-1.28944	1.32146	2.66031	2.69992	2.30841	3.11151	2.49905	2.91693	2.13231	3.31907	2.86468	5.37614	1.74986	25.465
CA11g15240	Pepper.v.1.55.chr11:243433346-243434083	Alpha-glucosidase	-5.11157	-4.21471	-1.14601	-1.38987	0.65741	1.32606	2.6214	0.332558	2.72155	0.646118	2.52493	0.171168	3.54284	0.387407	2.56028	0.291267
CA08g03570	Pepper.v.1.55.chr08:59549415-59551189	Detected protein of unknown function	2.31785	-1.00011	-1.38778	1.67037	0.626499	0.738205	0.442744	1.04459	0.738287	0.738124	0.265509	1.4783	0.32932	0.4518	0.092542	6.31743
CA01g33670	Pepper.v.1.55.chr01:269842304-269842648	Detected protein of unknown function	-5.19844	-2.17243	-1.69974	-4.06732	2.081	3.7499	3.94994	1.97561	4.35109	3.23178	3.58578	1.2077	13.8451	6.99992	6.69302	4.54377
CA01g18980	Pepper.v.1.55.chr01:157779254-157782334	Ubiquitin-protein ligase, putative	2.38673	-1.01588	1.012	2.45372	0.742261	0.31568	0.335742	0.697907	0.32725	0.304519	0.344455	1.59949	0.131334	0.170501	0.118135	7.17191
CA08g14110	Pepper.v.1.55.chr08:135302627-135306311	At4g24330	3.9821	1.25741	-1.14291	2.7709	4.71915	4.18118	3.92167	5.03142	4.01921	4.34967	3.8265	5.82003	10.4061	16.936	8.14764	109.366
CA03g11540	Pepper.v.1.55.chr03:72890034-72891513	Actin	4.44874	1.09969	-1.00677	4.01827	4.95042	4.06715	3.99431	5.04069	3.99918	4.13627	3.98945	6.14285	10.2777	14.3988	9.2281	131.483
CA12g17150	Pepper.v.1.55.chr12:218121633-218126087	2-hydroxyacid dehydrogenase, putative	2.33005	1.00168	-1.32182	1.7598	2.45517	2.32341	2.11136	2.70174	2.3222	2.32462	1.91967	3.14003	2.41337	3.13792	1.40753	22.7774
CA09g08630	Pepper.v.1.55.chr09:84629100-84629483	PREDICTED: chromatin modification-related protein EAF1-like [Solanum tuberosum	2.28314	1.65286	1.53911	2.12601	1.45804	0.621915	0.591622	1.5327	0.357359	1.08232	0.979455	2.17047	0.143006	0.766323	0.42458	11.7913
CA04g17460	Pepper.v.1.55.chr04:210079033-210079365	Unknown protein	-3.89826	-1.07092	1.0118	-3.59764	4.44513	5.46702	5.52513	4.39838	5.51667	5.41782	5.5336	3.57077	33.2977	38.6673	31.944	29.6326
CA12g01150	Pepper.v.1.55.chr12:2656782-2658218	PREDICTED: DNA-directed RNA polymerases I and III subunit RPAC2-like [Solanum tuberosum	-1.98352	1.60306	1.18957	-2.67299	3.358	3.96356	3.76087	3.53897	3.63774	4.31857	3.88817	2.90011	7.80179	16.5512	8.52273	19.5192
CA03g17560	Pepper.v.1.55.chr03:200308566-200313261	Cysteine synthase	5.12734	1.70322	1.04467	3.14486	8.12001	7.33709	6.99447	8.51777	6.96301	7.73128	7.02606	9.38427	101.355	207.266	101.826	775.989
CA08g13450	Pepper.v.1.55.chr08:134004555-134007771	Detected protein of unknown function	3.53136	-1.07357	-1.17335	3.23106	0.595276	0.353119	0.269032	0.781331	0.408022	0.305604	0.177389	1.99761	0.164181	0.171414	0.064532	10.2802
CA01g34100	Pepper.v.1.55.chr01:271523514-271529175	Detected protein of unknown function	2.02064	1.62637	1.20291	1.49452	2.29777	1.89788	1.70727	2.55431	1.5792	2.28086	1.84573	2.86054	1.09882	3.01253	1.2898	19.0143
CA01g01210	Pepper.v.1.55.chr01:1983361-1986823	PREDICTED: abscisic acid receptor PYL8-like [Citrus sinensis	2.81345	1.95326	1.8464	2.65952	3.22064	2.10327	2.0707	3.2713	1.67506	2.64095	2.55978	4.05212	1.23114	4.26295	2.65383	40.2412
CA10g06750	Pepper.v.1.55.chr10:73380985-73398656	PREDICTED: signal peptide peptidase-like 4-like [Solanum tuberosum	2.14302	-1.29077	-1.47069	1.88085	0.579907	0.593785	0.448202	0.768271	0.805794	0.437557	0.2493	1.34895	0.373856	0.24809	0.086379	5.44034
CA12g05590	Pepper.v.1.55.chr12:18020188-18020787	Histone superfamily protein [Theobroma cacao	-3.72651	-1.51501	-1.36652	-3.36127	3.77178	4.98006	5.05847	3.71332	5.28874	4.68941	4.83823	2.9404	28.1879	22.079	18.5965	20.0321
CA06g22340	Pepper.v.1.55.chr06:226734335-226737795	Far1-related sequence 3 isoform 3 [Theobroma cacao	2.07734	1.04805	1.02379	2.02926	1.89248	1.43675	1.42016	1.9146	1.4033	1.47101	1.43722	2.49196	0.888415	1.25981	0.796067	14.8992
CA11g02330	Pepper.v.1.55.chr11:6191613-6193073	6-phosphogluconate dehydrogenase, decarboxylating	5.6913	1.26534	1.05767	4.75725	5.08023	4.06375	3.93777	5.24276	3.89753	4.23706	3.97843	6.48718	9.53665	15.516	9.12477	161.132
CA05g08920	Pepper.v.1.55.chr05:73289172-73292202	Polygalacturonase, putative	-2.19287	-1.218	1.14705	-1.56957	0.946134	1.3213	1.56704	0.797764	1.4712	1.18668	1.66913	0.536309	0.969767	0.885313	1.05014	1.31955
CA01g17760	Pepper.v.1.55.chr01:143454351-143455721	Dicer-like 2 protein	-4.44123	-1.35604	1.50699	-2.17331	1.02298	1.73455	2.24453	0.790548	1.96811	1.52871	2.55978	0.408819	1.69281	1.35332	2.65383	0.897878
CA03g18530	Pepper.v.1.55.chr03:206073748-206074902	PREDICTED: uncharacterized transporter AF_0788 [Vitis vinifera	2.99076	1.24912	-1.10724	2.1624	1.93133	1.59587	1.36801	2.25302	1.44346	1.76437	1.2965	2.87701	0.933377	1.76761	0.663208	19.1828
CA11g07380	Pepper.v.1.55.chr11:50455166-50458616	NHL domain-containing protein isoform 3 [Theobroma cacao	-3.28298	-1.2012	-1.11466	-3.04646	1.25393	2.39732	2.45365	1.22515	2.5332	2.26873	2.3766	0.661596	2.96881	2.97153	2.22395	1.80655
CA01g28930	Pepper.v.1.55.chr01:236914669-236918297	calmodulin-binding family protein [Populus trichocarpa	-3.28416	-1.81758	-1.28789	-2.32707	1.46748	2.45398	2.73396	1.3172	2.92255	2.06053	2.55754	0.84202	4.27933	2.39384	2.64495	2.57375
CA02g16300	Pepper.v.1.55.chr02:146665764-146668958	Rotenone-insensitive NADH-ubiquinone oxidoreductase, mitochondrial, putative	3.76485	1.11794	-1.29104	2.60848	0.999517	0.872268	0.582843	1.49585	0.795545	0.956392	0.42701	2.3396	0.366295	0.63566	0.148102	13.4356
CA05g16230	Pepper.v.1.55.chr05:221316538-221316822	Potassium channel tetramerization domain-containing protein	-4.35083	1.55908	2.33855	-2.90065	0.995311	1.5777	1.80095	0.871931	1.28955	1.93024	2.51516	0.393869	0.763752	2.09065	2.53844	0.849519
CA06g23720	Pepper.v.1.55.chr06:229414070-229416021	Nucleic acid binding protein, putative	2.56957	1.0134	-1.11385	2.27641	1.56307	1.18924	1.09915	1.69119	1.17968	1.19889	1.02412	2.38565	0.662481	0.900678	0.455374	13.8413
CA07g01390	Pepper.v.1.55.chr07:3777713-3783552	CYP72A52v1	5.29145	1.40739	1.01391	3.81208	0.699475	0.334233	0.178485	1.30984	0.168796	0.661816	0.188731	2.5924	0.068815	0.398203	0.067578	15.9326
CA04g16090	Pepper.v.1.55.chr04:204197778-204206241	Ubiquitin-specific protease 16, putative isoform 2 [Theobroma cacao	4.14388	1.05097	-1.02207	3.85779	1.96253	1.25566	1.20446	2.04595	1.22031	1.29203	1.18882	3.2398	0.698031	1.02013	0.573828	24.3017
CA10g14140	Pepper.v.1.55.chr10:203332239-203334244	Unknown protein	23.5035	1.85106	-1.04329	12.1704	3.20391	2.11258	1.68374	4.01992	1.71459	2.60295	1.65345	6.20825	1.2869	4.10586	1.03059	136.948
CA12g06820	Pepper.v.1.55.chr12:24281043-24281423	PREDICTED: transmembrane protein 234 homolog [Cicer arietinum	-8.86701	-1.15389	-1.01612	-7.80828	4.05326	5.84135	5.93398	3.98999	5.94552	5.73901	5.92245	2.77401	46.8175	48.177	43.1828	17.9371
CA09g16880	Pepper.v.1.55.chr09:250257008-250260514	Patellin-3, putative	3.98178	1.23977	-1.14763	2.79854	3.4744	2.96748	2.71534	3.79702	2.81649	3.12657	2.61783	4.61124	3.90148	6.44354	2.79063	54.5238
CA02g06960	Pepper.v.1.55.chr02:102787992-102788318	Serine/threonine-protein kinase	-1.0229	2.5159	1.5702	-1.63896	2.09402	2.01809	1.75501	2.40791	1.45946	2.79054	2.11041	2.07775	0.957876	4.83918	1.71188	10.9468
CA11g18410	Pepper.v.1.55.chr11:254198867-254199487	Detected protein of unknown function	-2.65916	-2.22868	-1.66786	-1.99002	0.280536	1.51828	1.79619	0.23713	2.2027	1.04652	1.4647	0.0537314	2.15217	0.731283	0.820552	0.073442
CA12g03540	Pepper.v.1.55.chr12:8033209-8036992	NtRab11D	-2.66456	1.18848	1.02834	-3.0795	4.54308	5.3875	5.2845	4.63163	5.26438	5.5135	5.3047	3.89081	27.5266	41.3247	26.4265	36.4477
CA01g31180	Pepper.v.1.55.chr01:257545193-257548938	Metal transporter CNNM4	3.90057	1.05735	-1.20539	3.06041	1.45525	1.08264	0.898355	1.75377	1.04316	1.12361	0.773654	2.73734	0.543452	0.811735	0.30527	17.539
CA08g02460	Pepper.v.1.55.chr08:30232795-30238186	PREDICTED: probable peroxygenase 5-like [Solanum lycopersicum	-4.64532	-1.38488	1.11121	-3.01861	1.68505	2.72741	3.04751	1.50806	2.97239	2.50263	3.12452	0.908745	4.48306	3.73643	4.41814	2.92199
CA04g20700	Pepper.v.1.55.chr04:217075301-217075585	Unknown protein	-7.73445	1.29791	1.092	-9.19286	1.60402	3.71155	3.59115	1.6578	3.52822	3.90441	3.65519	0.703896	7.12835	12.0793	7.10762	1.98221
CA09g16860	Pepper.v.1.55.chr09:250222827-250231327	Mitochondrial processing peptidase	6.73901	1.37986	1.18237	5.77448	3.8845	2.72553	2.6212	4.03911	2.50315	2.96767	2.74483	5.49737	2.88031	5.64406	3.13781	91.0614
CA09g08100	Pepper.v.1.55.chr09:72887639-72891974	Enoyl-CoA hydratase, mitochondrial, putative	8.70891	1.62714	1.37223	7.34455	3.40235	2.04696	1.94057	3.58887	1.72569	2.42803	2.18221	5.3047	1.30214	3.48075	1.84115	81.5672
CA01g19420	Pepper.v.1.55.chr01:158823456-158824140	PREDICTED: ubiquitin-related modifier 1 homolog 2-like isoform 1 [Solanum lycopersicum	-2.44228	1.04378	-1.02474	-2.61226	6.58447	7.32611	7.27761	6.62834	7.29526	7.35708	7.26001	5.97178	133.12	158.381	119.108	120.636
CA06g05570	Pepper.v.1.55.chr06:39084871-39085356	PREDICTED: copper transporter 1-like [Solanum lycopersicum	-1.77007	2.57152	1.77866	-2.55911	0.801446	0.943191	0.795708	0.949993	0.482215	1.84484	1.313	0.489196	0.196455	1.91017	0.67849	1.15511
CA12g11540	Pepper.v.1.55.chr12:124218047-124224307	Phosphoethanolamine N-methyltransferase	-2.27194	-1.45279	-1.18038	-1.84593	1.0151	1.71588	1.88289	0.925064	2.00631	1.46749	1.76706	0.583136	1.76156	1.25339	1.1774	1.50178
CA08g03360	Pepper.v.1.55.chr08:52788293-52789564	Eukaryotic aspartyl protease family protein, putative isoform 1 [Theobroma cacao	4.43785	2.42208	-1.05494	1.73683	5.89164	5.59296	4.95239	6.65369	4.99112	6.26737	4.91397	7.06383	22.4894	70.5917	19.5788	218.311
CA01g07720	Pepper.v.1.55.chr01:17842099-17842311	Glycerol-3-phosphate acyltransferase protein	-2.94132	1.69381	1.1174	-4.45859	1.40573	2.57711	2.30354	1.57267	2.22486	2.98513	2.385	0.82854	2.20277	5.73472	2.23887	2.51008
CA06g11940	Pepper.v.1.55.chr06:185355157-185355486	Detected protein of unknown function	1.42481	2.70008	1.5762	-1.20229	1.96325	1.63429	1.35705	2.36433	1.06795	2.50095	1.7244	2.23517	0.564674	3.73327	1.12104	12.4004
CA09g01370	Pepper.v.1.55.chr09:2718368-2718949	ACI14	2.85491	2.35033	1.59913	1.94244	2.23538	1.41387	1.21844	2.59393	0.925977	2.15884	1.60327	3.11671	0.455102	2.66738	0.971603	22.4401
CA01g22030	Pepper.v.1.55.chr01:169978841-169979939	Catalytic, putative	1.59174	2.34466	1.32261	-1.11372	1.52948	1.3042	1.00884	1.97727	0.827111	2.05649	1.2305	1.90111	0.387529	2.38586	0.611023	9.45715
CA06g26290	Pepper.v.1.55.chr06:233706241-233711308	Detected protein of unknown function	-11.5905	-1.19737	1.15954	-8.34807	2.31434	4.33404	4.57145	2.19415	4.46592	4.20605	4.67948	1.14461	15.0953	15.1689	16.2795	4.17891
CA11g07960	Pepper.v.1.55.chr11:57968750-57970690	Polygalacturonase-1 non-catalytic subunit beta, putative	-4.4583	-2.02567	-1.34459	-2.9593	1.81102	3.06186	3.39282	1.63436	3.61311	2.59471	3.18595	1.02946	7.66567	4.07767	4.67036	3.54018
CA03g28730	Pepper.v.1.55.chr03:241865038-241869813	Detected protein of unknown function	-2.69203	-1.14694	-1.14031	-2.67647	2.47433	3.37881	3.38311	2.47118	3.47915	3.28137	3.28973	1.86103	6.84289	7.2814	5.12127	9.16739
CA03g36370	Pepper.v.1.55.chr03:256483098-256489845	Chaperonin-60kD, ch60, putative	3.06922	1.0061	-1.29953	2.34748	0.75248	0.678234	0.446517	1.14297	0.67386	0.682636	0.295873	1.91375	0.288805	0.411597	0.101275	9.56918
CA12g20610	Pepper.v.1.55.chr12:231855718-231855990	Adenosylhomocysteinase	-11.6113	-1.93242	-1.16812	-7.01886	1.90065	4.08649	4.47574	1.73536	4.58924	3.63883	4.36505	0.82759	16.5565	9.7711	12.6132	2.50676
CA09g12970	Pepper.v.1.55.chr09:222770226-222772637	Jasmonic acid 2	2.49229	1.06039	1.58465	3.72449	2.35025	1.15944	1.41146	1.93061	1.11792	1.20251	1.78208	3.09955	0.608882	0.904352	1.19685	22.2267
CA05g04750	Pepper.v.1.55.chr05:15788045-15788609	PREDICTED: zeatin O-glucosyltransferase-like [Solanum tuberosum	-2.3103	1.25771	1.89352	-1.53455	0.496119	0.60794	0.802402	0.375884	0.464636	0.795441	1.38571	0.177623	0.189469	0.502008	0.747674	0.303448
CA11g20410	Pepper.v.1.55.chr11:258355165-258356874	Detected protein of unknown function	-3.33295	-1.21267	1.37789	-1.99467	2.67787	3.07887	3.44458	2.39356	3.2211	2.94291	3.68356	1.94676	5.53568	5.52055	7.24505	9.84482
CA03g18490	Pepper.v.1.55.chr03:205699720-205707217	PREDICTED: mitogen-activated protein kinase kinase kinase YODA-like [Solanum tuberosum	2.72615	1.25047	1.23819	2.69937	0.90044	0.234548	0.230772	0.915173	0.123385	0.44586	0.43162	1.87848	0.050948	0.253654	0.149999	9.28884
CA10g00560	Pepper.v.1.55.chr10:781234-785944	Cmp-2-keto-3-deoctulosonate (Cmp-kdo) cytidyltransferase, putative	2.25886	1.45515	1.0587	1.64344	2.34045	1.99536	1.78371	2.61816	1.74304	2.28421	1.82533	3.00093	1.32902	3.02533	1.26048	20.7676
CA02g16280	Pepper.v.1.55.chr02:146649860-146655374	Dead box ATP-dependent RNA helicase, putative	2.10226	-1.08975	-1.23837	1.84995	1.74535	1.53502	1.43579	1.86598	1.59827	1.47428	1.28982	2.36176	1.12363	1.26519	0.658052	13.6145
CA04g22650	Pepper.v.1.55.chr04:220876410-220880284	Detected protein of unknown function	2.14567	1.30086	1.14817	1.89383	3.8419	3.31542	3.22924	3.94442	3.13111	3.51058	3.33045	4.43188	5.12832	8.76941	5.33968	49.6881
CA12g01760	Pepper.v.1.55.chr12:3957664-3957909	PREDICTED: auxin-induced protein 15A-like [Solanum tuberosum	-11.46	-2.19814	-1.16297	-6.06316	3.47808	5.27614	5.76485	3.18323	5.87478	4.7385	5.65697	2.13843	44.2494	22.8696	34.9707	11.4442
CA07g08630	Pepper.v.1.55.chr07:125443065-125445807	Metal transporter	4.0175	1.8152	-1.51391	1.46195	2.51638	2.70013	1.98251	3.42724	2.30409	3.16423	1.70582	3.71212	2.372	6.64949	1.09287	32.269
CA02g20210	Pepper.v.1.55.chr02:154065390-154066909	Detected protein of unknown function	-2.82688	-1.44262	1.08405	-1.80761	0.526791	1.25754	1.60653	0.412354	1.54937	1.02067	1.6658	0.166592	1.06132	0.701944	1.04661	0.282655
CA06g19130	Pepper.v.1.55.chr06:218716072-218725490	Abc transporter, putative	8.12475	1.56078	1.00484	5.23078	0.496242	0.227504	0.0758268	1.48888	0.0724204	0.714691	0.0793935	3.10172	0.03241	0.435324	0.031813	22.2538
CA11g10130	Pepper.v.1.55.chr11:119021055-119021654	Nucleotide-diphospho-sugar transferase family protein, putative [Theobroma cacao	-2.91257	-1.26817	1.25844	-1.82501	1.15071	1.64444	1.98362	0.953948	1.82472	1.48197	2.15635	0.61406	1.45486	1.27809	1.79157	1.61798
CA05g09800	Pepper.v.1.55.chr05:104701922-104702806	Detected protein of unknown function	-2.18184	-1.03582	-1.05172	-2.21534	1.98043	2.66886	2.65773	1.98871	2.69436	2.64359	2.62161	1.49606	3.45073	4.2744	2.79866	6.43761
CA08g15170	Pepper.v.1.55.chr08:136939127-136944999	Os01g0886300 protein	3.07924	1.1496	-1.22973	2.17815	3.73679	3.40998	3.15821	4.03469	3.3109	3.51203	3.01256	4.63513	5.97587	8.78461	4.00649	55.2941
CA01g09560	Pepper.v.1.55.chr01:31021616-31023843	PREDICTED: serine/arginine repetitive matrix protein 2-like isoform X1 [Solanum tuberosum	3.34366	1.35983	1.08822	2.67582	2.11426	1.49926	1.35347	2.34201	1.29385	1.73727	1.41582	3.15725	0.770732	1.71678	0.777226	23.0494
CA11g01480	Pepper.v.1.55.chr11:3455619-3461662	NRC1	2.93356	1.16736	-1.09116	2.30304	1.53273	1.17398	1.00275	1.79446	1.06765	1.29091	0.941793	2.49445	0.564239	1.0185	0.400555	14.9194
CA08g11230	Pepper.v.1.55.chr08:130235101-130240662	Mitochondrial import inner membrane translocase subunit tim44, putative	1.94773	-1.13662	-1.01956	2.17136	1.62034	1.14113	1.22319	1.51164	1.23724	1.05249	1.2093	2.17109	0.713083	0.738765	0.592699	11.7972
CA12g07740	Pepper.v.1.55.chr12:35413296-35417251	Detected protein of unknown function	2.80102	-1.10694	-1.26625	2.44862	1.52406	1.21761	1.10983	1.67206	1.2931	1.14652	0.952537	2.43849	0.768179	0.838594	0.407162	14.3693
CA02g00650	Pepper.v.1.55.chr02:4070918-4075101	Ribose-5-phosphate isomerase A	-3.83574	-1.14374	1.21736	-2.75487	4.58755	5.27715	5.51497	4.38972	5.37492	5.18116	5.65868	3.71917	30.0714	32.3902	35.0122	32.4202
CA02g00810	Pepper.v.1.55.chr02:4552952-4554524	Photosystem I subunit III	-2.42928	1	-1.01819	-2.47347	11.7055	12.3892	12.3762	11.7178	12.3892	12.3892	12.3632	11.0827	5569.2	6130	6386.99	1718.15
CA01g26960	Pepper.v.1.55.chr01:220728164-220730206	Nucleolar GTP-binding protein 1	2.08639	1.22809	1.06003	1.80088	2.72794	2.30789	2.20609	2.85383	2.16444	2.46085	2.24854	3.30955	2.07151	3.59091	1.96682	25.3151
CA06g15680	Pepper.v.1.55.chr06:207713757-207718236	At1g53760	2.18461	1.12881	-1.59575	1.21279	0.497226	0.945568	0.402567	1.16791	0.862196	1.037	0.187962	1.31534	0.411191	0.721718	0.067496	5.21803
CA04g21090	Pepper.v.1.55.chr04:217656378-217656974	Short-chain dehydrogenase/reductase family protein	2.63964	-1.12167	-1.57138	1.8842	1.09799	1.16835	0.868936	1.47632	1.2541	1.08846	0.602065	2.0024	0.732432	0.772218	0.216473	10.3196
CA03g19330	Pepper.v.1.55.chr03:212664383-212670451	Polypyrimidine tract binding protein, putative	2.25778	-1.08713	-1.22919	1.99684	2.40525	2.12509	2.03191	2.51555	2.18621	2.06568	1.8885	3.0634	2.11745	2.40584	1.35996	21.6835
CA02g12940	Pepper.v.1.55.chr02:138951277-138954373	PREDICTED: GDSL esterase/lipase At1g29670-like [Solanum lycopersicum	-3.41854	-2.12217	-1.22187	-1.96827	1.8614	2.63959	3.08966	1.59025	3.23758	2.15204	2.9485	1.17511	5.61497	2.65692	3.77513	4.35194
CA07g20360	Pepper.v.1.55.chr07:229255859-229257849	RNA-binding protein, putative	3.35449	1.08337	1.00527	3.11265	1.78286	1.16085	1.1083	1.86739	1.10452	1.22005	1.1121	2.85819	0.599741	0.926317	0.5152	18.9906
CA06g18450	Pepper.v.1.55.chr06:217309590-217319416	Detected protein of unknown function	2.35741	-1.00459	-1.04491	2.26644	0.43351	0.196832	0.165462	0.515699	0.200161	0.193558	0.136778	1.37398	0.080974	0.107696	0.048882	5.61956
CA12g12410	Pepper.v.1.55.chr12:151089379-151094685	Cytochrome P450 CYP736A54	2.8364	-1.19138	-1.48067	2.28223	5.21024	4.95052	4.78696	5.38827	5.07845	4.82582	4.5122	6.01627	23.7201	24.4259	14.2723	122.865
CA04g15170	Pepper.v.1.55.chr04:197566907-197579041	Sulfate transporter, putative	-2.26704	-1.49337	1.11116	-1.36621	4.32417	4.50407	4.87808	3.99263	4.80264	4.22406	4.9547	3.77389	19.3298	15.354	20.1504	33.7285
CA02g03640	Pepper.v.1.55.chr02:52235977-52238309	Plastid high chlorophyll fluorescence 136 (Precursor)	12.2804	-1.1347	-1.08068	12.8943	3.33233	2.00132	2.03781	3.27265	2.09455	1.91223	1.98261	5.6009	1.93035	2.05293	1.50624	96.4531
CA03g10880	Pepper.v.1.55.chr03:58538162-58539136	PREDICTED: F-box/kelch-repeat protein OR23-like [Solanum lycopersicum	1.76862	1.10151	1.30938	2.10237	1.11643	0.454009	0.550715	0.920382	0.389591	0.529078	0.778476	1.6011	0.156988	0.307797	0.308652	7.18456
CA12g07950	Pepper.v.1.55.chr12:37239183-37241190	Phosphatidylinositol 4-kinase, putative	2.03839	-1.00835	1.09011	2.24061	0.443302	0.0338333	0.0815578	0.183899	0.0403552	0.0283654	0.164828	1.19226	0.020237	0.017554	0.059609	4.45654
CA02g09680	Pepper.v.1.55.chr02:123398148-123398528	Kinase, putative	-2.29424	1.10122	1.44656	-1.74652	3.70282	3.88626	4.07496	3.53136	3.81733	3.95643	4.34996	3.15195	8.98665	12.6486	12.4814	22.9721
CA04g18950	Pepper.v.1.55.chr04:214038486-214038794	PREDICTED: calmodulin-like protein 4-like [Solanum lycopersicum	-5.03537	-1.73763	-1.07229	-3.10732	2.01247	3.16909	3.54191	1.80064	3.59262	2.7955	3.49192	1.15983	7.5045	4.85672	6.18313	4.26194
CA09g16600	Pepper.v.1.55.chr09:249683307-249685463	MYB-related transcription factor (Fragment)	-2.00637	1.26224	1.35228	-1.87279	1.93286	2.22563	2.27125	1.89403	2.06396	2.39995	2.49936	1.49477	1.87076	3.39938	2.50023	6.42546
CA03g28090	Pepper.v.1.55.chr03:240579878-240580894	Ring finger protein, putative	-4.53967	-1.54656	1.1775	-2.49286	0.858498	1.90373	2.35899	0.692818	2.24407	1.61501	2.4798	0.297209	2.23933	1.49533	2.45788	0.585201
CA03g06200	Pepper.v.1.55.chr03:17804836-17805977	Histone-like protein (Fragment)	1.07842	-2.00195	-1.72602	1.25083	5.76366	5.97526	6.09047	5.65464	6.49691	5.4955	5.70946	5.81838	70.0422	40.9475	36.3989	109.349
CA01g03340	Pepper.v.1.55.chr01:5250782-5253524	F-box family protein	-1.39821	1.49905	-1.21592	-2.54856	2.95514	3.76959	3.34486	3.33038	3.48886	4.07291	3.20681	2.72322	6.90442	13.8204	4.7532	17.3774
CA02g19420	Pepper.v.1.55.chr02:152833473-152840620	DNA topoisomerase	2.57259	1.04796	-1.0362	2.36911	0.257024	0.127537	0.0678097	0.483412	0.098147	0.165727	0.0468497	1.41007	0.04281	0.092624	0.021004	5.82737
CA09g00180	Pepper.v.1.55.chr09:683404-684468	Detected protein of unknown function	-2.15708	1.08868	1.21858	-1.92714	1.8191	2.23154	2.30929	1.75785	2.17109	2.29367	2.45629	1.34721	2.08514	3.04596	2.3966	5.42662
CA03g28630	Pepper.v.1.55.chr03:241722238-241727900	Thylakoid lumenal 25.6 kDa protein, chloroplast, putative	-5.22166	-1.30014	1.063	-3.7782	6.40497	7.42736	7.66305	6.20798	7.61911	7.24044	7.70725	5.32274	161.919	147.796	175.461	82.545
CA11g18500	Pepper.v.1.55.chr11:254578475-254581131	PREDICTED: aspartic proteinase-like protein 2-like isoform X1 [Solanum tuberosum	4.64673	1.0237	1.01137	4.59076	0.56272	0.134221	0.126277	0.598121	0.118386	0.152175	0.134694	2.35091	0.048993	0.085585	0.048192	13.5273
CA04g13830	Pepper.v.1.55.chr04:189570288-189573851	Nucellin-like protein	-3.23433	-1.93574	-1.28094	-2.14026	1.32065	2.2463	2.58796	1.1463	2.77271	1.81983	2.41551	0.722043	3.73278	1.86398	2.2986	2.06023
CA05g01020	Pepper.v.1.55.chr05:1841646-1844288	G-type lectin S-receptor-like serine/threonine-protein kinase	2.40445	1.14766	-1.06203	1.97271	0.907794	0.652413	0.515348	1.14924	0.560586	0.759282	0.473761	1.73946	0.23176	0.468248	0.164268	8.18987
CA03g21980	Pepper.v.1.55.chr03:221938937-221946486	WD-40 repeat protein-like protein	2.88212	1.19868	-1.08901	2.20787	3.40301	2.97493	2.78489	3.63523	2.84708	3.10853	2.72406	4.25119	4.00988	6.35784	3.08221	44.7068
CA09g12030	Pepper.v.1.55.chr09:195597552-195601035	WD-repeat protein, putative	2.9805	1.23894	1.088	2.6174	3.08912	2.42817	2.33858	3.20746	2.27853	2.58763	2.40021	3.97576	2.30501	4.05355	2.26609	38.6381
CA07g20480	Pepper.v.1.55.chr07:229726494-229730770	Cellulose synthase-like protein	-1.53632	1.22602	-1.10199	-2.07567	0.996878	1.63413	1.42196	1.14563	1.49374	1.78773	1.35363	0.73415	0.996832	1.81196	0.721327	2.10991
CA06g06890	Pepper.v.1.55.chr06:79328090-79329320	PREDICTED: transcription factor bHLH61-like [Solanum tuberosum	-9.76644	-1.62852	-1.30294	-7.81386	3.49319	5.52339	5.69228	3.38955	5.88636	5.1828	5.5046	2.21676	44.6513	32.4357	31.3063	12.2156
CA09g06120	Pepper.v.1.55.chr09:42890241-42891725	PREDICTED: 18.1 kDa class I heat shock protein-like [Solanum tuberosum	6.70113	2.66595	1.31042	3.29386	8.35019	7.37344	6.89222	8.93322	6.69996	8.11462	7.08999	9.83439	82.0679	274.726	107.518	982.466
CA03g30720	Pepper.v.1.55.chr03:247175713-247179029	Calnexin-like protein	7.59949	-1.08695	-1.45584	5.67389	6.24031	5.42793	5.21044	6.50079	5.4884	5.36812	4.94655	7.87245	32.39	37.191	20.0684	333.18
CA10g12290	Pepper.v.1.55.chr10:189904422-189904979	PREDICTED: UDP-glycosyltransferase 86A1-like [Solanum tuberosum	16.8641	1.50366	1.36531	15.3126	1.74833	0.394547	0.357917	1.92725	0.197944	0.786419	0.647174	4.72306	0.080431	0.495535	0.237827	58.692
CA10g12410	Pepper.v.1.55.chr10:191032508-191033806	Indole-3-acetamide hydrolase	-2.77548	-1.20623	1.14178	-2.01525	3.76096	4.24005	4.47208	3.56583	4.37746	4.10696	4.56874	3.096	14.0945	14.1277	14.8937	22.1708
CA03g03220	Pepper.v.1.55.chr03:6592113-6602800	Importin-7, putative	9.24618	-1.00157	-1.25017	7.40749	1.15699	0.694656	0.509887	1.57625	0.695784	0.693529	0.373657	3.58251	0.302216	0.418505	0.129406	29.8531
CA04g03460	Pepper.v.1.55.chr04:10322085-10322408	Detected protein of unknown function	-2.12748	1.38615	1.73405	-1.70065	1.22502	1.3055	1.43416	1.11513	1.09104	1.56212	1.88518	0.796037	0.585134	1.40861	1.35589	2.35947
CA01g07170	Pepper.v.1.55.chr01:15367465-15372120	Ubiquitin carboxyl-terminal hydrolase	2.68185	1.07598	1.0407	2.59392	0.375383	0.0706388	0.057343	0.462421	0.0353801	0.141035	0.0929399	1.51617	0.018578	0.080544	0.036479	6.5768
CA03g12850	Pepper.v.1.55.chr03:109754831-109759616	Guanylate kinase	2.25916	1.1284	-1.26112	1.58754	3.53264	3.41407	3.15625	3.8212	3.32804	3.50232	2.99333	4.16912	6.03936	8.72397	3.92707	42.973
CA09g16470	Pepper.v.1.55.chr09:249495392-249498521	Serine-threonine protein kinase, plant-type, putative	4.55113	1.27371	-1.14928	3.10901	1.41846	1.05864	0.791705	1.89671	0.89841	1.24744	0.697673	2.8839	0.432613	0.960084	0.261239	19.2702
CA08g19500	Pepper.v.1.55.chr08:144821192-144831368	Importin beta-2, putative	4.04895	-1.01655	1.11916	4.60642	0.9135	0.177493	0.258478	0.627288	0.189724	0.166051	0.352147	2.3697	0.076597	0.092908	0.120293	13.6765
CA02g07960	Pepper.v.1.55.chr02:112669066-112670547	Glycosyltransferase family GT8 protein	-3.19177	-1.18409	1.06859	-2.52252	0.991708	1.91352	2.0866	0.909449	2.03929	1.79551	2.13501	0.460648	1.81964	1.82769	1.75391	1.05987
CA12g17160	Pepper.v.1.55.chr12:218144282-218145614	Syntaxin-61	-1.86084	-1.03481	-1.12573	-2.02433	4.25094	4.86857	4.80712	4.30527	4.89331	4.84394	4.72245	3.8265	20.8113	24.7702	16.8249	34.9513
CA05g19600	Pepper.v.1.55.chr05:231802929-231803969	Green ripe-like 1	-2.74157	-1.21988	-1.05471	-2.37036	2.11575	2.89476	3.00301	2.03948	3.04168	2.75494	2.96483	1.50983	4.75474	4.69836	3.82585	6.53544
CA01g25500	Pepper.v.1.55.chr01:207983552-207984814	PREDICTED: divinyl chlorophyllide a 8-vinyl-reductase, chloroplastic-like [Solanum tuberosum	-2.74099	1.01498	1.34877	-2.06265	5.00112	5.36016	5.56108	4.82043	5.34944	5.37089	5.78109	4.32639	29.4286	37.2998	38.3101	46.4699
CA06g22520	Pepper.v.1.55.chr06:227113766-227116825	Putative zinc ion binding protein	3.69695	1.13839	1.16566	3.78551	1.55483	0.741847	0.756756	1.5242	0.654218	0.841215	0.875366	2.7617	0.27756	0.536389	0.36361	17.8169
CA02g25310	Pepper.v.1.55.chr02:162440899-162442365	PREDICTED: ADP-ribosylation factor-like protein 8A-like isoform X1 [Solanum tuberosum	-3.56184	-1.36326	1.12839	-2.31546	6.02479	6.60881	6.9227	5.75161	6.83612	6.38905	7.01038	5.17776	91.914	77.929	100.666	76.6175
CA03g19380	Pepper.v.1.55.chr03:212945408-212947600	Heat shock protein binding protein, putative	2.28571	1.06386	-1.00394	2.14008	0.6229	0.313166	0.268827	0.725637	0.271681	0.360984	0.266003	1.45865	0.110085	0.204399	0.092619	6.16478
CA03g04090	Pepper.v.1.55.chr03:8785547-8801371	Aldo/keto reductase AKR	-2.97473	-1.33431	-1.2593	-2.8075	3.19793	4.19901	4.24263	3.16505	4.41221	3.99611	4.07958	2.50682	14.443	12.9995	9.99454	15.0286
CA05g01720	Pepper.v.1.55.chr05:2991979-2992804	Metal ion binding protein	3.97264	1.0138	-1.52849	2.56369	2.03954	1.89625	1.55042	2.49448	1.88639	1.90616	1.27428	3.26438	1.55219	2.03891	0.646402	24.6666
CA07g14640	Pepper.v.1.55.chr07:212688635-212692567	Shaggy-related protein kinase	2.91313	-1.09522	-1.14891	2.77699	2.3296	1.81615	1.77999	2.37691	1.88294	1.75172	1.68267	3.22524	1.54807	1.74814	1.06808	24.0965
CA07g21410	Pepper.v.1.55.chr07:231377598-231378053	Unknown protein	-1.37596	2.4021	1.20748	-2.73726	0.520833	0.972395	0.649581	0.779664	0.527664	1.79196	0.799668	0.339224	0.216399	1.82149	0.320509	0.696452
CA07g20910	Pepper.v.1.55.chr07:230286827-230288410	Pentatricopeptide repeat-containing protein, putative	-2.83147	-1.8532	-1.26735	-1.93636	0.743991	1.64544	1.97126	0.62102	2.14956	1.25954	1.80774	0.306195	2.04341	0.974411	1.23483	0.606953
CA05g15820	Pepper.v.1.55.chr05:217830179-217833885	Peroxidase	2.85974	1.25436	1.00948	2.30145	1.41562	0.984196	0.840984	1.65669	0.834205	1.16116	0.847818	2.3637	0.39247	0.854991	0.347233	13.6301
CA08g16030	Pepper.v.1.55.chr08:138417623-138420937	GTP cyclohydrolase II/3,4-dihydroxy-2-butanone 4-phosphate synthase	3.22504	1.14716	-1.02556	2.74127	4.42787	3.79721	3.68122	4.56739	3.69946	3.89753	3.66306	5.35238	8.17573	12.0096	7.14105	84.0889
CA04g15050	Pepper.v.1.55.chr04:197053395-197054773	Delta-6-desaturase	-2.50528	-1.18949	-1.04067	-2.19183	2.32661	3.01131	3.1102	2.25263	3.13908	2.88874	3.08158	1.7566	5.15788	5.25982	4.23986	8.31155
CA10g02050	Pepper.v.1.55.chr10:4107823-4110530	Chlorophyll a-b-binding protein 8, chloroplastic	2.35504	1.11295	1.04353	2.20816	11.9596	11.3731	11.3269	12.0084	11.2962	11.4506	11.3577	12.5934	2556.09	3367.8	2782.7	4550.67
CA04g00750	Pepper.v.1.55.chr04:1064877-1074987	PREDICTED: signaling mucin HKR1-like [Solanum tuberosum	1.96862	1.09723	1.11539	2.00121	1.00083	0.5303	0.540643	0.981679	0.467575	0.601439	0.625129	1.60231	0.190869	0.354215	0.227467	7.19097
CA01g16030	Pepper.v.1.55.chr01:97618202-97621808	Chaperone protein dnaJ	3.7933	1.01705	-1.03871	3.59073	1.81545	1.15965	1.11979	1.88007	1.14751	1.1719	1.09273	3.01618	0.634582	0.870109	0.502479	21.0104
CA02g15670	Pepper.v.1.55.chr02:145589576-145591471	Detected protein of unknown function	-2.69849	1.03264	1.0031	-2.77794	1.35633	2.2684	2.24759	1.36889	2.24536	2.29169	2.24982	0.817673	2.24084	3.03902	1.96955	2.45143
CA02g01220	Pepper.v.1.55.chr02:7960870-7961094	Unknown protein	-24.1553	-1.30578	1.15959	-15.9529	4.12554	6.61023	6.91147	3.94573	6.80549	6.42057	7.01909	2.42482	89.7572	79.8862	101.56	14.2519
CA03g18120	Pepper.v.1.55.chr03:203762422-203763682	Unknown protein	18.6002	4.35452	1.1949	5.10398	4.23269	3.256	2.48846	5.53821	2.36333	4.48584	2.62022	6.83747	2.51234	18.9764	2.79587	190.371
CA11g08810	Pepper.v.1.55.chr11:74985283-74986671	PREDICTED: REF/SRPP-like protein At1g67360-like [Solanum tuberosum	-4.37148	-1.17306	1.42157	-2.62144	5.64467	6.18445	6.54949	5.33006	6.30066	6.07038	6.80814	4.68002	61.0012	60.8501	86.8842	56.9781
CA12g01620	Pepper.v.1.55.chr12:3841963-3842414	PREDICTED: auxin-induced protein 6B-like [Solanum tuberosum	-6.2601	-1.17474	1.13263	-4.70491	0.500244	2.43898	2.64623	0.461066	2.55792	2.32558	2.7376	0.0914102	3.02674	3.14181	3.11677	0.136106
CA02g07240	Pepper.v.1.55.chr02:105033011-105038276	Putative squalene epoxidase	2.00296	-1.3289	-1.30532	2.03913	1.07527	0.839821	0.856109	1.05481	1.06962	0.659391	0.685215	1.68735	0.565939	0.396645	0.256487	7.7937
CA02g03230	Pepper.v.1.55.chr02:43056776-43057644	Putative malonyl-CoA decarboxylase	-1.02419	-2.0535	-1.14983	1.74373	1.46652	1.04438	1.58138	0.968527	1.68529	0.647205	1.48387	1.44938	1.24612	0.387709	0.837234	6.11017
CA03g05970	Pepper.v.1.55.chr03:16226345-16230886	Serine-threonine protein kinase, plant-type, putative	6.58175	1.77547	1.11892	4.14791	4.15318	3.23631	2.92853	4.58966	2.84859	3.67679	3.01071	5.72918	4.014	10.1027	3.99897	103.687
CA02g08490	Pepper.v.1.55.chr02:117775101-117775508	Glutathione transferase, putative	3.04651	1.26851	1.63434	3.92511	1.80312	0.609675	0.735203	1.49526	0.461788	0.804923	1.1705	2.77766	0.188225	0.509083	0.560519	17.9805
CA11g12430	Pepper.v.1.55.chr11:203961515-203962571	PREDICTED: ubiquilin-1-like [Solanum lycopersicum	9.25331	1.44985	-1.02319	6.23759	2.57186	1.70671	1.44303	3.04181	1.45967	1.99557	1.42659	4.63656	0.957945	2.248	0.786788	55.357
CA12g01300	Pepper.v.1.55.chr12:3091138-3100266	PREDICTED: putative phagocytic receptor 1b-like [Solanum lycopersicum	5.84913	1.38426	-1.02471	4.12357	3.0956	2.33144	2.09097	3.4516	2.10865	2.57776	2.07344	4.62166	1.96402	4.01997	1.65834	54.8473
CA01g22800	Pepper.v.1.55.chr01:177333095-177340416	PREDICTED: squamosa promoter-binding-like protein 12-like isoform 1 [Vitis vinifera	2.8003	1.06629	-1.01961	2.5757	3.62381	3.03032	2.97033	3.69699	2.98437	3.07698	2.95636	4.44194	4.53431	6.18461	3.79783	50.0197
CA06g16930	Pepper.v.1.55.chr06:212770783-212777148	Detected protein of unknown function	2.21382	1.16961	-1.0848	1.74484	1.38925	1.15453	0.986582	1.62575	1.04704	1.27306	0.929616	2.07615	0.545931	0.993966	0.393032	10.9366
CA12g20330	Pepper.v.1.55.chr12:231290045-231291082	Ankyrin repeat-containing protein, putative	-2.56232	-1.54044	-1.07591	-1.78964	0.565553	1.31978	1.61411	0.462426	1.66776	1.04441	1.56219	0.204744	1.22244	0.72817	0.921401	0.362512
CA09g05700	Pepper.v.1.55.chr09:37586198-37586668	Detected protein of unknown function	-1.89009	1.3665	-1.04646	-2.70281	0.884569	1.73207	1.48829	1.02946	1.52141	1.9719	1.4559	0.537443	1.02973	2.18697	0.813129	1.32321
CA12g16550	Pepper.v.1.55.chr12:216031790-216036944	Mannose-P-dolichol utilization defect 1 protein, putative	2.86886	1.61749	-1.00033	1.77307	2.69109	2.35815	2.03641	3.11626	2.03665	2.7304	2.03618	3.55666	1.81533	4.60091	1.5891	29.3504
CA03g22080	Pepper.v.1.55.chr03:222697456-222699222	Metal ion binding protein, putative	-8.21162	-1.8351	-1.02911	-4.60501	2.71876	4.21385	4.65373	2.46178	4.67447	3.79861	4.63308	1.59541	17.6978	11.0255	15.6638	7.13506
CA08g06680	Pepper.v.1.55.chr08:122359070-122362733	Short-chain dehydrogenase/reductase	62.2696	3.39486	-1.19846	15.3049	2.38192	1.77038	0.956634	4.40806	1.0961	2.85945	0.834912	6.79537	0.590847	5.13271	0.340518	186.431
CA01g26570	Pepper.v.1.55.chr01:219266145-219266597	PREDICTED: 40S ribosomal protein S16-like [Solanum lycopersicum	-2.376	-1.25863	-1.21441	-2.29253	7.5788	8.34141	8.36768	7.555	8.50899	8.17714	8.22873	6.98019	339.697	285.042	252.849	208.226
CA04g23080	Pepper.v.1.55.chr04:221810901-221816380	Detected protein of unknown function	2.33477	1.15168	-1.08459	1.86917	2.46774	2.14737	1.98848	2.66492	2.04792	2.25165	1.93076	3.15405	1.83992	2.91526	1.42151	22.996
CA10g00300	Pepper.v.1.55.chr10:357349-360643	Serine/threonine-protein kinase	4.47389	1.38072	1.17813	3.81746	0.919451	0.240146	0.185449	1.19064	0.101691	0.56711	0.338193	2.49972	0.044302	0.332607	0.115954	14.9759
CA07g16400	Pepper.v.1.55.chr07:221360066-221360593	Unknown protein	-16.4902	-1.1462	1.33485	-10.7779	2.18261	4.4807	4.78401	2.04423	4.58021	4.38335	4.99689	0.95335	16.4429	17.4861	20.8458	3.14946
CA01g14210	Pepper.v.1.55.chr01:72105342-72110836	Importin subunit alpha	8.82469	1.29972	-1.05814	6.4166	2.16639	1.36273	1.14519	2.57791	1.18668	1.56489	1.10515	4.24669	0.667885	1.41234	0.512336	44.5526
CA07g17710	Pepper.v.1.55.chr07:224373246-224374195	glycine-rich family protein [Populus trichocarpa	-2.85096	-1.2511	-1.07043	-2.43925	5.93957	6.67781	6.7921	5.83964	6.84137	6.51817	6.74318	5.23173	92.4009	85.719	82.2409	78.7149
CA01g02320	Pepper.v.1.55.chr01:3427281-3437372	AP-2 complex subunit beta-1, putative	2.30039	1.00274	-1.05283	2.17898	3.32359	2.8528	2.81344	3.37009	2.85082	2.85477	2.77655	3.97843	4.01987	5.11711	3.22772	38.7029
CA01g11550	Pepper.v.1.55.chr01:43361234-43374552	PREDICTED: casein kinase I isoform gamma-3-like [Solanum tuberosum	2.70876	1.04872	1.00836	2.60454	3.03676	2.42391	2.39585	3.07234	2.38984	2.45847	2.40186	3.8395	2.57927	3.58698	2.27121	35.1733
CA02g30260	Pepper.v.1.55.chr02:169545996-169546430	Unknown protein	-3.5686	1.01754	1.00415	-3.61616	2.58622	3.66843	3.6589	2.59296	3.65591	3.68099	3.66189	1.82653	7.92024	10.1332	7.13425	8.89663
CA11g07800	Pepper.v.1.55.chr11:55630970-55631428	Putative non-LTR retrolelement reverse transcriptase	-2.55011	1.11445	1.26209	-2.25179	0.458659	1.23147	1.313	0.430179	1.15578	1.31211	1.4916	0.141035	0.642675	1.04368	0.846043	0.229732
CA09g13740	Pepper.v.1.55.chr09:232758931-232759137	PREDICTED: protein EPIDERMAL PATTERNING FACTOR 1-like [Solanum tuberosum	-6.01587	-1.88264	-1.32353	-4.22926	0.99344	2.83761	3.12172	0.903027	3.33045	2.41769	2.92606	0.337287	6.0482	3.45197	3.70031	0.690578
CA08g04000	Pepper.v.1.55.chr08:71929753-71930919	F-box family protein	2.86514	1.69176	-1.13442	1.49291	1.73432	1.6522	1.22154	2.34575	1.3159	2.07443	1.13395	2.65256	0.793985	2.431	0.530501	16.5984
CA11g08780	Pepper.v.1.55.chr11:73860655-73863986	GTP binding protein, putative	2.22573	1.39737	1.26915	2.02149	1.96146	1.34346	1.28408	2.05217	1.12361	1.60633	1.46747	2.62175	0.61445	1.48055	0.823084	16.2637
CA11g14520	Pepper.v.1.55.chr11:235373996-235378399	Cytochrome P450	37.7668	1.38433	1.26558	34.5272	1.55065	0.216685	0.189699	1.77125	0.0847602	0.553943	0.424557	5.6636	0.037322	0.325073	0.146739	99.5232
CA01g10470	Pepper.v.1.55.chr01:38762358-38763471	MADS-box transcription factor PFSOC1	-13.4146	1.08334	1.48852	-9.76306	2.39906	4.39989	4.62056	2.28448	4.34252	4.45801	4.9164	1.17067	13.7389	18.4964	19.6412	4.32412
CA12g10380	Pepper.v.1.55.chr12:84100074-84107992	Nuclear receptor corepressor	2.06033	1.04015	-1.0902	1.81693	1.23807	0.974528	0.882058	1.36786	0.946549	1.00333	0.82196	1.86483	0.468994	0.681716	0.333397	9.19674
CA09g01920	Pepper.v.1.55.chr09:3909072-3912994	Xyloglucan endotraglucosylase/hydrolase	-2.79436	-1.32245	1.25988	-1.67715	2.69889	2.99843	3.36933	2.40179	3.20681	2.80359	3.5401	2.05758	5.46778	4.88162	6.4347	10.7789
CA02g02790	Pepper.v.1.55.chr02:30317389-30318525	Detected protein of unknown function	2.31399	-1.2142	-1.41965	1.97911	0.495862	0.524362	0.347821	0.747543	0.68273	0.402729	0.177199	1.38758	0.294617	0.227844	0.064333	5.70484
CA01g05550	Pepper.v.1.55.chr01:10056489-10059385	At4g17350	-3.34776	-1.7212	-1.08858	-2.11731	1.311	2.1411	2.50637	1.11994	2.56835	1.78493	2.4459	0.7027	3.05745	1.80791	2.37312	1.97659
CA02g19370	Pepper.v.1.55.chr02:152737200-152743476	PREDICTED: pathogen-related protein-like [Solanum tuberosum	-3.73789	-1.55352	1.9934	-1.20702	1.00366	0.970125	1.76752	0.550873	1.33861	0.703074	2.33385	0.43162	0.813446	0.426842	2.13445	0.969738
CA09g01410	Pepper.v.1.55.chr09:2876023-2879512	Type 2 histone deacetylase b	2.37699	-1.02293	-1.29414	1.87885	5.36111	5.12841	4.95531	5.54839	5.1448	5.11208	4.7728	6.02194	24.9494	30.7167	17.6108	123.694
CA09g08910	Pepper.v.1.55.chr09:92904466-92908806	PREDICTED: protein FAR1-RELATED SEQUENCE 5-like isoform X1 [Solanum tuberosum	-2.92831	1.08434	1.12815	-2.8146	3.18337	3.93541	3.96346	3.16084	3.87743	3.99425	4.05139	2.50132	9.41281	12.9769	9.79945	14.995
CA11g06400	Pepper.v.1.55.chr11:37756150-37767427	E1 alpha subunit of pyruvate dehydrogenase	6.56036	1.54957	1.24017	5.25044	5.81776	4.6116	4.45904	6.01681	4.30648	4.93835	4.61701	7.33079	13.3677	26.6589	15.4595	244.561
CA04g20780	Pepper.v.1.55.chr04:217154908-217155186	Unknown protein	-3.38446	-1.42266	1.54966	-1.53515	2.44358	2.57773	3.14468	2.00303	2.84454	2.33595	3.47649	1.71756	4.00492	3.17352	6.12814	8.03378
CA01g23780	Pepper.v.1.55.chr01:182198996-182203275	Peptidyl-prolyl cis-trans isomerase-like protein	2.66787	1.47461	-1.16639	1.55113	3.41048	3.26553	2.88421	3.86139	2.99736	3.5577	2.77532	4.19101	4.58281	9.13833	3.22482	43.4543
CA02g03570	Pepper.v.1.55.chr02:51637600-51640395	Kinase, putative	2.80455	-1.15212	-1.2659	2.55247	0.521129	0.389219	0.287985	0.704317	0.504545	0.300253	0.164377	1.65215	0.206177	0.167994	0.059509	7.549
CA05g13320	Pepper.v.1.55.chr05:192406535-192410259	Methionine sulfoxide reductase, putative	-2.18292	1.01035	1.06641	-2.06817	7.10024	7.60032	7.63914	7.06416	7.5929	7.60776	7.68566	6.55941	159.253	189.122	171.442	167.462
CA12g16880	Pepper.v.1.55.chr12:217019831-217020100	PREDICTED: calmodulin-like protein 6-like [Solanum lycopersicum	-2.19674	-1.22685	-1.04461	-1.87044	6.39042	6.89718	7.01468	6.28338	7.04624	6.75128	6.98327	5.84791	107.114	100.111	98.4104	111.035
CA11g00390	Pepper.v.1.55.chr11:871060-873712	Receptor-like protein kinase	5.17454	2.59908	1.0509	2.09225	2.36216	1.95696	1.42107	3.25294	1.38571	2.76371	1.45733	3.82877	0.862082	4.73025	0.814101	35.0072
CA06g05600	Pepper.v.1.55.chr06:39900791-39901648	Detected protein of unknown function	6.69632	1.35924	-1.53234	3.21503	2.4145	2.23142	1.68522	3.19707	2.02098	2.46378	1.40524	4.14861	1.78743	3.60008	0.766245	42.4845
CA03g10670	Pepper.v.1.55.chr03:54073413-54076112	Detected protein of unknown function	2.4013	1.19606	1.22535	2.46011	1.87771	1.17817	1.19372	1.85326	1.05608	1.31437	1.34928	2.6131	0.553809	1.04618	0.716423	16.1668
CA01g33370	Pepper.v.1.55.chr01:269436106-269438352	Serine protease	-3.0032	-1.48426	-1.05027	-2.12508	0.979204	1.81714	2.08853	0.851964	2.12421	1.55446	2.05345	0.466943	1.99152	1.39362	1.62396	1.08014
CA06g11810	Pepper.v.1.55.chr06:184600148-184601327	Amino acid transporter	12.5391	1.24884	1.11272	11.1725	1.01693	0.217897	0.170675	1.2983	0.110212	0.430798	0.264308	3.91267	0.046634	0.244255	0.091729	36.8822
CA11g08750	Pepper.v.1.55.chr11:73363182-73368009	Sieve element occlusion b	-3.51384	-1.73362	-1.12508	-2.28042	2.10628	2.94613	3.28352	1.88986	3.36964	2.57585	3.1996	1.38655	6.26073	4.00868	4.72351	5.69442
CA08g03860	Pepper.v.1.55.chr08:66576165-66584404	Puromycin-sensitive aminopeptidase, putative	2.54609	1.03013	1.00441	2.48251	2.63779	2.06339	2.04526	2.66118	2.04209	2.08491	2.04843	3.39671	1.82649	2.45647	1.61453	26.6388
CA02g22840	Pepper.v.1.55.chr02:158117709-158118552	AP2/ERF domain-containing transcription factor	-2.90991	-2.33511	-1.39473	-1.73805	0.411337	1.38287	1.86854	0.304422	2.12388	0.900394	1.6439	0.102925	1.99125	0.583245	1.01723	0.156285
CA03g18970	Pepper.v.1.55.chr03:210354229-210361318	Pyruvate kinase	4.01354	-1.12654	-1.21876	3.70984	3.58601	2.91925	2.8602	3.66005	3.00646	2.83457	2.72105	4.72593	4.61874	5.02035	3.0751	58.8201
CA03g15920	Pepper.v.1.55.chr03:181046972-181047607	PREDICTED: 21 kDa protein-like [Solanum tuberosum	4.14316	2.11979	-1.27091	1.53788	4.29451	4.24321	3.55859	5.12071	3.73572	4.81964	3.38986	5.44059	8.44912	24.2826	5.6391	88.6551
CA11g14480	Pepper.v.1.55.chr11:234822586-234830461	PREDICTED: ATP synthase subunit d, mitochondrial-like [Solanum tuberosum	-2.24851	-1.05785	1.03428	-2.05509	7.55619	8.07395	8.13889	7.49589	8.11462	8.03348	8.16324	6.99428	240.833	260.261	241.513	210.059
CA05g03230	Pepper.v.1.55.chr05:8263306-8265173	Aspartyl-tRNA synthetase	4.71688	-1.05359	-1.25751	3.95197	2.55791	1.96557	1.83086	2.74613	2.00359	1.92828	1.67302	3.91085	1.75567	2.08713	1.05536	36.8348
CA06g10330	Pepper.v.1.55.chr06:167346934-167347887	Aldo/keto reducatase family protein (Fragment)	4.17079	-1.1186	1.04824	4.89051	1.18197	0.380416	0.502597	0.89463	0.469761	0.308063	0.537729	2.59805	0.191575	0.172828	0.190208	15.9992
CA06g04270	Pepper.v.1.55.chr06:19174846-19175157	PREDICTED: histone H4-like [Glycine max	-2.98902	-1.73437	-1.18973	-2.05039	8.51223	9.18348	9.46312	8.26069	9.58927	8.79486	9.33863	7.75896	744.165	421.996	592.746	309.182
CA03g00150	Pepper.v.1.55.chr03:175500-178289	Nuclear movement protein nudc, putative	-2.94866	-2.19239	-1.05393	-1.41749	0.493088	1.07201	1.74032	0.303734	1.77862	0.646118	1.70284	0.142782	1.38392	0.387407	1.08948	0.233014
CA06g11410	Pepper.v.1.55.chr06:181839552-181845282	Protein disulfide isomerase-like protein	5.9418	1.08874	-1.18617	4.60095	5.34474	4.51892	4.3331	5.57394	4.45801	4.58067	4.2117	6.7826	14.9892	20.3727	11.2564	184.451
CA04g05480	Pepper.v.1.55.chr04:17454614-17455932	Oligopeptide transporter OPT family	2.25376	-1.16349	-1.50527	1.74203	1.30811	1.32356	1.10353	1.56893	1.43729	1.21883	0.847268	2.0196	0.926587	0.923856	0.347108	10.45
CA12g09510	Pepper.v.1.55.chr12:60931749-60936776	PREDICTED: inositol-3-phosphate synthase [Solanum lycopersicum	1.72314	1.22595	1.84	2.58622	5.99435	4.8797	5.15609	5.67302	4.73496	5.02885	5.61467	6.3997	18.4453	28.7074	33.8952	152.654
CA04g16510	Pepper.v.1.55.chr04:206294434-206298333	Poly(RC)-binding protein, putative	2.60979	-1.38767	-1.28028	2.8287	1.51425	1.06716	1.13724	1.42094	1.32935	0.856686	0.972895	2.35683	0.805746	0.549803	0.420727	13.5721
CA12g03180	Pepper.v.1.55.chr12:7177266-7185081	Protein TRANSPARENT TESTA	2.81033	1.50223	1.7652	3.30228	1.77687	0.585793	0.653701	1.59229	0.361678	0.948781	1.18151	2.67225	0.144802	0.628604	0.568836	16.77
CA02g04070	Pepper.v.1.55.chr02:58039491-58040768	PREDICTED: polyadenylate-binding protein 4-like isoform 1 [Solanum lycopersicum	3.59489	1.17776	-1.00112	3.0489	3.79098	3.09613	2.97955	3.93931	2.98036	3.2164	2.97874	4.82469	4.5195	6.91161	3.87784	62.4705
CA02g21660	Pepper.v.1.55.chr02:156156700-156157047	Unknown protein	-4.18138	1.24758	1.39287	-3.74523	3.69039	4.54267	4.61875	3.6296	4.3859	4.70504	4.86396	2.79998	14.1362	22.3377	18.9123	18.2463
CA04g18120	Pepper.v.1.55.chr04:212009742-212011385	Detected protein of unknown function	1.63531	-1.21115	1.05842	2.0963	1.95974	1.40996	1.59533	1.73202	1.5549	1.27853	1.63681	2.34637	1.06762	1.00232	1.00926	13.4964
CA02g18790	Pepper.v.1.55.chr02:152104669-152106012	1-aminocyclopropane-1-carboxylate oxidase	11.6002	1.78528	-1.41217	4.60124	10.473	9.7602	9.09872	11.2344	9.35108	10.1872	8.85317	12.3892	593.327	1168.42	398.022	3691.93
CA10g11290	Pepper.v.1.55.chr10:179083377-179084147	Steroid 5alpha-reductase	-3.91446	-1.33376	1.1622	-2.5253	2.79657	3.51844	3.83922	2.56291	3.73232	3.31682	3.94918	1.98036	8.4306	7.50703	8.91281	10.1279
CA01g07590	Pepper.v.1.55.chr01:17641370-17644119	PREDICTED: phosphatidylinositol-glycan biosynthesis class X protein-like isoform X2 [Citrus sinensis	-2.5477	-1.19528	-1.23984	-2.64268	1.64064	2.62685	2.59897	1.65824	2.75867	2.50132	2.44852	1.09932	3.67961	3.73394	2.38079	3.91242
CA03g31490	Pepper.v.1.55.chr03:248823758-248824929	Flavonol synthase/flavanone 3-hydroxylase, putative	-4.28459	-1.72899	-1.34596	-3.3354	2.61888	3.88459	4.07964	2.49367	4.29959	3.50965	3.87095	1.77179	13.2936	8.76523	8.41387	8.4231
CA04g06980	Pepper.v.1.55.chr04:40353285-40355186	PREDICTED: lactoylglutathione lyase-like [Solanum tuberosum	1.08199	2.41302	1.43961	-1.54915	3.83938	3.84049	3.51029	4.20054	3.25728	4.52812	3.78296	3.89665	5.71297	19.6272	7.86519	36.5452
CA05g03510	Pepper.v.1.55.chr05:9209356-9210135	Detected protein of unknown function	-1.55815	1.92471	2.21228	-1.35561	1.03281	0.553886	0.598447	0.955907	0.255605	1.20025	1.40114	0.761308	0.103206	0.902022	0.761521	2.22333
CA09g15840	Pepper.v.1.55.chr09:247731685-247733255	Heme oxygenase 1	-2.04568	1.09448	1.12294	-1.99384	6.02102	6.45692	6.47523	6.004	6.39213	6.52237	6.55941	5.52683	65.7215	85.8027	70.2855	92.4279
CA04g19050	Pepper.v.1.55.chr04:214140793-214141257	Detected protein of unknown function	-7.82893	-2.01477	-1.03859	-4.03574	0.970857	2.76159	3.28531	0.816088	3.31274	2.30213	3.25811	0.289297	5.98512	3.06781	4.97556	0.562601
CA02g12750	Pepper.v.1.55.chr02:138426275-138427566	PREDICTED: subtilisin-like protease-like [Solanum tuberosum	30.567	7.5309	1.83474	7.447	3.33162	1.72739	1.16101	4.95691	0.803018	3.71584	1.67859	6.6125	0.371502	10.4043	1.06204	172.16
CA07g16480	Pepper.v.1.55.chr07:221520869-221524726	PREDICTED: persulfide dioxygenase ETHE1 homolog, mitochondrial-like [Solanum tuberosum	3.36722	1.14677	-1.23588	2.37584	0.449632	0.50341	0.212173	1.06681	0.414223	0.6118	0.108679	1.86024	0.16617	0.3622	0.040844	9.15523
CA09g00500	Pepper.v.1.55.chr09:1234424-1240045	PREDICTED: bifunctional monodehydroascorbate reductase and carbonic anhydrase nectarin-3-like isoform 1 [Solanum lycopersicum	2.26598	1.62102	1.04055	1.45456	5.47063	5.19172	4.88353	5.81586	4.85495	5.55184	4.91229	6.09242	20.1145	42.3216	19.5488	127.505
CA04g20180	Pepper.v.1.55.chr04:216406606-216409645	UDP-glycosyltransferase 1	-5.35201	-1.46798	-1.00757	-3.67344	1.75838	3.06603	3.34998	1.60933	3.35542	2.80159	3.34454	0.924458	6.19159	4.88002	5.39721	3.00133
CA06g23400	Pepper.v.1.55.chr06:228742439-228743110	Detected protein of unknown function	-3.37538	-1.18096	-1.00362	-2.86852	4.45174	5.29881	5.41754	4.35418	5.42014	5.18019	5.41493	3.65988	30.8756	32.3694	28.7973	31.061
CA05g11180	Pepper.v.1.55.chr05:140175174-140177768	Lecithine cholesterol acyltransferase-like protein	-5.68646	-1.54998	-1.03978	-3.81465	3.5011	4.70211	5.00064	3.29209	5.02885	4.3966	4.97258	2.46505	23.0606	17.6975	20.3877	14.673
CA02g16800	Pepper.v.1.55.chr02:147628193-147628917	PREDICTED: F-box protein SKIP27-like isoform X3 [Solanum tuberosum	-1.50344	1.36638	2.05326	-1.0005	0.929738	0.397167	0.54193	0.681382	0.23138	0.681744	1.26929	0.68102	0.093079	0.410868	0.642717	1.88714
CA12g19260	Pepper.v.1.55.chr12:227855059-227857067	T22H22.11 protein	3.65916	-1.0882	-1.53515	2.59382	0.962583	0.962186	0.645686	1.43442	1.02509	0.903143	0.406706	2.27822	0.526808	0.585477	0.141317	12.8661
CA11g10440	Pepper.v.1.55.chr11:132374443-132377209	JMS09K11.8 protein	3.0766	1.10983	1.12997	3.13244	2.81011	2.01152	2.02398	2.79281	1.93775	2.08809	2.11404	3.73537	1.64334	2.46846	1.71777	32.7544
CA10g00790	Pepper.v.1.55.chr10:1414455-1416406	S-adenosylmethionine-dependent methyltransferase, putative	-9.18359	-1.60405	1.20486	-4.75179	2.581	4.01181	4.49955	2.30123	4.36712	3.6854	4.63599	1.43693	13.9997	10.1714	15.696	6.01095
CA01g00140	Pepper.v.1.55.chr01:241095-244109	Granule-bound starch synthase I	5.59819	2.43757	1.79018	4.11137	5.92957	4.57355	4.3757	6.19768	3.97576	5.26121	4.81587	7.30083	10.095	34.3739	18.2571	241.998
CA12g10780	Pepper.v.1.55.chr12:96549851-96565113	MLO-like protein	-2.1716	1.23142	1.56193	-1.71208	0.986803	1.1911	1.3338	0.881231	1.05037	1.35069	1.6937	0.574942	0.54902	1.09011	1.08015	1.46766
CA04g07340	Pepper.v.1.55.chr04:45795846-45798126	Aminoacylase	3.30868	-1.06035	-1.01483	3.45711	2.13549	1.41853	1.45078	2.08803	1.46143	1.37689	1.4402	3.16646	0.960285	1.12582	0.798652	23.1613
CA05g19540	Pepper.v.1.55.chr05:231606596-231611792	Charged multivesicular body protein, putative	-2.01652	-1.15749	-1.03742	-1.80734	4.69912	5.17864	5.25864	4.62763	5.28521	5.07421	5.23221	4.22034	28.0859	29.9037	24.9423	44.1066
CA04g06500	Pepper.v.1.55.chr04:30573830-30575798	Dihydrodipicolinate synthase, putative	-3.60355	-1.6154	-1.02111	-2.27783	3.66346	4.3736	4.71811	3.39595	4.7332	4.04131	4.70307	2.85365	18.4169	13.4556	16.588	18.939
CA06g06830	Pepper.v.1.55.chr06:76634664-76637807	CCP	-2.24995	-1.49345	1.0472	-1.43864	0.86936	1.24371	1.59916	0.676122	1.56624	0.987594	1.63278	0.462884	1.08116	0.667661	1.0062	1.06718
CA07g00400	Pepper.v.1.55.chr07:1473018-1480134	Serine/threonine protein kinase, putative	2.62263	1.10419	-1.00182	2.37084	0.561202	0.262751	0.199491	0.739161	0.20081	0.343797	0.198181	1.58919	0.081215	0.193262	0.069729	7.10238
CA08g07680	Pepper.v.1.55.chr08:124166241-124168768	ACC synthase ACS1	2.39038	1.44457	1.05927	1.75282	0.433479	0.173862	0.0836878	0.900556	0.051891	0.582529	0.134969	1.39221	0.024579	0.341479	0.048279	5.72821
CA03g19920	Pepper.v.1.55.chr03:216234449-216236056	PREDICTED: protein IQ-DOMAIN 1-like isoform X1 [Solanum tuberosum	-4.6245	-1.51234	-1.16516	-3.56287	3.16296	4.36691	4.56389	3.02644	4.67548	4.0787	4.45496	2.24566	17.7232	13.8514	13.5599	12.5201
CA08g18340	Pepper.v.1.55.chr08:143033576-143038339	1-acyl-sn-glycerol-3-phosphate acyltransferase	-3.06112	-1.38261	-1.3319	-2.94884	2.74944	3.84516	3.87369	2.72918	4.08595	3.61855	3.67246	2.0584	11.0413	9.57892	7.18944	10.7899
CA08g18500	Pepper.v.1.55.chr08:143275560-143278691	Chromatin remodeling complex subunit	2.37642	1.17402	1.17448	2.37737	0.638775	0.0994092	0.099515	0.638095	0.0368344	0.268287	0.268858	1.51765	0.019043	0.148624	0.093482	6.58434
CA06g06990	Pepper.v.1.55.chr06:85114029-85118814	Ser-thr protein kinase	1.96411	1.08261	1.21151	2.19798	1.9749	1.32631	1.40188	1.86844	1.2703	1.3848	1.5471	2.52098	0.746453	1.14013	0.907265	15.1985
CA05g13310	Pepper.v.1.55.chr05:192157317-192157562	Unknown protein	-25.6033	-2.2118	1.02972	-11.2417	2.46088	5.08736	5.71318	2.19132	5.69209	4.54687	5.73434	1.05608	38.8089	19.8428	37.1563	3.67848
CA01g28050	Pepper.v.1.55.chr01:225172549-225173772	Pentatricopeptide repeat-containing protein, putative	2.92421	1.22551	1.25066	2.98423	3.19731	2.33504	2.34876	3.17862	2.19295	2.48633	2.51564	4.06369	2.13405	3.68483	2.53958	40.4534
CA12g01350	Pepper.v.1.55.chr12:3130936-3132658	Glycosyltransferase	3.63155	-1.07726	-1.18747	3.29449	1.13775	0.731615	0.651634	1.27739	0.787264	0.6799	0.539371	2.39995	0.361191	0.410447	0.191049	13.9785
CA08g10220	Pepper.v.1.55.chr08:128199078-128200437	Wound-induced protein WIN2	7.7301	1.32767	-1.07898	5.39609	7.5481	6.52659	6.27027	7.85666	6.32535	6.73424	6.21567	9.16616	61.8842	98.695	53.3217	679.866
CA01g34790	Pepper.v.1.55.chr01:272604194-272605848	Soluble inorganic pyrophosphatase	-10.0345	1.24028	1.56915	-7.93138	2.10759	3.85062	4.01026	2.02369	3.69842	4.00908	4.3484	1.02151	8.15964	13.1546	12.4715	3.49853
CA01g29990	Pepper.v.1.55.chr01:252795117-252796082	Nucleic acid binding protein, putative	3.09579	1.23819	-1.09895	2.27515	4.16535	3.71625	3.4966	4.427	3.56533	3.87355	3.42921	5.05952	7.34183	11.7591	5.89107	71.4147
CA05g18810	Pepper.v.1.55.chr05:229888978-229891506	Detected protein of unknown function	3.00208	1.04581	1.02178	2.93308	3.9631	3.24975	3.2331	3.98351	3.2176	3.28222	3.24868	4.83464	5.52062	7.28907	4.94858	62.8757
CA03g13960	Pepper.v.1.55.chr03:138623989-138625547	oxidoreductase family protein [Populus trichocarpa	7.28093	1.42824	1.00181	5.10704	3.85745	2.92588	2.68133	4.20926	2.68003	3.19427	2.68264	5.54676	3.39507	6.81072	2.97592	93.3361
CA10g01900	Pepper.v.1.55.chr10:3941016-3947349	Dead box ATP-dependent RNA helicase, putative	3.29244	1.23733	1.12831	3.00235	3.36835	2.59163	2.52814	3.45293	2.44256	2.74979	2.61672	4.33588	2.71861	4.67571	2.78567	46.7347
CA03g26780	Pepper.v.1.55.chr03:237698846-237700872	Aldose-1-epimerase, putative	5.55334	-1.22738	-2.26381	3.01088	0.915449	1.32471	0.668672	1.81359	1.48071	1.18513	0.301964	2.77532	0.979807	0.883384	0.103171	17.9447
CA02g18650	Pepper.v.1.55.chr02:151862473-151871133	Transmembrane protein	3.03334	-1.02116	-1.02448	3.02351	2.679	2.0153	2.01294	2.68214	2.03046	2.00026	1.99557	3.59648	1.80435	2.26072	1.52218	30.0382
CA03g08520	Pepper.v.1.55.chr03:26676930-26680343	Beta-glucosidase, putative	4.23712	1.2108	1.14449	4.00507	2.30651	1.42584	1.38847	2.3686	1.29452	1.57048	1.48923	3.57231	0.771842	1.42113	0.843255	29.6891
CA09g07000	Pepper.v.1.55.chr09:59537399-59543020	Chromodomain helicase-DNA-binding protein	2.24342	1.0103	-1.02736	2.16143	0.578725	0.284743	0.257245	0.640585	0.27745	0.292228	0.238513	1.40421	0.112795	0.162643	0.083003	5.78648
CA09g02840	Pepper.v.1.55.chr09:7484679-7485416	Fasciclin-like AGP 11	-5.04924	-2.31371	-1.47709	-3.22348	1.2491	2.77051	3.14699	1.09967	3.44092	2.23072	2.87816	0.542097	6.58746	2.85712	3.54082	1.33983
CA03g19050	Pepper.v.1.55.chr03:210564038-210569378	Multidrug resistance-associated protein 1, 3 (Mrp1, 3), abc-transoprter, putative	2.42911	-1.02913	-1.09494	2.28312	0.313669	0.181673	0.121661	0.468395	0.203563	0.162136	0.0727112	1.35314	0.082621	0.090934	0.029475	5.46636
CA04g03120	Pepper.v.1.55.chr04:9547285-9547859	Detected protein of unknown function	1.88337	2.62594	1.15947	-1.20252	2.50398	2.47548	1.97901	3.13214	1.87515	3.26799	2.08862	3.00193	1.53295	7.20226	1.68064	20.7804
CA03g20410	Pepper.v.1.55.chr03:217713812-217720714	PREDICTED: TBC domain-containing protein C1952.17c-like [Solanum tuberosum	2.90636	1.12779	-1.04583	2.46412	2.17857	1.69008	1.5729	2.34087	1.60555	1.77905	1.5409	3.08012	1.1342	1.79804	0.899545	21.9331
CA07g12840	Pepper.v.1.55.chr07:200468085-200468444	PREDICTED: calcium-binding protein PBP1 [Vitis vinifera	-4.55383	-1.10999	1.00189	-4.09483	4.34091	5.49155	5.56871	4.28077	5.56734	5.41679	5.57007	3.38299	34.9095	38.6144	32.8423	26.3621
CA08g15210	Pepper.v.1.55.chr08:137037775-137041869	Heat shock protein, putative	2.5171	-1.05406	1.10194	2.92364	7.21716	6.4038	6.51153	7.09775	6.44189	6.36593	6.58193	7.91369	67.6837	76.6688	71.4558	337.735
CA06g01580	Pepper.v.1.55.chr06:3400713-3404543	Unknown protein	-3.10438	-1.23438	1	-2.51493	7.77292	8.47965	8.63291	7.63493	8.63291	8.32912	8.63291	6.9986	382.574	308.721	339.134	210.423
CA05g03050	Pepper.v.1.55.chr05:7429040-7430672	Cytochrome P450 CYP736A54	74.9191	2.92169	1.02626	26.3158	0.617273	0.190856	0.0374956	3.14197	0.0232011	1.57	0.0605971	6.28786	0.012947	1.42066	0.025432	143.249
CA07g16270	Pepper.v.1.55.chr07:220336449-220337248	Glutathione S-transferase/peroxidase	-4.68557	1.17958	1.36496	-4.04918	6.33674	7.21734	7.32018	6.24772	7.09919	7.33746	7.54805	5.31983	111.388	156.328	153.268	82.3719
CA02g09030	Pepper.v.1.55.chr02:120849651-120852458	Plastid glycerol-3-phosphate dehydrogenase	-2.41973	-1.53533	-1.23856	-1.95201	2.74636	3.44231	3.60782	2.62037	3.76545	3.1469	3.45678	2.18194	8.62496	6.54171	6.03517	11.9109
CA10g06880	Pepper.v.1.55.chr10:74705695-74706974	Detected protein of unknown function	-2.55775	1.07375	1.03839	-2.64483	3.38135	4.12263	4.09871	3.40109	4.07162	4.17428	4.12598	2.77111	10.8607	14.7729	10.4022	17.901
CA04g14040	Pepper.v.1.55.chr04:192035746-192036057	Mediator of RNA polymerase II transcription subunit 8 [Theobroma cacao	-7.87228	-1.26911	1.18868	-5.21838	3.87441	5.21476	5.51277	3.66497	5.3895	5.04568	5.63886	2.66208	30.2754	29.1229	34.4863	16.7021
CA02g24220	Pepper.v.1.55.chr02:160411705-160416028	Detected protein of unknown function	-2.36701	-1.32784	-1.03508	-1.84514	1.46425	2.04725	2.23697	1.34007	2.26198	1.8529	2.21224	0.96917	2.27535	1.93319	1.89826	3.23264
CA11g11600	Pepper.v.1.55.chr11:182661737-182665324	PREDICTED: DUF246 domain-containing protein At1g04910 [Vitis vinifera	2.2234	1.12858	1.04095	2.05077	2.67972	2.19224	2.13548	2.75095	2.10672	2.28123	2.16463	3.31739	1.95923	3.01392	1.80644	25.4382
CA09g06550	Pepper.v.1.55.chr09:49766789-49772524	PREDICTED: GDP-mannose-dependent alpha-mannosyltransferase-like [Solanum lycopersicum	2.34966	1.66838	1.28679	1.81225	3.98118	3.3978	3.22534	4.19405	3.04858	3.78702	3.41236	4.64481	4.78242	10.9487	5.77864	55.7095
CA01g03490	Pepper.v.1.55.chr01:5483294-5483488	DNA-directed RNA polymerase	-3.64891	1.2812	1.31699	-3.54976	2.03209	2.94617	2.96482	2.01932	2.77284	3.13034	3.17008	1.30262	3.73282	6.46057	4.60412	5.13363
CA04g16910	Pepper.v.1.55.chr04:208335523-208336241	Basic helix-loop-helix protein	-2.28016	4.33465	3.08195	-3.20695	1.77722	1.58148	1.44409	1.94631	0.844762	2.96068	2.46861	1.27947	0.400925	5.60361	2.42208	4.98519
CA08g16890	Pepper.v.1.55.chr08:139966970-139967729	LOB domain-containing protein, putative	-2.34609	1.57212	1.26628	-2.91275	5.33493	5.96225	5.81262	5.47227	5.64482	6.29753	5.98541	4.75515	37.0193	72.4633	44.8153	59.9911
CA10g14920	Pepper.v.1.55.chr10:210816622-210820730	PREDICTED: cell number regulator 8-like [Solanum lycopersicum	-2.37237	-1.13649	1.20961	-1.72572	3.68726	3.99481	4.22321	3.48784	4.08817	3.90358	4.36271	3.11638	11.0654	12.074	12.585	22.4301
CA01g29300	Pepper.v.1.55.chr01:242917283-242923390	Detected protein of unknown function	-2.21239	1.17976	1.62302	-1.60816	1.84286	1.91949	2.12476	1.66482	1.80395	2.04244	2.50263	1.35702	1.41929	2.35673	2.50837	5.49711
CA06g14140	Pepper.v.1.55.chr06:201921497-201923942	PREDICTED: psbP domain-containing protein 6, chloroplastic-like [Solanum tuberosum	-4.83442	-1.21259	1.20337	-3.31307	4.7873	5.64923	5.92202	4.56678	5.78998	5.51189	6.05706	3.78372	41.5138	41.2414	47.4535	33.9715
CA12g07990	Pepper.v.1.55.chr12:37334246-37336489	Serine/threonine kinase, putative	2.34024	1.69955	1.23824	1.70502	1.61623	1.12646	0.948777	1.9189	0.807073	1.57223	1.11536	2.34202	0.374148	1.42245	0.517533	13.4631
CA01g11870	Pepper.v.1.55.chr01:46950512-46963280	L-ascorbate oxidase	-3.16026	-1.27469	1.09039	-2.27373	2.77335	3.42053	3.66196	2.5905	3.60008	3.24993	3.72492	2.06487	7.56216	7.09481	7.4856	10.8449
CA03g34470	Pepper.v.1.55.chr03:253464825-253469192	Glycosyltransferase, putative	-2.09869	-1.15555	1.00219	-1.81221	1.79753	2.30032	2.40855	1.71675	2.40697	2.19839	2.41013	1.34064	2.6212	2.7622	2.28707	5.38713
CA03g08470	Pepper.v.1.55.chr03:26402366-26407049	WD repeat-containing protein-like protein	-2.26737	-1.01383	1.10667	-2.02087	3.28456	3.77158	3.85392	3.21438	3.7815	3.76168	3.92773	2.74671	8.7312	10.7183	8.77001	17.6465
CA05g20390	Pepper.v.1.55.chr05:232874172-232874684	PREDICTED: ankyrin repeat-containing protein At3g12360-like [Solanum lycopersicum	-1.87671	1.15134	-1.53346	-3.31338	2.91525	4.1217	3.70007	3.24745	4.0213	4.22461	3.40451	2.4963	10.4308	15.3656	5.72532	14.9407
CA08g13130	Pepper.v.1.55.chr08:133632489-133633811	Chlorophyll A/B binding protein, putative	-3.29379	-1.12463	1.18471	-2.47214	6.97069	7.55367	7.76017	6.7852	7.63887	7.46942	7.8834	6.16366	164.478	172.707	198.848	133.038
CA01g06710	Pepper.v.1.55.chr01:13862604-13865634	Uridylate kinase plant, putative	1.50112	2.22904	1.38477	-1.07232	1.628	1.35119	1.10157	1.99691	0.891497	2.04792	1.36114	1.94718	0.429942	2.3676	0.725572	9.8466
CA03g10500	Pepper.v.1.55.chr03:51375871-51376745	Programmed cell death protein, putative	2.1419	1.22213	-1.31696	1.33079	0.923759	1.05743	0.6962	1.40306	0.922583	1.21198	0.525367	1.62426	0.451885	0.915829	0.18552	7.33252
CA04g12030	Pepper.v.1.55.chr04:168316370-168316699	Allyl alcohol dehydrogenase	-1.81438	1.11416	-1.03869	-2.09971	5.66863	6.24688	6.14195	5.76547	6.16939	6.32535	6.11463	5.25515	55.9027	74.6655	49.6994	79.9824
CA11g17550	Pepper.v.1.55.chr11:252126379-252129159	PREDICTED: RAB6-interacting golgin-like [Solanum tuberosum	-3.38419	-1.67426	-1.00681	-2.03508	1.69998	2.40282	2.79827	1.45974	2.80317	2.05965	2.79337	1.03456	3.84718	2.3929	3.28446	3.56424
CA02g23790	Pepper.v.1.55.chr02:159831026-159833451	Detected protein of unknown function	2.51822	1.11958	-1.16205	1.9356	0.72823	0.613545	0.415219	1.07606	0.537453	0.70041	0.320786	1.65319	0.222209	0.424246	0.109102	7.55334
CA03g36790	Pepper.v.1.55.chr03:257310299-257313228	Phosphoglycerate dehydrogenase	6.49994	1.0701	-1.31227	4.62874	4.08823	3.3958	3.14514	4.41405	3.34728	3.44502	2.95522	5.65564	6.13816	8.29262	3.7955	99.2351
CA03g03010	Pepper.v.1.55.chr03:6212004-6219704	PREDICTED: CMP-sialic acid transporter 2-like [Solanum lycopersicum	2.64667	-1.02165	-1.20916	2.23624	1.81632	1.50367	1.3754	1.98572	1.5192	1.48831	1.2452	2.64938	1.02774	1.28786	0.623655	16.5767
CA01g30930	Pepper.v.1.55.chr01:256951282-256951920	Agamous-like MADS-box protein AGL62	-2.05028	1.08058	-1.59597	-3.53587	1.45632	2.79337	2.377	1.71142	2.73802	2.84983	2.06358	1.02776	3.60789	5.09908	1.64489	3.53048
CA11g15390	Pepper.v.1.55.chr11:244250177-244252831	Amidase family protein	-3.52444	-1.84031	-1.19189	-2.28262	3.49465	4.31043	4.64445	3.24332	4.7728	3.89285	4.51955	2.70216	18.9166	11.953	14.3352	17.1006
CA12g01290	Pepper.v.1.55.chr12:3077515-3087518	Glutamate decarboxylase isozyme 1	2.0916	2.03172	1.32934	1.36852	7.23153	6.80024	6.5102	7.5537	6.30809	7.33079	6.71879	7.7834	61.3277	156.176	80.9135	311.768
CA07g02220	Pepper.v.1.55.chr07:8581937-8582866	Temperature-induced lipocalin [Theobroma cacao	-10.4458	-1.37086	1.62895	-4.67778	3.02166	4.21815	4.79088	2.66043	4.45182	3.99674	5.15576	1.77092	14.9096	13.0215	23.5582	8.41861
CA03g29350	Pepper.v.1.55.chr03:244368220-244373373	Flavonoid 3'-hydroxylase	-7.52155	-2.7305	-1.55109	-4.27271	0.851818	2.96337	3.44408	0.732924	3.77525	2.32609	3.14197	0.230936	8.68739	3.14234	4.4964	0.425343
CA03g36320	Pepper.v.1.55.chr03:256418737-256428488	Protein SEY1, putative	4.96924	1.53387	1.20019	3.88823	2.29795	1.42843	1.27766	2.56912	1.1528	1.76997	1.41605	3.72908	0.639414	1.78177	0.777624	32.6285
CA01g30110	Pepper.v.1.55.chr01:253033097-253038734	Cell division cycle, putative	-4.19323	-1.23388	-1.09534	-3.72239	2.07165	3.32572	3.41446	2.01781	3.48078	3.17757	3.3494	1.28134	6.85962	6.71507	5.41712	4.9974
CA05g07910	Pepper.v.1.55.chr05:43869493-43869879	RING-H2 zinc finger protein RHA2a [Populus trichocarpa	-2.46993	-1.88642	-1.50726	-1.97349	1.27623	2.17185	2.36298	1.173	2.6774	1.76175	2.08548	0.781005	3.38682	1.76373	1.67568	2.29519
CA08g07420	Pepper.v.1.55.chr08:123757978-123759688	PREDICTED: E3 ubiquitin-protein ligase At3g02290-like isoform X1 [Solanum tuberosum	3.13523	1.42011	1.11272	2.45659	0.711048	0.260605	0.170675	1.0857	0.110212	0.616219	0.264308	1.91288	0.046634	0.366382	0.091729	9.56295
CA11g01410	Pepper.v.1.55.chr11:3412618-3415606	NRC1	2.24493	1.40704	-1.10926	1.43834	0.942136	0.887139	0.594887	1.40498	0.67437	1.16704	0.524772	1.69144	0.28915	0.859904	0.185063	7.83944
CA01g20980	Pepper.v.1.55.chr01:163098262-163099686	Cinnamyl alcohol dehydrogenase	-16.0977	-3.91419	-1.14128	-4.69368	0.695381	3.18357	4.22023	0.524567	4.31663	2.34792	4.12598	0.117198	13.4299	3.2204	10.4022	0.184546
CA05g11680	Pepper.v.1.55.chr05:151319974-151322667	PREDICTED: eukaryotic translation initiation factor 1A-like [Solanum lycopersicum	-4.87729	-1.22312	1.07662	-3.70381	5.01535	6.03346	6.23352	4.85439	6.18049	5.88993	6.287	4.00092	56.2886	53.8011	56.6126	39.112
CA08g04290	Pepper.v.1.55.chr08:78727311-78727640	ribosomal protein S14 [Atropa belladonna	-3.35796	-1.04808	1.27027	-2.52224	1.48173	2.21471	2.41525	1.3587	2.24885	2.1811	2.59398	0.846391	2.24928	2.71794	2.72786	2.59375
CA11g05510	Pepper.v.1.55.chr11:28480226-28482539	LOV/LOV protein	2.87656	1.04467	-1.22942	2.23972	2.54893	2.22754	2.04182	2.78077	2.19624	2.25929	1.89827	3.42261	2.1411	2.94027	1.38076	27.0636
CA01g04580	Pepper.v.1.55.chr01:7547016-7551498	PREDICTED: spindle assembly checkpoint component MAD1-like isoform X1 [Solanum tuberosum	-3.30938	-1.52784	1.07934	-2.00682	5.55907	6.06538	6.43367	5.24085	6.37883	5.76733	6.48898	4.76242	64.9181	49.675	66.1857	60.2656
CA08g18990	Pepper.v.1.55.chr08:143853575-143854651	Phospholipase C, putative	-2.07671	1.60911	2.24185	-1.49058	3.21987	2.94843	3.15424	3.00978	2.6252	3.31146	3.78989	2.73559	3.2351	7.47262	7.91145	17.5204
CA10g19350	Pepper.v.1.55.chr10:228656178-228665485	PREDICTED: TBCC domain-containing protein 1-like isoform X1 [Solanum tuberosum	3.21266	1.35795	1.31101	3.10161	2.24022	1.3636	1.34183	2.27657	1.16063	1.60206	1.55131	3.23508	0.646359	1.47172	0.912276	24.2334
CA12g17440	Pepper.v.1.55.chr12:218728362-218733784	PREDICTED: uncharacterized CRM domain-containing protein At3g25440, chloroplastic-like [Solanum tuberosum	-2.11687	1.02816	-1.02564	-2.23229	2.60465	3.25769	3.2194	2.63562	3.23772	3.27779	3.2012	2.11926	5.61545	7.25627	4.7303	11.2557
CA07g01150	Pepper.v.1.55.chr07:3266144-3269178	Senescence-associated protein	4.79229	1.68938	-1.27497	2.22492	4.28885	4.01589	3.47577	4.95533	3.65542	4.41191	3.30495	5.56567	7.91162	17.8394	5.20456	94.2883
CA08g08400	Pepper.v.1.55.chr08:125489009-125489383	PREDICTED: non-specific lipid-transfer protein-like [Cucumis sativus	-3.04572	1.07409	1.49081	-2.19435	3.30745	3.68211	3.90836	3.11598	3.63091	3.73402	4.20701	2.60023	7.74728	10.5256	11.2102	16.0301
CA12g21010	Pepper.v.1.55.chr12:232805309-232806418	PREDICTED: pentatricopeptide repeat-containing protein At3g06430, chloroplastic-like [Solanum lycopersicum	-2.83298	-1.54971	1.12302	-1.62781	1.54066	1.95644	2.38002	1.26647	2.29779	1.6658	2.46518	0.962864	2.35663	1.58204	2.4151	3.19813
CA04g10940	Pepper.v.1.55.chr04:139563996-139564739	Pathogenesis-related thaumatin-like protein	-2.90053	-1.90952	-1.07726	-1.63633	0.901162	1.52318	2.00525	0.684517	2.05965	1.12644	1.95229	0.41597	1.86277	0.81466	1.45562	0.922273
CA07g21260	Pepper.v.1.55.chr07:231185795-231186406	At3g12870	-3.18464	-1.99044	-1.21227	-1.93959	0.98588	1.84336	2.2625	0.803242	2.40561	1.41252	2.1279	0.456769	2.61994	1.18135	1.74372	1.04922
CA03g17300	Pepper.v.1.55.chr03:198180730-198189766	F-box family protein	-2.04463	-1.61877	-1.28961	-1.62888	0.685813	1.3496	1.54675	0.598401	1.74106	1.04616	1.37412	0.342284	1.32697	0.730394	0.735816	0.705389
CA04g00910	Pepper.v.1.55.chr04:1319695-1321279	PREDICTED: MLP-like protein 34-like [Solanum tuberosum	-2.54736	1.43121	1.38882	-2.62512	7.2481	7.73435	7.71335	7.26783	7.48006	7.99729	7.95392	6.60491	148.422	254.848	207.88	171.169
CA11g17310	Pepper.v.1.55.chr11:251509325-251511347	Detected protein of unknown function	-2.12051	1.26814	1.39974	-1.92113	3.88788	4.15037	4.21816	3.8254	3.98255	4.32526	4.46771	3.3833	10.1554	16.6249	13.6668	26.3693
CA06g04370	Pepper.v.1.55.chr06:21133546-21137840	Unknown protein	-3.19288	-1.13938	1.10943	-2.52588	7.32538	7.96602	8.13527	7.17299	8.0607	7.87245	8.21053	6.53567	229.906	228.251	250.175	165.161
CA09g18270	Pepper.v.1.55.chr09:251920813-251922727	PREDICTED: nucleoid-associated protein alr5067-like [Solanum lycopersicum	-3.41477	-1.34658	1.03347	-2.45374	5.7311	6.41931	6.66126	5.52294	6.63755	6.20825	6.68506	4.91327	78.3856	67.3768	78.8018	65.4211
CA04g00030	Pepper.v.1.55.chr04:4779-14744	Detected protein of unknown function	2.24325	-1.16896	-1.1392	2.30186	0.769005	0.443429	0.466735	0.730605	0.570121	0.34489	0.382098	1.54769	0.235396	0.194042	0.131995	6.81233
CA08g14800	Pepper.v.1.55.chr08:136422719-136438433	Tip120, putative	2.48959	1.14491	1.17961	2.56505	1.78699	1.1013	1.12084	1.75583	1.008	1.20323	1.24631	2.56222	0.514199	0.904665	0.624208	15.5958
CA02g21070	Pepper.v.1.55.chr02:155277011-155283265	Detected protein of unknown function	13.268	1.40707	-1.24501	7.57387	1.19727	0.879915	0.48417	2.17589	0.667403	1.16009	0.351242	4.08112	0.285237	0.852492	0.120183	40.8573
CA03g36450	Pepper.v.1.55.chr03:256755164-256755475	At1g78930	-4.01154	-1.237	1.04834	-3.09341	3.94852	4.85181	5.0416	3.79988	5.00766	4.70081	5.07577	3.07161	22.7066	22.2704	22.1548	21.8055
CA04g22430	Pepper.v.1.55.chr04:220490747-220495350	Alpha-amylase	4.66308	2.56327	1.42788	2.59759	3.05998	2.20773	1.87016	3.61232	1.63079	2.98878	2.14466	4.36595	1.17222	5.74938	1.7718	47.6291
CA08g13280	Pepper.v.1.55.chr08:133803082-133806943	ABC transporter family protein	-1.84215	1.02393	-1.17959	-2.225	3.31499	4.04017	3.90218	3.43222	4.02314	4.05727	3.78486	2.90346	10.4436	13.6316	7.87945	19.5463
CA02g13420	Pepper.v.1.55.chr02:139793182-139797216	Trehalose-6-phosphate synthase	3.33813	1.24211	-1.09552	2.45313	0.447398	0.364208	0.161247	1.01053	0.239969	0.552767	0.10835	1.84739	0.097049	0.324205	0.040821	9.06611
CA08g16100	Pepper.v.1.55.chr08:138527335-138528868	Detected protein of unknown function	-5.0809	-1.43269	-1.00793	-3.57454	1.56947	2.872	3.13735	1.43673	3.14305	2.62432	3.13165	0.786566	5.17891	4.1932	4.44609	2.31523
CA12g04210	Pepper.v.1.55.chr12:10751662-10752252	Acyl-[acyl-carrier-protein] desaturase	-3.18656	-1.41948	1.30109	-1.72537	2.64205	2.964	3.41202	2.29513	3.22743	2.72207	3.60716	1.93516	5.56982	4.56854	6.80466	9.75907
CA02g25540	Pepper.v.1.55.chr02:162738950-162739397	PREDICTED: B3 domain-containing protein Os01g0234100-like [Solanum lycopersicum	2.87449	-1.58346	-1.28473	3.54287	1.36722	0.764541	0.967399	1.08052	1.16487	0.501793	0.803405	2.32671	0.650263	0.291602	0.322186	13.3013
CA12g16790	Pepper.v.1.55.chr12:216846693-216847031	Calcium-binding EF-hand family protein, putative [Theobroma cacao	-8.72239	1.22815	2.86708	-3.73635	3.05212	3.61675	4.16256	2.65191	3.47154	3.76803	4.99112	1.8664	6.79554	10.7819	20.7561	9.20799
CA06g24930	Pepper.v.1.55.chr06:231538052-231538516	PREDICTED: 17.7 kDa class I heat shock protein-like [Solanum tuberosum	-1.17881	1.58329	-1.07307	-2.00277	5.3099	5.85372	5.48052	5.67147	5.53163	6.19456	5.42989	5.19256	33.7057	66.7482	29.2314	77.6389
CA01g21750	Pepper.v.1.55.chr01:167966963-167972209	Protein cdcH, putative	2.15193	1.41123	1.10972	1.69217	1.2731	0.899727	0.75631	1.51452	0.68493	1.18189	0.835129	1.94076	0.295241	0.880666	0.340976	9.79453
CA07g17810	Pepper.v.1.55.chr07:224443936-224445128	PREDICTED: choline transporter-like protein 2-like [Solanum tuberosum	-2.0312	1.2101	-1.17626	-2.89121	2.12423	3.06473	2.8107	2.31622	2.93025	3.20538	2.69604	1.67371	4.31576	6.87219	3.00765	7.71744
CA12g06390	Pepper.v.1.55.chr12:22676373-22678988	R3h domain containing protein, putative	4.82115	1.03876	-1.01262	4.58345	1.12514	0.508043	0.472223	1.21049	0.481353	0.536212	0.463266	2.73264	0.19581	0.312319	0.16034	17.4701
CA08g02190	Pepper.v.1.55.chr08:20441631-20446901	Detected protein of unknown function	5.26382	1.02028	-1.15118	4.48167	0.861108	0.494735	0.365048	1.16702	0.480464	0.50943	0.277358	2.67347	0.195349	0.296254	0.095878	16.7842
CA11g05000	Pepper.v.1.55.chr11:22932846-22933172	PREDICTED: auxin-induced protein 6B-like [Solanum lycopersicum	-13.875	-2.02878	1.06627	-6.41405	0.959493	3.38209	3.97669	0.816027	3.93067	2.91006	4.02325	0.228827	9.77033	5.35767	9.51042	0.421031
CA05g01640	Pepper.v.1.55.chr05:2893277-2895232	L-galactose-1-phosphate phosphatase	-3.58236	-1.39348	1.135	-2.26502	2.28182	2.94919	3.28831	2.04649	3.19823	2.71954	3.38093	1.54002	5.43312	4.56469	5.60335	6.75538
CA03g10870	Pepper.v.1.55.chr03:58293004-58300714	Poly [ADP-ribose] polymerase, putative	3.70485	1.01485	1.12267	4.09846	0.646985	0.0427019	0.0817587	0.337915	0.0333709	0.0546418	0.200309	2.08972	0.017892	0.031022	0.070259	11.0489
CA07g12060	Pepper.v.1.55.chr07:192645519-192646382	PREDICTED: transcription factor CPC-like [Solanum lycopersicum	-3.68902	-1.54823	1.20337	-1.98006	0.556542	1.4184	1.89718	0.416092	1.76834	1.13772	2.03541	0.152175	1.36767	0.828134	1.58811	0.252377
CA02g25560	Pepper.v.1.55.chr02:162752107-162753108	Kip-related protein	1.86767	-1.11784	-2.08403	1.00179	2.36678	2.9366	2.43133	2.85863	3.01805	2.85734	1.95868	2.85992	4.65656	5.12342	1.4691	19.0033
CA11g18650	Pepper.v.1.55.chr11:255095437-255095845	PREDICTED: ABC transporter G family member 28-like isoform X1 [Citrus sinensis	1.16739	-1.65366	-2.19714	-1.13814	1.92813	2.56699	2.31902	2.1343	2.95534	2.22968	1.81971	2.043	4.41516	2.85518	1.25405	10.6708
CA11g09110	Pepper.v.1.55.chr11:82942865-82945463	Far upstream element-binding protein	6.83973	-1.52353	-1.33118	7.82804	1.18762	0.456124	0.611461	0.885916	0.851691	0.244278	0.43899	3.21293	0.404433	0.135281	0.152834	23.8961
CA10g04420	Pepper.v.1.55.chr10:21195995-21196423	50S ribosomal protein L2, chloroplastic	-11.5604	-1.17353	1.13239	-8.69928	2.60913	4.61968	4.8254	2.4979	4.73655	4.5057	4.91592	1.3848	18.506	19.2722	19.6322	5.68523
CA12g05650	Pepper.v.1.55.chr12:18110145-18123518	Pyruvate kinase	2.41628	1.20951	1.09786	2.19322	5.54816	4.94877	4.88034	5.62596	4.81346	5.08789	4.94815	6.22094	19.4725	30.2682	20.1078	137.845
CA08g06310	Pepper.v.1.55.chr08:117604653-117607594	EMB2410	2.5412	-1.01416	-1.02269	2.52001	0.20786	0.0526382	0.0447267	0.244627	0.0637518	0.0434619	0.0313792	1.37689	0.029171	0.025269	0.014316	5.63949
CA10g18950	Pepper.v.1.55.chr10:227982525-227983085	Kunitz-type protease inhibitor KPI-D2.2	10.7738	-1.01093	-1.82292	5.97477	7.68557	7.01822	6.57869	8.19905	7.02606	7.01038	6.15981	9.58927	105.134	120.69	50.8265	837.815
CA12g17330	Pepper.v.1.55.chr12:218605657-218605893	PREDICTED: transmembrane 9 superfamily member 4-like [Solanum tuberosum	-2.60327	1.16182	1.9276	-1.56906	0.858355	0.946794	1.23022	0.660599	0.844762	1.06115	1.79157	0.411244	0.400925	0.747148	1.21104	0.906398
CA01g04730	Pepper.v.1.55.chr01:7896533-7901332	WW domain-containing protein (Fragment)	2.09984	1.08567	1.06796	2.06558	0.689023	0.295838	0.28595	0.71285	0.242427	0.361018	0.337287	1.40756	0.098201	0.204405	0.115698	5.81313
CA08g16220	Pepper.v.1.55.chr08:138740966-138742204	Nuclear transcription factor Y subunit C-4, putative [Theobroma cacao	-7.23297	-1.44344	-1.14662	-5.74565	2.79325	4.48891	4.66173	2.6897	4.76147	4.23196	4.56408	1.70949	18.7911	15.4347	14.8213	7.97073
CA02g23110	Pepper.v.1.55.chr02:158502361-158503416	Allene oxide cyclase	5.18574	1.25208	-1.62722	2.54526	3.55545	3.42191	2.89113	4.2082	3.26359	3.58791	2.56117	4.93572	5.75382	9.35538	2.65828	66.5015
CA04g18870	Pepper.v.1.55.chr04:213850904-213857443	Serine carboxypeptidase, putative	-1.95424	1.14783	1.02096	-2.19709	1.02215	1.68055	1.59892	1.07433	1.58403	1.78294	1.61396	0.647347	1.10526	1.80379	0.984359	1.74927
CA10g20230	Pepper.v.1.55.chr10:230139103-230140599	Mitochondrial carrier protein	-5.604	-1.48989	1.02087	-3.68445	6.58954	7.6262	7.93411	6.33381	7.91923	7.34402	7.94902	5.46256	203.134	156.667	206.645	89.9545
CA03g04410	Pepper.v.1.55.chr03:10867017-10871429	PREDICTED: heterogeneous nuclear ribonucleoprotein 27C-like [Solanum lycopersicum	4.76837	1.22405	-1.09345	3.56266	3.83781	3.14438	2.93678	4.1091	3.00193	3.29359	2.87305	5.12654	4.59728	7.36775	3.51747	74.4774
CA06g12700	Pepper.v.1.55.chr06:192579485-192583496	Monoxygenase, putative	-2.09516	-1.19984	1.10219	-1.58431	3.66773	3.9659	4.16909	3.48898	4.0995	3.83666	4.23987	3.1728	11.1388	11.4019	11.5058	23.2185
CA01g13570	Pepper.v.1.55.chr01:63772679-63774520	EIL2	7.91901	1.34356	-1.1921	4.94426	0.823896	0.64453	0.314454	1.68873	0.465793	0.891853	0.212285	3.19761	0.190094	0.576947	0.074652	23.6255
CA11g00720	Pepper.v.1.55.chr11:1247263-1248138	Receptor-like protein kinase	2.93235	1.24068	1.01066	2.38869	0.444698	0.206645	0.110473	0.831827	0.103089	0.414223	0.118386	1.67044	0.044678	0.233901	0.043936	7.68014
CA06g28160	Pepper.v.1.55.chr06:236495963-236499900	Detected protein of unknown function	-2.52473	-1.29045	-1.17424	-2.29738	2.92855	3.7151	3.78594	2.87375	3.90358	3.53571	3.67185	2.33572	9.59315	8.96415	7.1813	13.4072
CA01g05880	Pepper.v.1.55.chr01:10817157-10818068	NADH dehydrogenase subunit B (Fragment)	-2.59431	-1.22318	1.59235	-1.33197	0.673969	0.821322	1.27144	0.43537	0.979399	0.688759	1.65055	0.275201	0.493385	0.415694	1.02656	0.528902
CA12g21270	Pepper.v.1.55.chr12:233144189-233145457	PREDICTED: UPF0481 protein At3g47200-like [Solanum tuberosum	-2.06206	-1.96229	-1.30535	-1.37172	0.33713	0.921181	1.3218	0.234952	1.52792	0.55538	1.14348	0.0993956	1.03812	0.325847	0.538249	0.150246
CA01g30670	Pepper.v.1.55.chr01:255556274-255556516	Unknown protein	-3.64852	1.25703	2.54348	-1.80317	1.78229	1.75616	2.17021	1.44225	1.59889	1.92891	2.94569	1.07838	1.12399	2.08772	3.76589	3.80374
CA07g01950	Pepper.v.1.55.chr07:7787425-7791372	Endosomal P24A protein, putative	4.50952	1.34454	-1.19582	2.80472	4.06357	3.58503	3.24627	4.48763	3.37783	3.80494	3.11983	5.2928	6.30175	11.0984	4.39756	81.2456
CA11g16360	Pepper.v.1.55.chr11:248375465-248380197	UMP synthase	3.10005	1.34896	1.1984	2.75406	3.32321	2.5515	2.47181	3.43035	2.3447	2.77655	2.60581	4.23811	2.45981	4.7955	2.76105	44.4556
CA08g00760	Pepper.v.1.55.chr08:1377771-1383570	Lipase	-2.29855	-1.56739	1.18956	-1.2328	0.456262	0.709246	1.22282	0.264636	1.104	0.455642	1.35443	0.1537	0.598754	0.26012	0.721819	0.255092
CA08g10370	Pepper.v.1.55.chr08:128380236-128382083	Beta-1 3-glucanase	-2.36983	-1.16807	1.12528	-1.80297	1.00723	1.51994	1.71916	0.89051	1.63613	1.412	1.80641	0.561621	1.17962	1.18046	1.23417	1.41461
CA01g09860	Pepper.v.1.55.chr01:34564261-34566967	PREDICTED: serine/arginine-rich splicing factor RSZ22A-like isoform X1 [Glycine max	-2.10426	-1.18606	1.08509	-1.63504	4.2136	4.54173	4.72502	4.05014	4.66648	4.42031	4.78429	3.71098	17.5914	17.9556	17.8664	32.2532
CA10g14560	Pepper.v.1.55.chr10:205980770-205982147	Ubiquitin ligase E3 alpha, putative	3.48946	-1.07657	-1.08563	3.46033	1.30717	0.749818	0.743298	1.31864	0.804923	0.698485	0.68639	2.4894	0.373222	0.422594	0.256794	14.8641
CA06g22820	Pepper.v.1.55.chr06:227635660-227642705	Detected protein of unknown function	-3.60357	-1.71049	1.49486	-1.40933	1.72506	1.87522	2.57571	1.25591	2.30198	1.52757	2.88199	1.03256	2.36774	1.35166	3.5567	3.55262
CA01g06650	Pepper.v.1.55.chr01:13614356-13618780	AT4g17080/dl4570w	4.89672	1.11853	-1.39402	3.14042	1.60793	1.38627	1.04097	2.1413	1.30782	1.46942	0.828568	3.12038	0.784718	1.25629	0.337175	22.4769
CA01g32000	Pepper.v.1.55.chr01:261509945-261512258	PREDICTED: trans-resveratrol di-O-methyltransferase-like [Solanum tuberosum	-2.31648	1.60113	1.55795	-2.38068	4.84469	5.17718	5.15867	4.86206	4.84875	5.52784	5.4884	4.27647	20.0258	41.7238	30.733	45.384
CA05g11930	Pepper.v.1.55.chr05:162588642-162591527	DNA repair protein RAD51-like protein	-2.31519	-1.07759	1.35153	-1.58967	1.73905	1.9578	2.21913	1.53426	2.01244	1.90464	2.44704	1.23591	1.77258	2.03659	2.37632	4.72164
CA03g03300	Pepper.v.1.55.chr03:6747315-6752959	GTPase	-2.33286	-1.09183	-1.11356	-2.37928	2.43001	3.20789	3.19336	2.44107	3.27189	3.14514	3.11671	1.89461	5.79799	6.53273	4.37617	9.39844
CA06g00790	Pepper.v.1.55.chr06:1681988-1682353	Transport inhibitor response 1 (Fragment)	2.04108	-1.15276	-2.18742	1.07564	0.806405	1.46508	0.833332	1.41774	1.57121	1.36612	0.441979	1.47131	1.08838	1.11392	0.154002	6.26388
CA04g16280	Pepper.v.1.55.chr04:205475429-205482246	NADPH--cytochrome P450 reductase	7.348	1.10308	-1.05318	6.32501	4.11508	3.06534	2.95778	4.26472	2.99539	3.13692	2.92064	5.79799	4.57471	6.48672	3.68172	107.24
CA04g19300	Pepper.v.1.55.chr04:214521919-214523832	Cytochrome P450	-1.83093	1.49069	2.02317	-1.34905	0.702038	0.449957	0.55764	0.566471	0.246238	0.822217	1.26285	0.390273	0.099822	0.523251	0.638273	0.838661
CA03g17790	Pepper.v.1.55.chr03:201284676-201285102	PREDICTED: microtubule-associated protein 1B-like [Solanum tuberosum	-3.38124	-1.14735	1.02891	-2.86417	6.88639	7.6801	7.80042	6.78017	7.77989	7.58158	7.82101	6.06346	187.156	185.826	186.311	126.068
CA08g03100	Pepper.v.1.55.chr08:49723721-49725014	Hydrolase, hydrolyzing O-glycosyl compounds, putative	-2.33187	-1.04806	1.24211	-1.79126	0.943085	1.38726	1.57016	0.83323	1.42153	1.35381	1.73432	0.512829	0.906842	1.09299	1.13116	1.23849
CA02g00710	Pepper.v.1.55.chr02:4275983-4280617	UDP-glucose 4-epimerase, putative	2.30224	1.13603	-1.06148	1.9092	2.12439	1.78209	1.64887	2.29604	1.69247	1.87646	1.60639	2.80943	1.25699	1.98209	0.97642	18.3709
CA06g22630	Pepper.v.1.55.chr06:227279186-227282745	PREDICTED: dnaJ homolog subfamily C member 8-like [Solanum tuberosum	-3.01656	-1.06248	1.07536	-2.64021	4.87797	5.59031	5.68636	4.79557	5.6342	5.54676	5.73901	4.14611	36.7538	42.1281	37.3316	42.3732
CA06g12480	Pepper.v.1.55.chr06:190879085-190882806	Formyltetrahydrofolate deformylase	-3.81132	-1.61781	1.08435	-2.1726	0.756202	1.69219	2.13204	0.600194	2.07443	1.38039	2.19126	0.260965	1.89082	1.1328	1.85878	0.494504
CA03g05640	Pepper.v.1.55.chr03:15141481-15142203	S25-XP1 DNA binding protein	5.63149	1.48742	-1.07789	3.51249	1.98128	1.46096	1.14698	2.52364	1.20236	1.77517	1.09415	3.58767	0.682	1.79047	0.503391	29.92
CA07g00610	Pepper.v.1.55.chr07:1791734-1792126	transcription factor, putative [Ricinus communis	-12.8012	-1.04946	-1.19284	-14.5502	2.97541	5.55648	5.46273	3.02647	5.59142	5.52177	5.33701	1.6588	35.471	41.4519	27.2025	7.59437
CA01g01370	Pepper.v.1.55.chr01:2189074-2194629	Grave disease carrier protein, putative	2.01478	-1.04309	1.05918	2.22597	1.37158	0.842463	0.913979	1.26426	0.873447	0.812578	0.956392	1.96701	0.417177	0.514438	0.409985	10.0204
CA01g02220	Pepper.v.1.55.chr01:3268572-3271516	Transferase, transferring glycosyl groups, putative	-2.23946	-1.05058	1.4513	-1.46878	0.7284	0.940054	1.21566	0.563262	0.976323	0.905132	1.51367	0.350517	0.490151	0.58757	0.871015	0.728184
CA02g25980	Pepper.v.1.55.chr02:163438120-163438833	DNA binding with one finger 5 family protein [Populus trichocarpa	-2.49277	-2.09384	-1.35893	-1.61784	0.598697	1.35762	1.75649	0.462742	1.9916	0.925447	1.54913	0.23138	1.73273	0.606665	0.909525	0.425839
CA08g11580	Pepper.v.1.55.chr08:131181947-131183322	PREDICTED: broad-range acid phosphatase DET1-like [Solanum lycopersicum	1.57241	2.81732	2.15148	1.20079	5.16493	4.42799	4.26039	5.36812	3.74342	5.23775	4.84875	5.50173	8.49738	33.7075	18.7241	91.2354
CA10g05690	Pepper.v.1.55.chr10:46711960-46721015	Detected protein of unknown function	2.24641	-1.09045	-1.17397	2.08659	1.12227	0.847867	0.788485	1.20679	0.912623	0.787706	0.681232	1.84885	0.443563	0.496764	0.254021	9.07486
CA08g16600	Pepper.v.1.55.chr08:139521794-139522198	PREDICTED: phytosulfokines-like [Solanum tuberosum	-1.13118	1.7156	-1.50626	-2.92313	2.85413	3.9054	3.22642	3.45477	3.5354	4.31412	2.94443	2.7666	7.16802	16.4515	3.762	17.8684
CA08g01050	Pepper.v.1.55.chr08:1974444-1979040	Detected protein of unknown function	2.53148	1.10903	-1.07383	2.12566	1.35381	1.01521	0.890438	1.54352	0.943303	1.09261	0.840536	2.18052	0.465816	0.777913	0.343428	11.8956
CA09g01980	Pepper.v.1.55.chr09:3971176-3974493	GATA zinc finger domain-containing protein 10 [Theobroma cacao	-13.0587	-1.51554	1.21821	-7.07313	3.7001	5.39883	5.84772	3.41607	5.70707	5.10724	5.99184	2.28489	39.2059	30.6381	44.9352	12.9187
CA02g09460	Pepper.v.1.55.chr02:122859015-122860227	Detected protein of unknown function	-1.93397	1.23262	1.11268	-2.14244	5.96563	6.45542	6.38287	6.03343	6.30632	6.60805	6.46035	5.50879	61.2276	90.6524	64.6547	91.4957
CA04g08100	Pepper.v.1.55.chr04:58740351-58747874	PREDICTED: putative calcium-transporting ATPase 11, plasma membrane-type-like [Solanum tuberosum	-2.56119	-1.45765	1.01091	-1.7381	1.46991	1.99138	2.28948	1.27852	2.28167	1.73802	2.29732	0.940505	2.31243	1.7187	2.05344	3.08229
CA03g32760	Pepper.v.1.55.chr03:250858070-250863340	Spliceosome associated protein, putative	2.47285	1.06834	-1.02315	2.26229	3.8261	3.30871	3.24482	3.90144	3.26137	3.35674	3.22835	4.53453	5.74404	7.77948	4.84312	52.2337
CA04g09610	Pepper.v.1.55.chr04:99443275-99447683	PREDICTED: putative 1-phosphatidylinositol-3-phosphate 5-kinase FAB1D-like [Solanum tuberosum	2.28128	1.07989	-1.21233	1.74252	0.496595	0.510245	0.28708	0.882628	0.457804	0.568693	0.180023	1.36986	0.185874	0.333419	0.06515	5.58499
CA08g18750	Pepper.v.1.55.chr08:143554859-143557819	uncharacterized LOC102580903 [Solanum tuberosum	-4.35445	-1.17493	1.37491	-2.69554	5.69984	6.28234	6.62539	5.40471	6.3997	6.16713	6.85904	4.73655	66.1899	65.7052	90.2919	59.2521
CA07g08150	Pepper.v.1.55.chr07:118941201-118942460	Ribulose-1,5 bisphosphate carboxylase/oxygenase large subunit N-methyltransferase, chloroplast, putative	-6.29922	-1.12262	1.03964	-5.39727	4.99594	6.35685	6.46881	4.90947	6.44083	6.27396	6.49691	3.84173	67.5457	70.8711	66.6445	35.2394
CA07g12650	Pepper.v.1.55.chr07:199624190-199624708	PREDICTED: tubulin alpha-4 chain-like [Cucumis sativus	-6.86187	-1.42483	-1.4577	-7.02018	4.98865	6.85133	6.83423	5.00113	7.11149	6.6007	6.56779	3.78919	112.833	90.4737	70.5574	34.0709
CA06g26620	Pepper.v.1.55.chr06:234233158-234234706	Unknown protein	-2.72248	-1.26248	-1.21653	-2.62339	4.58913	5.48018	5.50769	4.56621	5.65088	5.31463	5.36812	3.92319	37.2154	35.664	27.8696	37.2663
CA10g16770	Pepper.v.1.55.chr10:221237281-221238117	Detected protein of unknown function	-2.99159	-1.16122	1.03894	-2.47969	0.878499	1.80608	1.94448	0.815972	1.91711	1.70148	1.97223	0.391314	1.60665	1.65028	1.48726	0.84282
CA09g17220	Pepper.v.1.55.chr09:250562677-250566248	Chlorophyll A/B binding protein, putative	-2.83183	-1.10681	1.19359	-2.14357	5.95987	6.42892	6.62897	5.78001	6.50254	6.35613	6.75785	5.25612	70.3546	75.97	82.9727	80.1075
CA03g28560	Pepper.v.1.55.chr03:241433692-241434201	PREDICTED: probable calcium-binding protein CML15-like [Solanum tuberosum	-4.46366	2.11106	2.98598	-3.15576	1.49811	1.80754	1.98523	1.36402	1.34721	2.42517	2.92541	0.767186	0.82333	3.47146	3.69946	2.24391
CA07g14400	Pepper.v.1.55.chr07:212029248-212032997	Golden 2-like 1 transcription factor	6.76025	1.23584	-1.06299	5.14601	4.30086	3.37527	3.18161	4.56265	3.22598	3.53147	3.13785	5.89492	5.56388	8.94065	4.48363	113.881
CA04g11320	Pepper.v.1.55.chr04:145473197-145473514	Detected protein of confused Function	1.33839	2.04527	1.95957	1.2823	1.41489	0.565707	0.551912	1.45025	0.249641	1.28193	1.22018	1.64067	0.101183	1.00618	0.603205	7.46744
CA08g14150	Pepper.v.1.55.chr08:135385287-135386455	PREDICTED: WEB family protein At3g51220-like [Solanum tuberosum	-3.5159	-1.81343	-1.4349	-2.782	0.903431	2.23785	2.43366	0.830743	2.70803	1.84931	2.18708	0.373186	3.48941	1.92465	1.84875	0.790399
CA07g19090	Pepper.v.1.55.chr07:227580762-227584804	Calcium-dependent protein kinase	4.63493	1.18552	1.2811	5.00862	2.40202	1.29784	1.34777	2.31303	1.18087	1.42639	1.53825	3.7508	0.663353	1.20089	0.89598	33.1364
CA12g10710	Pepper.v.1.55.chr12:95262623-95265350	Detected protein of unknown function	-2.09885	-1.20506	-1.1307	-1.96934	0.47392	1.28501	1.33504	0.45616	1.42659	1.15749	1.24937	0.179771	0.911652	0.850611	0.626676	0.308059
CA06g26510	Pepper.v.1.55.chr06:234071287-234074164	Detected protein of confused Function	2.55203	1.04868	1.35185	3.2898	1.19815	0.297169	0.430511	0.827047	0.264853	0.333429	0.699784	2.05143	0.106828	0.186818	0.262779	10.7282
CA01g16080	Pepper.v.1.55.chr01:98950608-98951679	PREDICTED: zinc finger CCCH domain-containing protein 14-like isoform 1 [Vitis vinifera	-2.62126	-1.25346	-1.00465	-2.10093	1.05285	1.7931	1.9601	0.96315	1.96344	1.63753	1.95676	0.566499	1.68432	1.5336	1.4671	1.43663
CA01g00380	Pepper.v.1.55.chr01:588140-588676	Unknown protein	-2.65338	-1.06187	1.02017	-2.44937	2.2822	3.01979	3.07777	2.23921	3.0634	2.97679	3.09221	1.68438	4.84038	5.68646	4.26987	7.76989
CA03g00900	Pepper.v.1.55.chr03:1660845-1663196	Adenosylhomocysteinase	4.68354	1.43197	-1.21466	2.6927	6.39394	5.9103	5.51491	6.85235	5.65697	6.17497	5.37642	7.60402	37.3356	65.9875	27.9942	288.269
CA08g08920	Pepper.v.1.55.chr08:126422378-126432259	Ankyrin-repeat containing protein, putative	3.06948	1.06663	1.18609	3.41325	0.840512	0.150904	0.199578	0.635525	0.111387	0.204441	0.357594	1.97559	0.047022	0.115221	0.123018	10.0892
CA06g14210	Pepper.v.1.55.chr06:202342790-202343095	Detected protein of unknown function	-4.05346	-1.00801	1.20295	-3.34283	2.1948	3.15311	3.28946	2.10383	3.15887	3.14736	3.42544	1.40629	5.24993	6.5456	5.87475	5.80242
CA02g00560	Pepper.v.1.55.chr02:3605144-3606712	PREDICTED: probable mitochondrial chaperone BCS1-A-like [Solanum tuberosum	3.7526	1.36715	-1.23398	2.22437	2.29675	2.04956	1.67785	2.80557	1.83635	2.28752	1.53303	3.44092	1.47512	3.03333	0.891433	27.3703
CA03g29400	Pepper.v.1.55.chr03:244529459-244546991	Detected protein of unknown function	2.04957	1.04576	1.01037	1.98021	0.367997	0.130948	0.109781	0.438951	0.102593	0.16714	0.117472	1.1528	0.044512	0.093457	0.043666	4.22569
CA11g12290	Pepper.v.1.55.chr11:200308482-200313660	Detected protein of unknown function	2.02112	-1.00979	1.04092	2.12443	0.437287	0.0972449	0.130285	0.326392	0.104528	0.0904695	0.162389	1.17755	0.044988	0.051965	0.058876	4.36878
CA07g20250	Pepper.v.1.55.chr07:229067233-229068303	Serine acetyltransferase 1 (Fragment)	3.69727	1.10722	-1.05288	3.17153	4.13802	3.44796	3.33789	4.27447	3.37527	3.52221	3.30093	5.18739	6.28441	8.8632	5.17559	77.2989
CA01g21720	Pepper.v.1.55.chr01:167946849-167947699	PREDICTED: tRNA uridine 5-carboxymethylaminomethyl modification enzyme MnmG-like [Solanum lycopersicum	-2.12578	-1.16163	1.28692	-1.42201	2.80504	2.92732	3.2142	2.55468	3.03738	2.82124	3.4013	2.31331	4.73664	4.94964	5.70871	13.1719
CA07g07630	Pepper.v.1.55.chr07:106207388-106211109	Acylamino-acid-releasing enzyme, putative	2.15266	1.25561	1.22498	2.10014	0.92732	0.362664	0.350985	0.958177	0.233907	0.562295	0.526662	1.63278	0.094509	0.330056	0.185907	7.38707
CA10g09750	Pepper.v.1.55.chr10:144884196-144897425	PREDICTED: isocitrate dehydrogenase [NAD] regulatory subunit 1, mitochondrial-like [Solanum lycopersicum	2.22866	1.1372	1.01872	1.99647	4.96603	4.48651	4.40808	5.05439	4.39473	4.58021	4.42148	5.57766	14.2214	20.3634	13.2034	94.6235
CA07g13420	Pepper.v.1.55.chr07:205547209-205547412	PREDICTED: uncharacterized LOC101203862 [Cucumis sativus	-1.63121	1.25388	-2.51358	-5.14113	0.85362	2.76482	1.82417	1.2938	2.60643	2.93283	1.27669	0.570748	3.17773	5.45482	0.649207	1.45275
CA08g01040	Pepper.v.1.55.chr08:1968066-1969892	Pentatricopeptide repeat-containing protein, putative	-3.29883	-1.26748	1.65065	-1.57676	0.738235	1.08775	1.5931	0.504058	1.27208	0.930124	1.99512	0.273162	0.748663	0.61046	1.52204	0.524163
CA11g19720	Pepper.v.1.55.chr11:257377267-257378127	PREDICTED: putative U6 snRNA phosphodiesterase-like [Solanum lycopersicum	-1.5542	1.76984	1.27712	-2.15381	1.0876	1.45292	1.26252	1.25161	1.09835	1.92196	1.45124	0.81507	0.593257	2.07104	0.807833	2.44035
CA03g28220	Pepper.v.1.55.chr03:240866113-240867274	PREDICTED: UDP-glycosyltransferase 90A1-like [Solanum tuberosum	-7.10683	-1.10454	1.23626	-5.20456	2.07586	3.5482	3.77054	1.95345	3.62065	3.4772	3.92663	1.09743	7.70123	8.5216	8.75581	3.90134
CA01g08000	Pepper.v.1.55.chr01:19256369-19258189	PREDICTED: pentatricopeptide repeat-containing protein At1g31920-like [Solanum tuberosum	-4.29755	-1.32648	1.29984	-2.49247	4.81768	5.39692	5.79065	4.4901	5.60457	5.19696	5.9829	3.87939	35.8432	32.7696	44.7724	36.0996
CA08g01130	Pepper.v.1.55.chr08:2143681-2148646	Nucleic acid binding protein, putative	-2.16624	-1.54811	-1.19356	-1.67013	0.812478	1.44913	1.66576	0.706816	1.79828	1.16777	1.54301	0.427814	1.41365	0.861483	0.903068	0.95981
CA02g22440	Pepper.v.1.55.chr02:157407697-157407933	PREDICTED: protein RADIALIS-like 1-like [Glycine max	-3.01302	1.81339	1.04277	-5.23969	4.23415	5.45592	5.07356	4.55325	5.04344	5.90213	5.10385	3.51265	23.2537	54.1682	22.606	28.5515
CA03g36330	Pepper.v.1.55.chr03:256434501-256440330	Detected protein of unknown function	-5.66106	-4.14351	-1.77427	-2.42409	0.45787	2.15226	2.96718	0.332119	3.40948	1.35863	2.58226	0.0811868	6.4487	1.10178	2.7026	0.119932
CA11g08190	Pepper.v.1.55.chr11:62852740-62856583	PREDICTED: polygalacturonase At1g48100-like [Solanum tuberosum	-9.67755	-2.68734	1.3454	-2.67665	1.29978	2.48648	3.50729	0.921473	3.2998	1.87362	3.72783	0.453192	5.92587	1.97687	7.50821	1.03914
CA01g26210	Pepper.v.1.55.chr01:215629573-215630864	PREDICTED: 40S ribosomal protein S21-2-like isoform 1 [Solanum lycopersicum	-2.92366	-1.43177	-1.13282	-2.31322	8.32856	9.05565	9.22785	8.17314	9.31825	8.80045	9.13832	7.59055	576.7	424.509	507.177	284.841
CA02g27730	Pepper.v.1.55.chr02:166273127-166273933	Detected protein of unknown function	2.6539	1.18677	-1.16439	1.92053	2.80359	2.52666	2.29375	3.08828	2.40616	2.6532	2.18659	3.5947	2.62072	4.31947	1.84835	30.0103
CA06g15000	Pepper.v.1.55.chr06:205279689-205290226	Putative Sas10/Utp3 family protein, identical	2.50523	1.07083	1.04351	2.44131	1.00881	0.53004	0.51277	1.04279	0.482968	0.5817	0.544411	1.86936	0.196813	0.341245	0.193212	9.22907
CA01g06880	Pepper.v.1.55.chr01:14227333-14233950	Lon protease homolog	18.5608	1.00833	-1.2814	14.3651	1.89474	1.0903	0.887632	2.32736	1.08433	1.0963	0.726615	4.9408	0.578211	0.781754	0.276827	66.8333
CA06g15510	Pepper.v.1.55.chr06:207371086-207372871	PREDICTED: reticulon-like protein B22-like [Solanum tuberosum	-1.3194	2.38546	2.2988	-1.36914	1.87368	1.37417	1.3569	1.89753	0.883377	2.13765	2.08426	1.68438	0.424595	2.61876	1.67446	7.76989
CA03g26440	Pepper.v.1.55.chr03:236893791-236895814	Detected protein of unknown function	3.63784	1.06344	-1.17372	2.91452	4.53235	3.97075	3.80934	4.7244	3.92663	4.01537	3.69555	5.55863	9.72574	13.201	7.32685	93.8811
CA06g06800	Pepper.v.1.55.chr06:75713162-75720123	XRCC4 homolog	-3.52234	-1.27351	-1.07382	-2.97004	3.09377	4.05721	4.18367	3.00026	4.23536	3.88656	4.13261	2.31607	12.5037	11.8988	10.458	13.188
CA03g11210	Pepper.v.1.55.chr03:67021133-67023780	PREDICTED: TEL2-interacting protein 1 homolog [Vitis vinifera	2.11914	1.01663	1.21251	2.52744	0.673484	0.0552266	0.119941	0.310105	0.044595	0.068393	0.322588	1.40607	0.022408	0.038894	0.110021	5.80042
CA01g24330	Pepper.v.1.55.chr01:192443852-192452575	Detected protein of unknown function	2.84932	-1.02013	1.00909	2.9331	0.408773	0.0747209	0.0967749	0.315618	0.0904695	0.0617137	0.10352	1.61414	0.039983	0.034848	0.039307	7.27954
CA03g29780	Pepper.v.1.55.chr03:245049399-245054252	Kinase, putative	2.89064	1.08961	1.16992	3.10371	1.09135	0.398178	0.439931	0.987771	0.341056	0.464868	0.567471	2.09886	0.136389	0.267077	0.201048	11.1249
CA01g04770	Pepper.v.1.55.chr01:8012758-8015840	Axial regulator YABBY1, putative	-4.99423	-1.69202	-1.24307	-3.66909	2.92602	4.22529	4.46195	2.77083	4.62166	3.86291	4.30775	1.98749	17.0375	11.644	12.1195	10.1932
CA01g27430	Pepper.v.1.55.chr01:222261435-222264995	Rac gtpase, putative	-1.76552	-1.47596	-1.73927	-2.08047	0.947019	1.93945	1.79746	1.02183	2.2405	1.67885	1.44202	0.621935	2.23283	1.6029	0.799618	1.64517
CA02g08940	Pepper.v.1.55.chr02:120517473-120519657	Clostridium pasteurianum ferredoxin homolog	5.81248	1.29098	1.13481	5.10935	3.34848	2.30594	2.21841	3.48061	2.12906	2.49752	2.31151	4.85066	2.00377	3.72308	2.09204	63.2568
CA07g00920	Pepper.v.1.55.chr07:2371602-2374888	Pectinesterase	-2.87521	-1.29981	-1.0876	-2.4058	1.17142	2.08262	2.21894	1.09946	2.28034	1.90204	2.15919	0.635529	2.30948	2.03105	1.7977	1.69741
CA10g00630	Pepper.v.1.55.chr10:836451-836711	Detected protein of unknown function	-2.00251	-1.43915	1.41646	1.01798	8.6754	8.42176	8.93608	8.17608	8.68846	8.16324	9.19075	8.18895	401.365	284.209	520.425	390.636
CA01g13280	Pepper.v.1.55.chr01:60941237-60941763	ABA-responsive element binding protein 3 isoform 1 [Theobroma cacao	-1.00289	1.27306	-1.58945	-2.02931	1.53924	2.37763	1.84556	1.983	2.20985	2.55815	1.54132	1.53716	2.16569	3.94408	0.900721	6.73875
CA03g05190	Pepper.v.1.55.chr03:14099945-14100574	Detected protein of unknown function	-3.02716	1.74632	3.35398	-1.57616	1.00949	0.624379	0.842895	0.747784	0.340525	1.14485	2.0864	0.488433	0.136188	0.836534	1.67656	1.15196
CA01g19880	Pepper.v.1.55.chr01:159784190-159784930	Thylakoid lumenal 19 kDa protein, chloroplast, putative	-2.03152	1.0949	1.08872	-2.04304	6.98332	7.45576	7.45172	6.98711	7.39065	7.52145	7.51329	6.49073	141.091	178.912	149.785	161.843
CA06g07260	Pepper.v.1.55.chr06:96382229-96385216	UDP-glucuronic acid/UDP-N-acetylgalactosamine transporter, putative	2.82835	1.5078	-1.125	1.66738	3.3022	3.08829	2.71995	3.74939	2.80625	3.39869	2.63632	4.13627	3.86193	8.038	2.82932	42.2431
CA01g21030	Pepper.v.1.55.chr01:163310258-163312274	RNA polymerase sigma factor	-1.14116	1.35413	-1.50989	-2.33319	1.39782	2.29906	1.76874	1.81694	2.09076	2.52812	1.49632	1.30582	1.92432	3.82298	0.85174	5.14989
CA08g03520	Pepper.v.1.55.chr08:57697531-57700475	PREDICTED: probable RNA-dependent RNA polymerase 3-like [Solanum tuberosum	-2.71734	-1.09489	1.0136	-2.44853	1.56547	2.35887	2.4349	1.51659	2.42517	2.29438	2.44466	1.00247	2.67622	3.04725	2.37006	3.39651
CA05g03910	Pepper.v.1.55.chr05:10414377-10417077	Alpha-glucosidase	5.56424	1.39055	-1.24449	3.21537	2.42195	2.0214	1.63213	2.99959	1.79752	2.27317	1.48197	3.95815	1.41169	2.98512	0.836159	38.1686
CA10g18400	Pepper.v.1.55.chr10:226720846-226722116	mRNA, clone: RTFL01-03-G08	2.28442	-1.30166	-1.33519	2.22705	3.59727	3.27172	3.25222	3.61884	3.46742	3.08707	3.05038	4.24221	6.77069	6.24127	4.13863	44.5169
CA04g05770	Pepper.v.1.55.chr04:18535904-18543769	Calcium-dependent protein kinase	3.16159	1.23375	-1.01574	2.52287	2.62294	2.08948	1.93214	2.83653	1.94344	2.24649	1.9209	3.58156	1.65282	2.90111	1.41026	29.8451
CA05g08980	Pepper.v.1.55.chr05:74696544-74697162	PREDICTED: plectin-like [Solanum tuberosum	5.35849	1.83866	1.55258	4.52477	1.67567	0.494077	0.43588	1.8994	0.221824	1.10048	0.856495	3.27832	0.089184	0.786607	0.351808	24.8985
CA07g02990	Pepper.v.1.55.chr07:13351816-13352967	Unknown protein	-2.24605	-1.65681	-1.43231	-1.94172	2.68886	3.47026	3.585	2.60281	3.85353	3.12512	3.33518	2.16779	9.21725	6.44191	5.34934	11.7703
CA01g14290	Pepper.v.1.55.chr01:74338094-74338510	ribosomal protein S11 [Nicotiana tabacum	-2.18034	-1.32135	1.26129	-1.30825	0.528085	0.772016	1.15413	0.353245	0.998762	0.596747	1.33366	0.209104	0.50895	0.351054	0.698147	0.371344
CA02g14790	Pepper.v.1.55.chr02:143313363-143313563	Unknown protein	-9.03085	-1.82772	1.61278	-3.06368	2.14686	3.10252	3.89744	1.70898	3.56789	2.69784	4.25744	1.08258	7.36051	4.4787	11.6422	3.82754
CA04g02460	Pepper.v.1.55.chr04:7922498-7922965	PREDICTED: putative esterase PA1618-like [Solanum lycopersicum	5.85973	1.95287	-1.00347	2.99021	2.29541	1.77379	1.35302	3.00924	1.35552	2.32111	1.35053	3.90136	0.831822	3.12918	0.718476	36.6449
CA04g20880	Pepper.v.1.55.chr04:217284255-217288448	Adenosine kinase, putative	2.97341	1.18103	-1.19832	2.10098	4.82463	4.48161	4.23068	5.11079	4.3632	4.60324	4.10218	5.6743	13.9656	20.7771	10.1953	99.9266
CA11g01470	Pepper.v.1.55.chr11:3450070-3451431	PREDICTED: UPF0481 protein At3g47200-like [Solanum tuberosum	-2.24893	-1.19497	1.07386	-1.75255	2.41674	2.83686	3.01922	2.27077	2.96825	2.71128	3.07106	1.90183	4.46955	4.53004	4.20728	9.45965
CA06g26250	Pepper.v.1.55.chr06:233670962-233673290	Probably inactive leucine-rich repeat receptor-like protein kinase	3.55492	1.40426	-1.05606	2.39715	3.58993	3.10372	2.82884	3.93876	2.86846	3.35827	2.78977	4.61959	4.08573	7.78432	3.2752	54.7148
CA04g21630	Pepper.v.1.55.chr04:219289884-219292330	PREDICTED: protein disulfide-isomerase LQY1-like [Solanum tuberosum	-3.3463	-1.23466	1.19091	-2.27582	6.01045	6.53866	6.81735	5.76474	6.69249	6.38837	6.94455	5.20199	81.6515	77.9252	95.4616	77.7958
CA10g12600	Pepper.v.1.55.chr10:193756713-193760873	Detected protein of unknown function	-3.71667	-1.49549	-1.14813	-2.8534	3.63072	4.59902	4.7978	3.48029	4.89848	4.31786	4.69919	2.80518	20.9208	16.5449	16.5596	18.3257
CA02g22660	Pepper.v.1.55.chr02:157866721-157870393	Maf protein, putative	-12.0734	-1.72813	1.08907	-6.41497	2.30744	4.18517	4.65948	2.07256	4.59834	3.80913	4.72144	1.12768	16.6738	11.1401	16.8199	4.09079
CA11g08260	Pepper.v.1.55.chr11:65258878-65259523	Florfenicol resistance protein-like	-2.35764	-1.06245	1.32587	-1.67366	2.96529	3.19687	3.43833	2.75706	3.24087	3.15347	3.64781	2.41047	5.6302	6.58354	7.05555	14.0963
CA09g16960	Pepper.v.1.55.chr09:250335471-250335848	Unknown protein	-8.9072	-1.04278	1.15247	-7.41175	11.0208	12.4756	12.6078	10.9052	12.5058	12.4454	12.7106	9.5556	6184.72	6311.03	7743.28	828.961
CA07g11110	Pepper.v.1.55.chr07:181516906-181519821	Protein binding protein, putative	-2.90764	-1.10578	1.18718	-2.2149	1.6412	2.26151	2.45586	1.51132	2.3352	2.19014	2.58274	1.0429	2.44033	2.73747	2.70391	3.60681
CA06g11310	Pepper.v.1.55.chr06:181351602-181352736	Nam-like protein 10	15.2844	1.30517	-1.89196	6.1897	2.64589	2.43437	1.72978	3.72364	2.24982	2.63406	1.32994	5.26393	2.25028	4.23434	0.694216	80.178
CA03g04020	Pepper.v.1.55.chr03:8632009-8642351	Glucan/water dikinase	3.31339	1.31935	1.07187	2.69188	2.05181	1.44826	1.31119	2.26631	1.26208	1.6619	1.36221	3.09052	0.739823	1.57503	0.72591	22.095
CA07g16640	Pepper.v.1.55.chr07:221767890-221769993	RHM1/ROL1	2.48402	1.23843	1.04346	2.09294	3.93053	3.41802	3.29778	4.07383	3.26724	3.57575	3.32861	4.64129	5.77737	9.25749	5.33482	55.4979
CA01g00900	Pepper.v.1.55.chr01:1522134-1524266	transcriptional coactivator KELP [Arabidopsis thaliana	-2.60275	-1.11385	-1.1441	-2.67344	3.57031	4.44215	4.42243	3.58622	4.5206	4.36505	4.32639	2.94636	15.6608	17.1959	12.2702	20.0938
CA02g15060	Pepper.v.1.55.chr02:143795618-143796806	Putative proline-rich protein	-2.93866	-1.08345	1.13587	-2.38788	3.64689	4.26444	4.41358	3.52365	4.32264	4.20701	4.50644	2.95128	13.5191	15.1744	14.2088	20.1305
CA01g09700	Pepper.v.1.55.chr01:31843480-31844810	ABC1 family protein	2.22296	1.42281	1.01195	1.58104	2.58244	2.29287	2.06112	2.87281	2.05257	2.56131	2.06971	3.22219	1.8495	3.95853	1.65315	24.0765
CA05g18660	Pepper.v.1.55.chr05:229537108-229538037	Detected protein of unknown function	-2.71963	-1.39463	-1.09813	-2.14143	1.80116	2.5459	2.72877	1.68046	2.79713	2.31724	2.66208	1.21867	3.82191	3.11492	2.89993	4.61023
CA02g16560	Pepper.v.1.55.chr02:147084450-147086637	Anaphase promoting complex subunit	-2.97537	-1.16639	1.07391	-2.37536	2.7779	3.45796	3.62183	2.6522	3.57077	3.34871	3.67363	2.10057	7.37043	7.74852	7.19525	11.1422
CA07g01380	Pepper.v.1.55.chr07:3774196-3775509	Detected protein of unknown function	4.83512	1.18276	1.12804	4.61145	0.765842	0.134759	0.118551	0.870547	0.0600853	0.302239	0.233907	2.50746	0.027712	0.168565	0.081665	15.0386
CA07g09390	Pepper.v.1.55.chr07:142116562-142122573	Detected protein of unknown function	2.31103	-1.24778	-1.33287	2.16349	1.95441	1.68875	1.63561	2.0179	1.85597	1.5366	1.44143	2.64996	1.50206	1.36081	0.799414	16.5802
CA04g22950	Pepper.v.1.55.chr04:221232340-221237787	Glutamate receptor	2.16347	-1.11456	-1.2434	1.93929	1.46107	1.24044	1.15334	1.57141	1.32114	1.16467	1.00685	2.1202	0.799834	0.85776	0.445169	11.2625
CA01g28520	Pepper.v.1.55.chr01:230790478-230790865	PREDICTED: uncharacterized LOC101210374 [Cucumis sativus	-4.00437	1.45893	1.50238	-3.88854	5.89112	6.65593	6.67623	5.87321	6.38905	6.93396	6.97631	4.97473	65.4338	112.481	98.0921	68.2185
CA02g16510	Pepper.v.1.55.chr02:147011274-147011699	Detected protein of confused Function	-3.78818	-1.57725	1.19565	-2.00876	0.568561	1.45395	1.94397	0.425242	1.81934	1.16193	2.07713	0.155629	1.44504	0.856004	1.66596	0.259439
CA02g06980	Pepper.v.1.55.chr02:102872007-102877152	PREDICTED: B3 domain-containing protein At3g18960-like [Solanum tuberosum	-2.01845	-1.35417	1.06774	-1.39597	1.18901	1.46961	1.75115	0.997854	1.7045	1.26709	1.79907	0.785824	1.2755	0.984621	1.22463	2.31322
CA07g00690	Pepper.v.1.55.chr07:1971973-1972965	Detected protein of unknown function	5.39996	-1.11774	-1.15708	5.21637	2.68577	1.8604	1.83416	2.72418	1.94242	1.78184	1.73194	4.16489	1.65132	1.80272	1.12806	42.8733
CA07g04410	Pepper.v.1.55.chr07:33222417-33224526	Non-symbiotic hemoglobin, putative	14.7604	1.69188	-1.65337	5.27665	3.57916	3.21256	2.46633	4.66209	2.85557	3.61419	2.13016	6.01382	4.03457	9.53544	1.74496	122.811
CA01g22260	Pepper.v.1.55.chr01:171731832-171741192	Aquarius	2.30672	-1.01344	-1.01157	2.31099	0.14244	0.021505	0.0234717	0.130505	0.0331934	0.0139324	0.0165973	1.22244	0.017706	0.007658	0.008686	4.63378
CA10g20670	Pepper.v.1.55.chr10:230812413-230812736	UDP-glucose:glucosyltransferase	-4.00534	1.46368	1.26877	-4.62063	0.72147	2.1487	2.05596	0.754013	1.8914	2.441	2.23484	0.232911	1.56036	3.52153	1.93698	0.428994
CA06g18270	Pepper.v.1.55.chr06:217002771-217004386	D-aminoacyl-tRNA deacylase	2.73806	1.39699	1.31596	2.57924	1.34024	0.596048	0.566244	1.41078	0.401825	0.88415	0.797941	2.2511	0.162086	0.570719	0.319528	12.5708
CA06g27600	Pepper.v.1.55.chr06:235560013-235563748	Gtpase activating protein, putative	-5.23654	-1.72917	-1.01754	-3.08149	3.42831	4.43719	4.83722	3.1448	4.84978	4.05971	4.82469	2.43608	20.0413	13.6631	18.3792	14.3299
CA01g03730	Pepper.v.1.55.chr01:5919532-5920113	Detected protein of unknown function	-2.03174	-1.27981	-1.29835	-2.06118	2.51331	3.27004	3.25907	2.52177	3.45284	3.09692	3.07616	2.05345	6.67483	6.30169	4.22274	10.7375
CA10g17450	Pepper.v.1.55.chr10:223231640-223239179	Retinoblastoma-binding protein	2.39346	1.18994	1.02815	2.06804	1.03647	0.656652	0.562753	1.20941	0.543082	0.793972	0.583136	1.84223	0.224554	0.501318	0.208763	9.03229
CA07g12480	Pepper.v.1.55.chr07:198315924-198318204	Unknown protein	-2.89136	-1.46783	-1.27562	-2.51275	0.912501	2.01259	2.12554	0.864012	2.30839	1.7547	1.95718	0.425437	2.37939	1.75306	1.46752	0.95419
CA07g01610	Pepper.v.1.55.chr07:4483598-4483918	Unknown protein	-3.31618	-1.18292	1.10025	-2.54794	5.94181	6.60905	6.7999	5.77504	6.73133	6.48898	6.86917	5.13965	84.0246	83.4421	90.9627	74.9886
CA12g03650	Pepper.v.1.55.chr12:8289378-8293019	Detected protein of unknown function	2.10459	1.03742	-1.23009	1.64921	0.592873	0.587656	0.384365	0.906444	0.561752	0.614755	0.262993	1.33653	0.232153	0.364767	0.091329	5.35684
CA02g29980	Pepper.v.1.55.chr02:169200198-169201086	PREDICTED: oleosin 5-like [Solanum tuberosum	-2.47424	1.25951	-1.06299	-3.31262	2.53885	3.52573	3.31887	2.69709	3.36322	3.69609	3.2751	1.96811	6.23632	10.2717	5.04992	10.0316
CA03g00360	Pepper.v.1.55.chr03:748931-749989	Detected protein of unknown function	2.86455	1.12437	-1.25951	2.02276	1.00517	0.914005	0.645814	1.4226	0.833347	1.00247	0.500483	2.01879	0.391351	0.681439	0.174829	10.4435
CA05g14050	Pepper.v.1.55.chr05:203126561-203127157	Detected protein of unknown function	-6.36024	1.25008	1.7609	-4.51517	1.71585	2.84842	3.07313	1.59038	2.69196	3.01397	3.50828	0.839194	3.44243	5.85599	6.27772	2.56049
CA10g09710	Pepper.v.1.55.chr10:144101264-144102085	Detected protein of unknown function	1.84536	-1.21569	1.1111	2.49261	3.30175	2.59255	2.81223	3.04383	2.73726	2.45549	2.88924	3.77314	3.60487	3.57529	3.58031	33.7079
CA01g04090	Pepper.v.1.55.chr01:6740006-6744802	PREDICTED: clp protease-related protein At4g12060, chloroplastic-like [Solanum tuberosum	-8.93154	-1.67118	1.09216	-4.89344	6.69537	7.95236	8.39477	6.34252	8.33142	7.59055	8.4586	5.2997	293.654	187.177	304.962	81.4358
CA03g00050	Pepper.v.1.55.chr03:40601-41728	PREDICTED: F-box protein CPR30-like isoform X2 [Solanum tuberosum	-2.46449	-1.29043	1.0429	-1.83126	1.9556	2.46024	2.68117	1.79446	2.65104	2.28318	2.71164	1.41035	3.31499	3.0185	3.05186	5.82752
CA06g20000	Pepper.v.1.55.chr06:220578945-220579979	S-adenosylmethionine-dependent methyltransferase, putative	-2.16154	-1.16611	-1.20044	-2.22517	1.60446	2.40426	2.38224	1.61929	2.51767	2.29596	2.2541	1.14205	2.92431	3.05589	1.97603	4.16374
CA09g18200	Pepper.v.1.55.chr09:251878870-251879037	PREDICTED: zeatin O-glucosyltransferase-like [Solanum lycopersicum	-2.51691	2.43235	2.42119	-2.52851	4.07097	4.10659	4.10375	4.07379	3.51517	4.79752	4.79089	3.45923	7.06098	23.7927	17.9401	27.6251
CA02g27710	Pepper.v.1.55.chr02:166216196-166216429	PREDICTED: EID1-like F-box protein 2-like [Solanum tuberosum	-2.06062	1.44614	1.38486	-2.15181	2.78548	3.14054	3.11171	2.81129	2.88569	3.4179	3.35542	2.31234	4.15372	8.14189	5.44202	13.1604
CA03g05710	Pepper.v.1.55.chr03:15455083-15456426	PREDICTED: subtilisin-like protease-like [Solanum tuberosum	-2.14807	1.10912	1.08506	-2.19569	1.01819	1.66474	1.64955	1.02757	1.59171	1.74113	1.70949	0.60645	1.11484	1.72532	1.09778	1.5933
CA02g21150	Pepper.v.1.55.chr02:155359579-155360571	Phosphoserine aminotransferase	2.45673	-1.23654	-1.54591	1.96508	4.41789	4.28942	4.11911	4.60056	4.4453	4.139	3.81685	5.11359	14.8217	14.4183	8.07746	74.0244
CA04g11610	Pepper.v.1.55.chr04:154833855-154836966	PREDICTED: leucine-rich repeat receptor-like tyrosine-protein kinase At2g41820-like [Solanum tuberosum	7.03432	1.13278	-1.07398	5.78202	1.50714	0.84288	0.704367	1.80352	0.757731	0.937598	0.654761	3.46917	0.3401	0.619268	0.241678	27.7737
CA06g16590	Pepper.v.1.55.chr06:210716580-210717727	Putative acid phosphatase	-2.47418	-2.44993	-1.95038	-1.96968	1.13402	2.18614	2.39621	1.0346	2.92606	1.63332	1.9623	0.655354	4.29234	1.52615	1.47294	1.78216
CA03g17800	Pepper.v.1.55.chr03:201352399-201354095	PREDICTED: heavy metal-associated isoprenylated plant protein 26-like [Solanum lycopersicum	-1.68442	-2.25745	-2.02343	-1.5098	0.26446	1.1208	1.24448	0.238178	1.85272	0.678025	0.835916	0.0836674	1.4978	0.40901	0.341448	0.123898
CA08g00590	Pepper.v.1.55.chr08:1221441-1235069	phenylalanyl-tRNA synthetase beta chain family protein [Populus trichocarpa	4.90073	1.28176	1.15864	4.43	3.1728	2.1864	2.11822	3.27494	2.01466	2.37279	2.22709	4.52009	1.77409	3.29278	1.92423	51.8858
CA11g06020	Pepper.v.1.55.chr11:34758143-34760528	PREDICTED: glutathione S-transferase U17-like [Solanum tuberosum	-2.814	1.01158	-1.07066	-3.04775	5.61209	6.51461	6.45687	5.66228	6.50631	6.52293	6.4078	4.91518	70.7351	85.827	61.9029	65.4881
CA10g08350	Pepper.v.1.55.chr10:110764958-110772138	Vacuolar sorting receptor protein PV72-like protein	9.02909	1.27138	1.13243	8.04228	4.31372	2.99797	2.9181	4.43178	2.82977	3.17617	3.00919	6.18377	3.95242	6.70868	3.99012	134.719
CA01g27660	Pepper.v.1.55.chr01:223641264-223641560	PREDICTED: non-structural maintenance of chromosomes element 4 homolog A-like [Solanum tuberosum	-4.61483	1.03438	1.633	-2.92313	1.53701	2.31178	2.61749	1.3575	2.28752	2.33629	2.99505	0.78877	2.3283	3.17482	3.94081	2.32217
CA03g20840	Pepper.v.1.55.chr03:218803913-218807934	mitochondrial import inner membrane translocase subunit Tim17/Tim22/Tim23 family protein [Populus trichocarpa	3.04213	-1.01223	-1.10216	2.79391	4.87642	4.27103	4.20906	4.94822	4.27981	4.26228	4.13948	5.74456	13.0504	15.7792	10.5102	104.61
CA04g13900	Pepper.v.1.55.chr04:190196754-190198399	Cytochrome P450 92B1	-3.15433	1.12068	1.2748	-2.77298	3.66096	4.31337	4.40362	3.58593	4.23196	4.39634	4.58224	2.9249	12.4832	17.6894	15.095	19.8598
CA02g03420	Pepper.v.1.55.chr02:47391148-47394445	Detected protein of unknown function	2.6099	-1.28768	-1.18243	2.8422	2.95318	2.39361	2.45909	2.87455	2.58293	2.21816	2.34118	3.72517	3.10319	2.82776	2.15422	32.538
CA04g18720	Pepper.v.1.55.chr04:213627164-213628196	Thioredoxin, putative	-3.02803	-1.18511	1.1296	-2.26193	4.22906	4.80322	5.01442	4.05093	4.92729	4.68227	5.1031	3.50472	21.3787	21.969	22.6014	28.4369
CA11g03840	Pepper.v.1.55.chr11:14267942-14280067	Protein kinase, putative	2.82424	1.49767	1.3165	2.48259	3.54637	2.75495	2.66994	3.65927	2.47895	3.06167	2.87565	4.37352	2.80326	6.101	3.52889	47.7589
CA03g12880	Pepper.v.1.55.chr03:110198770-110199441	30S ribosomal protein S2, chloroplastic	-5.29033	1.73879	1.49181	-6.16616	2.68805	3.94796	3.84677	2.75877	3.56904	4.36712	4.14611	1.74275	7.36473	17.2345	10.6041	8.21039
CA09g16970	Pepper.v.1.55.chr09:250338216-250338572	Unknown protein	-4.97143	1	1.06887	-4.65112	11.6404	12.7585	12.8065	11.5968	12.7585	12.7585	12.8546	10.5409	7811.29	7827.19	9192.36	1372.25
CA03g12590	Pepper.v.1.55.chr03:98956239-98960569	Polypyrimidine tract-binding protein 1	4.28222	1.04132	1.17295	4.82352	2.24153	1.22446	1.30561	2.1022	1.1956	1.25401	1.42574	3.5241	0.675623	0.968565	0.786036	28.7624
CA09g13890	Pepper.v.1.55.chr09:234281744-234284995	G-strand specific single-stranded telomere-binding protein 1	5.29375	1.05985	-1.17698	4.24374	4.77723	4.00082	3.83976	4.97761	3.9591	4.04297	3.72402	6.12831	9.95229	13.4695	7.47791	129.999
CA12g18590	Pepper.v.1.55.chr12:226317648-226320172	PREDICTED: eukaryotic initiation factor 4A-2-like [Solanum lycopersicum	23.9336	2.50458	1.66501	15.9107	2.59711	0.877171	0.715626	3.18338	0.436829	1.7614	1.17236	5.75333	0.175765	1.76334	0.561717	105.052
CA03g31190	Pepper.v.1.55.chr03:247934535-247938386	ATP-dependent Clp protease ATP-binding subunit clpA homolog CD4A, chloroplastic	8.30398	1.25028	-1.18482	5.60569	4.68621	3.80417	3.522	5.06166	3.64646	3.9687	3.40179	6.4556	7.85934	12.7367	5.71048	158.138
CA02g31300	Pepper.v.1.55.chr02:170836467-170843636	Sialyltransferase-like protein	2.05031	-1.26524	-1.35322	1.91701	0.955884	0.818539	0.756619	1.03411	1.00565	0.666243	0.569257	1.6051	0.512878	0.400911	0.201497	7.20651
CA07g20290	Pepper.v.1.55.chr07:229094047-229096776	Putative zinc transporter	2.21283	3.35757	1.62202	1.06901	3.96466	3.50145	3.0642	4.5304	2.7351	4.48252	3.4329	4.57879	3.59331	18.8944	5.90923	53.7042
CA10g05340	Pepper.v.1.55.chr10:38602067-38607815	PREDICTED: probable cardiolipin synthase 1-like [Solanum lycopersicum	3.13957	1.02219	-1.79339	1.71264	0.388918	0.945434	0.284486	1.29249	0.929736	0.961397	0.0870488	1.73762	0.456409	0.641818	0.034504	8.17726
CA01g19300	Pepper.v.1.55.chr01:158662460-158664381	Ring finger protein, putative	2.69461	1.2727	1.23605	2.61702	2.20903	1.46474	1.4459	2.23781	1.30109	1.64898	1.60683	3.03691	0.778901	1.55441	0.976485	21.2842
CA03g05810	Pepper.v.1.55.chr03:15664724-15665506	Hcr2-2A	-3.41083	-1.25066	1.47351	-1.85084	0.800133	1.34797	1.77669	0.607058	1.51893	1.19625	2.07818	0.308063	1.02709	0.89762	1.66724	0.61156
CA07g00160	Pepper.v.1.55.chr07:789950-794284	Adenylosuccinate lyase	2.51588	1.35368	1.09621	2.03737	2.34573	1.84581	1.70523	2.53911	1.64025	2.07713	1.77278	3.10384	1.18264	2.44001	1.18324	22.2918
CA07g20230	Pepper.v.1.55.chr07:229048792-229054228	PREDICTED: ABC transporter C family member 3-like [Vitis vinifera	8.64606	1.62509	1.23332	6.56169	2.91684	1.76317	1.59146	3.23155	1.44737	2.14788	1.74991	4.86195	0.938024	2.64423	1.15212	63.5184
CA09g08090	Pepper.v.1.55.chr09:72789273-72789920	Mitochondrial small heat shock protein	1.98292	3.54176	1.54282	-1.15771	4.74216	4.46849	3.94883	5.36621	3.64842	5.47289	4.27399	5.26162	7.86948	40.1999	11.8173	80.1497
CA05g11420	Pepper.v.1.55.chr05:145062080-145062445	membrane family protein [Populus trichocarpa	-5.8491	-1.16622	1.20531	-4.16112	11.1592	12.125	12.3704	10.9379	12.2365	12.0146	12.5058	9.95764	4924.62	4873.96	7022.64	1037.77
CA06g19540	Pepper.v.1.55.chr06:219388772-219395547	Putative permease I	-2.16797	-1.82717	-1.12742	-1.33771	0.687157	1.09878	1.52753	0.494287	1.61649	0.74688	1.44346	0.32712	1.14593	0.458964	0.800664	0.664281
CA12g01120	Pepper.v.1.55.chr12:2638648-2639013	Pollen Ole e 1 allergen and extensin family protein, putative [Theobroma cacao	-3.19289	-1.17623	1.16366	-2.33274	0.816172	1.66694	1.89432	0.718208	1.78813	1.55397	2.0068	0.331939	1.39935	1.3924	1.54002	0.677176
CA09g13710	Pepper.v.1.55.chr09:231872948-231874719	Detected protein of unknown function	2.78037	1.08877	-1.25889	2.02852	3.21833	2.95701	2.72516	3.49213	2.8963	3.01899	2.56414	4.03942	4.18335	5.88666	2.67045	40.0541
CA10g02560	Pepper.v.1.55.chr10:6968271-6969397	Unknown protein	-38.8327	-6.85478	-2.62706	-14.8824	2.76598	6.31705	7.12571	2.45208	7.85642	5.07931	6.46297	1.18377	196.062	29.9902	64.6613	4.4096
CA03g20110	Pepper.v.1.55.chr03:216540951-216543671	Importin beta-1, putative	6.68408	1.13094	1.08477	6.4112	0.636834	0.0684958	0.0573342	0.760811	0.0233555	0.200881	0.140747	2.88148	0.013017	0.112717	0.0511	19.2444
CA03g16950	Pepper.v.1.55.chr03:195021342-195023672	SBT2 protein	-3.7654	-1.65405	-1.14427	-2.60491	1.32144	2.39167	2.68309	1.17792	2.78206	2.05606	2.58763	0.674827	3.76998	2.38558	2.71738	1.8625
CA06g05030	Pepper.v.1.55.chr06:32837787-32838398	Helicase, putative	2.48502	-1.37414	-2.35858	1.4478	0.634896	1.24446	0.619475	1.27544	1.49466	1.03614	0.256747	1.57	0.997726	0.720263	0.089458	6.96267
CA08g18600	Pepper.v.1.55.chr08:143481970-143482227	PREDICTED: auxin-induced protein 15A-like [Solanum lycopersicum	-8.24209	-1.04713	1.17892	-6.67655	4.32259	5.83327	5.98414	4.21361	5.86658	5.80014	6.10405	3.06104	43.6914	50.6479	49.5519	21.6322
CA02g29090	Pepper.v.1.55.chr02:168032306-168042153	PREDICTED: paired amphipathic helix protein Sin3-like 2-like isoform X1 [Solanum tuberosum	2.48001	-1.01396	-1.02697	2.4486	0.328786	0.105788	0.0951492	0.365548	0.116262	0.0962568	0.0778702	1.38821	0.048083	0.055448	0.031449	5.70989
CA01g01970	Pepper.v.1.55.chr01:2958792-2959118	PREDICTED: 60S ribosomal protein L27-like [Solanum lycopersicum	-2.06252	-1.11844	1.32096	-1.39604	1.60878	1.72941	2.00279	1.38919	1.81204	1.65055	2.21362	1.16921	1.43681	1.55545	1.90209	4.31557
CA05g16600	Pepper.v.1.55.chr05:223332674-223333612	PREDICTED: MLP-like protein 43-like [Solanum lycopersicum	-4.83882	1.37692	1.19789	-5.56201	3.3026	4.59472	4.49814	3.3735	4.36978	4.83123	4.63028	2.35562	14.02	24.4904	15.6125	13.5592
CA03g36930	Pepper.v.1.55.chr03:257522600-257523394	ACRE 132-like protein	3.18791	1.07457	-1.15421	2.5703	0.750603	0.543766	0.376961	1.08274	0.494356	0.598114	0.287444	1.96005	0.201532	0.352174	0.099128	9.94922
CA07g02860	Pepper.v.1.55.chr07:12140880-12144300	Uveal autoantigen with coiled-coil domains and ankyrin repeats isoform 1 [Theobroma cacao	-1.96112	-2.10751	-1.32585	-1.23376	0.679954	1.06232	1.51135	0.477934	1.72844	0.652908	1.32153	0.349851	1.30791	0.391423	0.686467	0.726763
CA04g19360	Pepper.v.1.55.chr04:214638609-214646341	Chaperonin containing t-complex protein 1, epsilon subunit, tcpe, putative	2.22844	1.02565	-1.04065	2.08783	5.07332	4.60385	4.55678	5.12573	4.58561	4.62216	4.52812	5.68416	16.5068	21.0893	14.3985	100.688
CA08g10490	Pepper.v.1.55.chr08:128528791-128531880	Annexin	-2.5558	-1.12985	1.25954	-1.79595	0.893209	1.37382	1.62264	0.756242	1.4647	1.28857	1.7976	0.443826	0.963218	1.01442	1.22313	1.00791
CA12g20670	Pepper.v.1.55.chr12:231909775-231910994	PREDICTED: RPM1-interacting protein 4-like [Solanum tuberosum	-2.12546	-1.0714	-1.08244	-2.14736	3.20495	3.85887	3.85137	3.21119	3.90894	3.80944	3.79465	2.70688	9.62675	11.1482	7.94015	17.1592
CA08g18410	Pepper.v.1.55.chr08:143120239-143123374	Polyol transporter	5.03079	1.4824	1.24678	4.23117	4.45193	3.39043	3.27358	4.61085	3.11833	3.68627	3.43655	5.76733	5.07038	10.1745	5.94255	106.177
CA12g19160	Pepper.v.1.55.chr12:227726717-227728578	Peptidyl-tRNA hydrolase II (PTH2) family protein	-3.29004	-1.12626	-1.12458	-3.28511	3.30419	4.35586	4.35696	3.30336	4.44247	4.27093	4.27309	2.55499	14.7842	15.8837	11.8115	15.542
CA11g00330	Pepper.v.1.55.chr11:846461-847973	Receptor-like protein kinase	4.79884	3.09861	1.1327	1.75422	2.95936	2.54541	1.94494	3.87301	1.85713	3.48876	2.0369	4.29959	1.50412	8.6042	1.59073	45.9309
CA05g20620	Pepper.v.1.55.chr05:233055435-233055884	PREDICTED: ankyrin repeat-containing protein At5g02620-like isoform 1 [Solanum lycopersicum	-2.6307	1.1717	1.60021	-1.92623	0.927343	1.28921	1.48076	0.807383	1.17997	1.40857	1.85823	0.462787	0.66265	1.17487	1.30879	1.06715
CA03g14530	Pepper.v.1.55.chr03:157604572-157606051	PREDICTED: putative ribosomal RNA methyltransferase nop2-like isoform X3 [Citrus sinensis	-2.95348	-1.23308	1.13597	-2.10851	2.93899	3.48391	3.72915	2.74571	3.63832	3.33605	3.82225	2.25983	7.80668	7.65647	8.13059	12.6581
CA07g02150	Pepper.v.1.55.chr07:8312640-8312819	Unknown protein	-2.61137	1.76709	-1.854	-8.55534	0.710789	2.95765	2.08295	1.00927	2.57534	3.39671	1.6847	0.299889	3.08257	8.02879	1.07079	0.590717
CA02g13500	Pepper.v.1.55.chr02:139943611-139945054	WRKY transcription factor 5	2.84022	1.22392	1.10276	2.55906	0.644854	0.194462	0.152274	0.823513	0.0972686	0.388775	0.238386	1.74439	0.042201	0.220798	0.082986	8.21983
CA01g27630	Pepper.v.1.55.chr01:223507382-223508415	Hop-interacting protein THI101	-2.18777	-2.98344	-1.57019	-1.15142	0.223344	0.669635	1.46169	0.102319	1.82296	0.24598	1.17202	0.0425612	1.45192	0.13597	0.561176	0.054497
CA10g11800	Pepper.v.1.55.chr10:185633916-185636287	ATP binding protein, putative	-2.27024	-1.28676	-1.14856	-2.02642	2.44611	3.12068	3.20638	2.38074	3.30785	2.94411	3.10802	1.92517	5.96509	5.52245	4.33835	9.67985
CA02g10980	Pepper.v.1.55.chr02:132093636-132095880	DNA binding protein, putative	-4.24901	-1.83203	-1.22628	-2.84411	0.74115	2.13694	2.4663	0.642175	2.61783	1.74439	2.32354	0.236409	3.21427	1.73358	2.11608	0.435955
CA06g14090	Pepper.v.1.55.chr06:201844517-201845824	C2H2L domain class transcription factor	2.53386	1.65609	-1.13386	1.34939	1.08832	1.09391	0.692427	1.71936	0.788955	1.51673	0.607709	1.94904	0.362135	1.33141	0.218914	9.8659
CA02g22940	Pepper.v.1.55.chr02:158229659-158231305	BAC19.14	2.86957	-1.32305	-1.57195	2.41521	0.983963	0.911658	0.740736	1.21101	1.13569	0.73182	0.483133	2.00397	0.623595	0.447791	0.168918	10.3244
CA05g20710	Pepper.v.1.55.chr05:233148624-233150039	Detected protein of unknown function	1.96224	-1.03877	1.16568	2.37601	1.76254	1.09318	1.22657	1.57086	1.12096	1.06609	1.34213	2.31463	0.610936	0.750976	0.70641	13.1789
CA01g12320	Pepper.v.1.55.chr01:50498824-50505133	Calcium-dependent protein kinase, putative	-2.76178	-1.65752	-1.16396	-1.93941	2.05877	2.74856	3.02563	1.87023	3.13713	2.40811	2.91809	1.4525	5.1538	3.42267	3.6747	6.12654
CA02g20180	Pepper.v.1.55.chr02:153908983-153910278	Detected protein of unknown function	-1.66613	-2.00816	-1.32708	-1.10106	0.200061	0.476271	0.970229	0.0982073	1.1956	0.189724	0.787341	0.0508352	0.675623	0.106015	0.313412	0.06843
CA09g01300	Pepper.v.1.55.chr09:2654179-2655233	PREDICTED: RAB6-interacting golgin-like [Solanum tuberosum	-2.87533	-1.29779	-2.11844	-4.69353	3.37352	5.11186	4.73096	3.64514	5.30335	4.92729	4.22034	2.69662	28.5171	26.4206	11.3002	17.0478
CA11g16900	Pepper.v.1.55.chr11:249943434-249952121	Expressed protein, putative	2.77997	1.19556	-1.025	2.26853	1.19768	0.823473	0.686605	1.43643	0.704649	0.962334	0.669023	2.14409	0.307262	0.642458	0.248412	11.5091
CA10g00210	Pepper.v.1.55.chr10:281287-282315	PREDICTED: thermosensitive gluconokinase-like [Solanum lycopersicum	-3.51873	-1.15238	-1.14347	-3.49152	2.23377	3.40819	3.41395	2.23	3.51203	3.30741	3.31862	1.50356	7.02127	7.43603	5.27374	6.48872
CA01g04870	Pepper.v.1.55.chr01:8374323-8380045	PREDICTED: adenine phosphoribosyltransferase 1, chloroplastic-like [Solanum tuberosum	-3.16891	-1.2176	-1.36075	-3.54147	2.53905	3.80362	3.71946	2.5965	3.94829	3.66425	3.50388	1.8399	9.87542	10	6.24643	9.00961
CA11g15680	Pepper.v.1.55.chr11:245667503-245667901	Putative plant disease resistant protein, identical	-6.38304	-2.31242	-1.77745	-4.90635	0.936036	3.13667	3.35869	0.87416	3.79912	2.58972	2.96932	0.295073	8.84619	4.0619	3.84447	0.580065
CA03g11470	Pepper.v.1.55.chr03:70536422-70539566	Peptidyl-tRNA hydrolase, putative	-2.26735	-1.34307	-1.07627	-1.81693	3.75634	4.28095	4.44567	3.61716	4.49901	4.07347	4.39297	3.21197	15.4118	13.8231	12.91	23.886
CA07g05840	Pepper.v.1.55.chr07:55552012-55555185	Methyltransferase, putative	-4.48793	-1.00637	1.22613	-3.63709	3.08744	4.05622	4.20529	2.978	4.0608	4.05164	4.35491	2.18886	10.7543	13.5453	12.5149	11.9781
CA03g16800	Pepper.v.1.55.chr03:192813710-192814573	TCP transcription factor 21	-2.17816	-1.95268	-1.26119	-1.40682	1.21681	1.68601	2.0623	0.994786	2.23648	1.27102	1.9017	0.778585	2.22659	0.991397	1.38532	2.28684
CA11g06430	Pepper.v.1.55.chr11:38006527-38008302	PREDICTED: micronuclear linker histone polyprotein-like [Solanum tuberosum	7.68596	1.22901	-1.05259	5.94131	1.05827	0.543816	0.37626	1.52955	0.415042	0.712545	0.341101	3.28333	0.16667	0.434089	0.116916	24.9634
CA08g06480	Pepper.v.1.55.chr08:119608786-119609697	NADH dehydrogenase subunit 2 (Fragment)	-2.8051	-1.28702	1.50445	-1.44873	0.796637	1.04712	1.511	0.552067	1.24484	0.880807	1.83408	0.346022	0.721569	0.568438	1.27194	0.715808
CA11g19050	Pepper.v.1.55.chr11:255913327-255919141	4-hydroxy-3-methylbut-2-enyl diphosphate synthase	7.18924	1.25155	-1.06595	5.38884	6.40438	5.3892	5.1835	6.65854	5.22977	5.5535	5.13763	7.98347	26.8575	42.3373	23.2589	352.969
CA03g30320	Pepper.v.1.55.chr03:246553828-246558392	Detected protein of unknown function	2.68757	-1.39516	-1.27893	2.93182	2.05592	1.55927	1.63078	1.96576	1.81787	1.33745	1.46294	2.88924	1.44321	1.07641	0.819332	19.3413
CA06g10430	Pepper.v.1.55.chr06:168629715-168630434	Enoyl-CoA hydratase/isomerase family protein	4.79749	1.94592	-1.01693	2.42435	2.4746	2.03838	1.6018	3.14907	1.61396	2.57441	1.58973	3.85201	1.14276	4.00045	0.955967	35.5591
CA04g14460	Pepper.v.1.55.chr04:193832421-193832672	Unknown protein	-2.11653	-1.14702	1.16671	-1.58157	1.06894	1.41397	1.62379	0.93081	1.51637	1.31848	1.73883	0.657124	1.0224	1.05025	1.13928	1.7885
CA06g13960	Pepper.v.1.55.chr06:201356808-201366513	N-ethylmaleimide sensitive fusion protein	2.74276	-1.03116	-1.40871	2.00768	2.57251	2.41781	2.17888	2.8546	2.44004	2.39577	1.94567	3.4013	2.7118	3.38034	1.44602	26.7176
CA04g17340	Pepper.v.1.55.chr04:209938852-209939448	Detected protein of unknown function	2.70502	1.29189	1.17754	2.46559	1.10762	0.519137	0.469605	1.22445	0.366287	0.735772	0.602065	2.03771	0.146486	0.450461	0.216473	10.6299
CA11g00660	Pepper.v.1.55.chr11:1156709-1157401	Receptor-like protein kinase	2.32678	2.0982	1.20657	1.33802	1.44772	1.10238	0.814855	1.95855	0.69058	1.75973	0.961494	2.17983	0.300179	1.76138	0.413673	11.8928
CA06g14360	Pepper.v.1.55.chr06:203058467-203066738	PREDICTED: putative 1-phosphatidylinositol 3-phosphate 5-kinase-like [Solanum lycopersicum	2.92307	1.17233	-1.03928	2.39915	0.832493	0.52059	0.389601	1.11239	0.418386	0.647761	0.362797	1.91028	0.167468	0.388046	0.124858	9.53425
CA01g27610	Pepper.v.1.55.chr01:223300382-223300804	Ribosomal protein S10	-5.68504	-1.00121	1.92996	-2.94212	3.06305	3.61379	4.06135	2.7255	3.61466	3.61292	4.56323	2.05606	7.67307	9.52659	14.8051	10.7633
CA02g05720	Pepper.v.1.55.chr02:76044986-76047141	RNA binding protein, putative	3.94828	1.02279	1.01117	3.9034	0.53589	0.134921	0.127398	0.567531	0.119639	0.152154	0.135661	2.11688	0.049272	0.085568	0.048391	11.2397
CA11g06860	Pepper.v.1.55.chr11:45874264-45878334	D1-type cyclin	3.11154	1.21602	1.33475	3.41535	1.27301	0.394862	0.439671	1.14327	0.278227	0.560393	0.694796	2.33243	0.113156	0.328557	0.259528	13.368
CA11g04360	Pepper.v.1.55.chr11:17177800-17184297	Adenosine diphosphatase, putative	2.34952	-1.01417	-1.05122	2.26674	1.92588	1.46774	1.44144	1.961	1.47792	1.45762	1.40587	2.63823	0.975523	1.2415	0.766326	16.4472
CA03g07830	Pepper.v.1.55.chr03:23811027-23811656	Germin-like protein 6	-49.7643	-1.73304	-1.58045	-45.3827	6.77025	10.4082	10.477	6.72576	10.8124	10.0191	10.152	4.51499	1724.07	1045.07	1113.17	51.7664
CA03g37070	Pepper.v.1.55.chr03:257713115-257713896	Detected protein of unknown function	-3.77223	1.296	2.37276	-2.06038	1.61898	1.76935	2.12598	1.3474	1.59218	1.96624	2.83874	0.923328	1.11598	2.17707	3.41669	2.99651
CA02g23700	Pepper.v.1.55.chr02:159599920-159601533	Gamma-glutamyl-gamma-aminobutyrate hydrolase, putative	-2.43892	-1.01569	1.21369	-1.97846	1.16157	1.68017	1.8258	1.06892	1.69144	1.66898	1.97084	0.6846	1.25523	1.58687	1.48532	1.90234
CA08g10130	Pepper.v.1.55.chr08:128048658-128050745	Phosphomannomutase, putative	-2.40621	-1.01827	1.11737	-2.11483	5.26007	5.75827	5.85085	5.17684	5.77135	5.74523	5.93145	4.66469	40.8113	48.3685	43.3692	56.4266
CA02g26880	Pepper.v.1.55.chr02:164809288-164810492	Pollen Ole e 1 allergen and extensin	-3.59538	-1.65133	-1.0102	-2.19948	4.70697	5.36033	5.72702	4.4056	5.73434	5.01072	5.7197	3.87355	39.8866	28.2217	36.8031	35.9937
CA07g09310	Pepper.v.1.55.chr07:140812505-140813152	ycf15 gene product (chloroplast) [Nicotiana undulata	-2.15604	1.11726	1.17824	-2.04445	0.531234	1.16247	1.19773	0.515598	1.08524	1.2452	1.32187	0.213492	0.578618	0.956444	0.686756	0.382116
CA03g13670	Pepper.v.1.55.chr03:128323606-128324007	Phytol kinase 1, chloroplast, putative	3.17898	2.58731	1.73531	2.13214	1.77364	0.75011	0.610051	2.18084	0.330583	1.70204	1.12578	2.79434	0.132371	1.65119	0.523639	18.1793
CA01g01400	Pepper.v.1.55.chr01:2226526-2235221	Ubiquitin ligase protein cop1, putative	2.7556	1.01252	-1.00455	2.70919	1.09568	0.601529	0.589335	1.11836	0.59262	0.610573	0.586069	2.04843	0.24616	0.361234	0.21004	10.702
CA01g01230	Pepper.v.1.55.chr01:1995732-1996550	Detected protein of unknown function	-2.70526	-1.45032	-1.12809	-2.10421	0.493781	1.47063	1.67387	0.433826	1.76307	1.2267	1.58919	0.153423	1.3593	0.932759	0.955029	0.254787
CA02g04410	Pepper.v.1.55.chr02:60651340-60653510	Zinc finger protein, putative	-9.53962	-1.57381	-1.27611	-7.73511	1.58158	3.90693	4.06806	1.51894	4.24773	3.59347	3.89598	0.642049	12.6631	9.39887	8.56771	1.72596
CA05g08960	Pepper.v.1.55.chr05:74307489-74311272	Leucine-rich repeat receptor-like kinase	3.58962	-1.09459	-1.16726	3.36614	0.841433	0.479778	0.423368	0.953547	0.549381	0.418993	0.326258	2.17009	0.227426	0.23687	0.111667	11.7874
CA02g31350	Pepper.v.1.55.chr02:170896809-170908626	Disease resistance protein [Theobroma cacao	-2.36009	-1.00197	1.21815	-1.93364	3.64004	4.02568	4.16701	3.51658	4.0271	4.02427	4.31179	3.07294	10.4723	13.2798	12.1506	21.84
CA03g31170	Pepper.v.1.55.chr03:247910483-247914047	Serine carboxypeptidase, putative	-2.18423	-1.56746	-1.5979	-2.22664	1.64632	2.63576	2.62003	1.6562	2.97985	2.33141	2.30367	1.17654	4.51803	3.16067	2.07079	4.36197
CA02g10440	Pepper.v.1.55.chr02:129947436-129954100	Chromatin remodeling complex subunit	1.94147	1.04226	1.15599	2.15331	0.78692	0.261481	0.321296	0.640421	0.23332	0.293041	0.442445	1.39959	0.094334	0.16327	0.154273	5.76076
CA11g09320	Pepper.v.1.55.chr11:86730849-86731301	50S ribosomal protein L2, chloroplastic	-3.46277	-1.26248	1.3079	-2.09712	0.464162	1.33912	1.7004	0.365542	1.51777	1.18151	1.90502	0.113094	1.02477	0.879959	1.38972	0.175966
CA05g01520	Pepper.v.1.55.chr05:2811329-2816070	Detected protein of unknown function	-3.28221	1.08097	1.46635	-2.41958	0.953923	1.64287	1.84322	0.850237	1.58767	1.69999	2.1399	0.425238	1.10959	1.64677	1.76374	0.953534
CA01g09710	Pepper.v.1.55.chr01:31926669-31932250	PREDICTED: cryptochrome DASH, chloroplastic/mitochondrial-like isoform 1 [Solanum lycopersicum	-4.00411	-1.27469	1.00816	-3.11584	1.54351	2.64771	2.83441	1.44184	2.82856	2.47842	2.84028	0.838797	3.9485	3.6546	3.41724	2.55828
CA08g07770	Pepper.v.1.55.chr08:124323690-124324241	Proline iminopeptidase	-2.01299	1.15999	-1.01087	-2.36043	3.78447	4.44401	4.33043	3.88373	4.33824	4.55235	4.32264	3.3133	13.7061	19.9184	12.2336	25.3606
CA12g00960	Pepper.v.1.55.chr12:2354289-2355461	PREDICTED: uncharacterized membrane protein At1g16860-like [Glycine max	-1.93801	1.20062	-1.00613	-2.34108	2.80511	3.4609	3.32711	2.9179	3.33152	3.59531	3.32271	2.36813	6.05666	9.40938	5.29315	13.6582
CA06g14220	Pepper.v.1.55.chr06:202355931-202360831	Protein phosphatase 2c, putative	-2.02275	-1.05637	1.11388	-1.71904	2.94072	3.29706	3.41377	2.84018	3.33686	3.25774	3.49246	2.47614	6.08878	7.1451	6.1853	14.7505
CA10g04080	Pepper.v.1.55.chr10:18937493-18937744	PREDICTED: glutaredoxin-C9-like [Solanum lycopersicum	-4.21206	-1.33337	-1.0848	-3.42685	5.46921	6.51055	6.66242	5.34454	6.72139	6.30632	6.60396	4.52944	83.4962	73.0971	73.1418	52.122
CA07g15360	Pepper.v.1.55.chr07:217170368-217171258	PREDICTED: girdin-like isoform X1 [Solanum tuberosum	3.85115	1.61424	-1.03438	2.30644	3.53853	3.07197	2.72141	3.99435	2.7459	3.43675	2.69713	4.64242	3.63214	8.24568	3.01217	55.5277
CA06g24110	Pepper.v.1.55.chr06:229961654-229962340	Detected protein of unknown function	-2.91111	-1.41167	-1.19838	-2.47125	2.60031	3.48644	3.61111	2.51054	3.74401	3.2466	3.48293	1.94136	8.50083	7.07385	6.15656	9.79584
CA03g10400	Pepper.v.1.55.chr03:48323612-48324040	Histone H2B [Medicago truncatula	-4.39616	-3.43905	-1.84343	-2.35646	5.52392	6.62611	7.12191	5.13937	7.57675	5.79475	6.69437	4.55812	157.179	50.4537	79.7722	53.0806
CA09g03130	Pepper.v.1.55.chr09:8530450-8534251	PREDICTED: probable protein phosphatase 2C 38-like [Solanum lycopersicum	2.0795	1.39617	1.31485	1.95838	2.75864	2.11279	2.07379	2.81052	1.88572	2.3672	2.28062	3.33686	1.55158	3.27753	2.02234	25.698
CA01g02950	Pepper.v.1.55.chr01:4728002-4729567	PREDICTED: trihelix transcription factor GTL2-like [Solanum tuberosum	-5.66692	-1.82457	-1.07743	-3.3464	1.7076	3.011	3.42164	1.50267	3.47587	2.60831	3.36827	0.865701	6.82294	4.1291	5.52211	2.6948
CA06g01040	Pepper.v.1.55.chr06:2223023-2223724	NBS-LRR resistance protein-like protein	-2.00554	-1.23609	-1.08381	-1.75848	1.04921	1.62115	1.72219	0.98765	1.78123	1.47545	1.66511	0.661122	1.38739	1.26646	1.04598	1.80415
CA06g26580	Pepper.v.1.55.chr06:234203703-234205628	Detected protein of unknown function	13.4801	1.0193	-1.11451	11.8661	0.88897	0.369875	0.266917	1.23187	0.356345	0.383919	0.199932	3.95269	0.142786	0.217554	0.070167	38.0376
CA02g09280	Pepper.v.1.55.chr02:122079918-122080499	Unknown protein	-2.71934	-1.00504	1.66934	-1.62082	0.60801	0.922341	1.24177	0.451609	0.925977	0.918719	1.66525	0.221994	0.455102	0.600161	1.04634	0.402152
CA02g00270	Pepper.v.1.55.chr02:2000077-2001846	Mitochondrial transcription termination factor family protein	-2.51316	-1.59471	-1.09552	-1.72647	1.25735	1.85163	2.15181	1.08195	2.21863	1.54534	2.08701	0.757508	2.18458	1.37801	1.67691	2.20706
CA04g18060	Pepper.v.1.55.chr04:211850583-211854769	Unknown protein	-3.04041	-1.2658	-1.10422	-2.6523	6.54826	7.37038	7.47051	6.46049	7.54237	7.20231	7.39933	5.79507	154.103	141.901	133.12	107.163
CA04g18840	Pepper.v.1.55.chr04:213712721-213714423	PREDICTED: UDP-glycosyltransferase 79B6-like [Solanum lycopersicum	-2.79897	-1.33037	-1.16054	-2.44165	5.85179	6.64684	6.74769	5.76433	6.85594	6.44411	6.64115	5.15625	93.4781	81.1337	75.2473	75.6377
CA05g13190	Pepper.v.1.55.chr05:190507079-190507675	PREDICTED: mitochondrial uncoupling protein 5-like [Glycine max	-2.05815	-1.01046	-1.00966	-2.05653	3.29838	3.86626	3.86683	3.2979	3.87377	3.85877	3.8599	2.81855	9.37512	11.5833	8.37029	18.4666
CA03g21730	Pepper.v.1.55.chr03:221377162-221384720	Plasma membrane isoform 1 [Theobroma cacao	4.08211	1.35011	1.18882	3.59444	2.46118	1.5999	1.51759	2.59467	1.39794	1.83102	1.64748	3.67679	0.879636	1.88177	1.02199	31.461
CA03g29450	Pepper.v.1.55.chr03:244595293-244596735	UDP-glucose 6-dehydrogenase	-4.19758	-1.31024	-1.18985	-3.8119	1.55749	2.95413	3.02748	1.51976	3.15547	2.76564	2.90469	0.835129	5.23404	4.74	3.62289	2.54159
CA11g09600	Pepper.v.1.55.chr11:95374448-95376288	Aspartate aminotransferase, putative	8.82993	2.60623	1.0089	3.41817	0.581624	0.36699	0.0975946	2.18711	0.0914102	1.47338	0.104197	3.2466	0.040286	1.26409	0.039605	24.4092
CA02g20850	Pepper.v.1.55.chr02:154902717-154904200	Putative peroxidase	-4.14088	-1.26971	1.06288	-3.06836	1.18233	2.32313	2.54536	1.0791	2.50175	2.15725	2.58972	0.539785	2.87788	2.66468	2.72116	1.33235
CA12g13580	Pepper.v.1.55.chr12:176477498-176478031	6-phosphogluconate dehydrogenase, decarboxylating	2.70389	1.36685	-1.14121	1.73341	5.18874	4.93145	4.6149	5.54465	4.71117	5.16203	4.5206	5.95564	18.1475	31.9092	14.3479	118.88
CA10g02030	Pepper.v.1.55.chr10:4096181-4097444	Unknown protein	-6.95165	-1.63779	-1.49823	-6.35928	4.06743	5.91657	5.9844	4.02133	6.28313	5.57138	5.69988	2.90252	60.4582	42.7806	36.2042	19.5304
CA02g06020	Pepper.v.1.55.chr02:81297719-81299453	PREDICTED: la-related protein-like [Solanum tuberosum	3.27332	1.03209	-1.01622	3.1209	0.919532	0.445915	0.411937	0.995377	0.423709	0.469284	0.400493	2.11125	0.169803	0.270555	0.139006	11.2042
CA07g20770	Pepper.v.1.55.chr07:230026997-230037734	PREDICTED: enhancer of mRNA-decapping protein 4-like [Vitis vinifera	3.21492	1.0939	1	2.93895	1.73453	1.1488	1.08588	1.83504	1.08588	1.21536	1.08588	2.77066	0.579343	0.919737	0.498308	17.8989
CA03g36810	Pepper.v.1.55.chr03:257407118-257408364	Detected protein of unknown function	3.5296	1.25818	1.02927	2.88744	1.9388	1.34577	1.2109	2.15476	1.19027	1.5216	1.23188	3.05139	0.670483	1.33823	0.612372	21.5105
CA05g14390	Pepper.v.1.55.chr05:208946188-208948914	DNA binding protein, putative	-2.94392	-1.25998	-1.08239	-2.52899	3.4007	4.21185	4.32436	3.31223	4.38185	4.04845	4.26763	2.70989	14.1161	13.5203	11.7641	17.2053
CA03g27740	Pepper.v.1.55.chr03:239635973-239636773	Detected protein of confused Function	-1.81437	1.25357	1.08855	-2.08941	2.48344	2.98624	2.88822	2.56772	2.82766	3.1537	2.95008	2.09061	3.94296	6.58424	3.78054	11.0598
CA01g22270	Pepper.v.1.55.chr01:171877555-171878307	Detected protein of unknown function	-6.29173	1.05822	1.40706	-4.73188	4.9124	5.96314	6.16388	4.75242	5.92245	6.0041	6.41514	3.76168	45.9372	58.5413	62.1301	33.4363
CA06g01820	Pepper.v.1.55.chr06:3813754-3817339	SET domain protein (Fragment)	-2.33335	-1.47182	-1.16962	-1.85426	1.79253	2.4364	2.61564	1.66969	2.7311	2.1735	2.50507	1.28266	3.58228	2.70573	2.51495	5.00413
CA03g08610	Pepper.v.1.55.chr03:27752548-27754298	F-box family protein	-5.23615	1.02039	1.80229	-2.9645	1.57538	2.33582	2.71315	1.35629	2.32131	2.35042	3.17114	0.782632	2.41099	3.22938	4.61436	2.30009
CA09g03910	Pepper.v.1.55.chr09:12028963-12030276	PREDICTED: probable membrane-associated kinase regulator 4-like [Citrus sinensis	-3.74128	-2.55149	-1.30245	-1.90979	0.506882	1.59873	2.21251	0.366267	2.41132	1.05998	2.03009	0.126561	2.6326	0.746502	1.57886	0.202054
CA01g15570	Pepper.v.1.55.chr01:83510237-83511150	30S ribosomal protein S3, chloroplastic	-2.8027	-1.74455	1.10919	-1.4484	0.624614	1.09202	1.63793	0.416432	1.56489	0.762035	1.71439	0.227569	1.08041	0.471162	1.10522	0.417177
CA10g20380	Pepper.v.1.55.chr10:230270397-230271640	Putative glucosyltransferase	-2.31934	-1.21392	-1.14597	-2.18952	1.57683	2.34901	2.3927	1.54803	2.493	2.21333	2.29643	1.08272	2.84664	2.81425	2.05336	3.82798
CA03g08350	Pepper.v.1.55.chr03:25704004-25707167	Detected protein of unknown function	-2.32393	-1.10518	1.06931	-1.96646	4.52	4.99968	5.12046	4.41339	5.07234	4.92807	5.16903	3.95246	23.6368	26.4369	23.8336	38.0371
CA03g25790	Pepper.v.1.55.chr03:235231534-235232135	EMB1417	-6.3791	-1.03172	1.10195	-5.61095	5.21963	6.56212	6.65435	5.14729	6.58469	6.53964	6.72474	4.05139	75.0215	86.3494	81.394	40.213
CA12g15560	Pepper.v.1.55.chr12:206830517-206832518	PREDICTED: aspartic proteinase nepenthesin-1-like [Solanum lycopersicum	-5.12943	-4.58215	-2.20279	-2.46588	2.11601	3.47381	4.13248	1.77874	4.74123	2.5452	3.60189	1.2431	18.5691	3.89897	6.78385	4.75703
CA09g12020	Pepper.v.1.55.chr09:195441116-195441997	Potassium channel regulatory factor, putative	3.17746	1.75021	1.42346	2.58424	2.27738	1.42978	1.31214	2.48156	1.08193	1.88946	1.59133	3.2592	0.575987	2.0101	0.958527	24.6101
CA07g15710	Pepper.v.1.55.chr07:218095198-218097177	PREDICTED: transmembrane 9 superfamily member 4-like isoform 1 [Solanum lycopersicum	2.05556	-1.06001	-1.37851	1.58064	3.05202	2.99697	2.79818	3.26883	3.0393	2.95522	2.57619	3.61573	4.74324	5.57367	2.69034	30.3357
CA08g00930	Pepper.v.1.55.chr08:1520571-1524740	Transferases, transferring glycosyl groups [Theobroma cacao	-3.65649	-1.64355	-1.23959	-2.75778	4.48661	5.45797	5.67109	4.318	5.82814	5.11132	5.51827	3.64781	42.3898	30.6926	31.5849	30.9005
CA01g19920	Pepper.v.1.55.chr01:160217017-160229898	ankyrin repeat family protein [Populus trichocarpa	2.39608	-1.04033	-1.04847	2.37748	1.07165	0.652087	0.646188	1.08143	0.681232	0.624188	0.612947	1.87362	0.293917	0.371819	0.22186	9.25806
CA12g10230	Pepper.v.1.55.chr12:81787939-81789043	Pentatricopeptide repeat-containing protein, putative	1.82969	-1.07879	1.06784	2.10777	1.52124	0.995718	1.09826	1.3792	1.05193	0.942511	1.14663	2.01823	0.550551	0.622737	0.542579	10.4357
CA07g03530	Pepper.v.1.55.chr07:19598131-19601269	1,2-diacylglycerol 3-beta-galactosyltransferase, putative	2.04122	1.47753	-1.60106	-1.15892	1.50748	2.0193	1.37647	2.21148	1.75724	2.32043	1.07821	2.10765	1.35008	3.12757	0.49404	11.1761
CA09g06620	Pepper.v.1.55.chr09:50305510-50309440	RING/FYVE/PHD zinc finger superfamily protein [Theobroma cacao	-3.05731	-1.58536	1.03705	-1.85958	1.43229	2.03788	2.42331	1.20448	2.39721	1.7324	2.44969	0.837431	2.59767	1.70584	2.38251	2.5507
CA07g05090	Pepper.v.1.55.chr07:44926102-44931937	Afadin-and alpha-actinin-binding protein	2.76856	1.2316	-1.21181	1.85502	2.87138	2.65247	2.36381	3.22202	2.50645	2.80698	2.22929	3.69842	2.8924	4.88891	1.92751	31.9242
CA03g06890	Pepper.v.1.55.chr03:20376013-20376498	PREDICTED: F-box/kelch-repeat protein At3g23880-like [Solanum tuberosum	-3.6194	-1.71682	1.34046	-1.57274	0.763262	1.2577	1.9063	0.503572	1.70662	0.926874	2.12934	0.273591	1.27696	0.607781	1.74469	0.525049
CA06g21460	Pepper.v.1.55.chr06:225072134-225074173	Detected protein of unknown function	-3.44418	-1.80934	-1.20253	-2.28908	2.95892	3.79687	4.11344	2.7312	4.24862	3.39316	3.98255	2.19839	12.6691	7.9864	9.16176	12.0604
CA02g04700	Pepper.v.1.55.chr02:63249552-63249716	PREDICTED: 50S ribosomal protein L20, chloroplastic-like [Solanum tuberosum	-3.46601	1.04912	-1.22781	-4.46463	4.3108	5.63027	5.44573	4.45687	5.59579	5.66496	5.2997	3.50642	35.5679	46.1591	26.3206	28.4677
CA01g02770	Pepper.v.1.55.chr01:4035717-4036859	PREDICTED: phosphorylated carbohydrates phosphatase TM_1254-like [Solanum lycopersicum	2.37284	1.21756	1.28772	2.50956	5.45329	4.6405	4.67953	5.40781	4.50067	4.78467	4.86549	6.1121	15.4217	23.5216	18.9262	128.363
CA02g01580	Pepper.v.1.55.chr02:11436551-11436991	Salicylic acid-binding protein 2	-1.28632	1.56457	-1.08217	-2.1779	3.06821	3.67787	3.31168	3.40748	3.36914	4.0149	3.25521	2.89196	6.25905	13.1958	4.96727	19.3956
CA04g15880	Pepper.v.1.55.chr04:203274829-203277903	Ankyrin repeat-containing protein, putative	2.72487	2.04715	1.11466	1.48368	1.66506	1.35733	1.01086	2.23575	0.935586	1.9692	1.09219	2.53838	0.461074	2.1822	0.501907	15.3772
CA05g18000	Pepper.v.1.55.chr05:227472087-227481799	Protein arginine n-methyltransferase, putative	2.08683	1.21138	1.0937	1.8841	2.29523	1.829	1.75932	2.38614	1.6959	1.97256	1.82512	2.88643	1.26133	2.18919	1.26032	19.2988
CA02g16550	Pepper.v.1.55.chr02:147076830-147083477	Detected protein of unknown function	2.96549	1.38514	1.307	2.79821	1.04459	0.286775	0.26621	1.12529	0.135757	0.605788	0.522021	2.09029	0.056127	0.356895	0.183677	11.0518
CA05g20110	Pepper.v.1.55.chr05:232473991-232481461	Methylenetetrahydrofolate reductase	-4.34241	-1.51559	-1.03232	-2.95777	2.90539	3.8861	4.17458	2.70461	4.19759	3.59772	4.1517	2.03321	12.0814	9.43715	10.6446	10.5853
CA02g19350	Pepper.v.1.55.chr02:152676968-152678767	Cationic amino acid transporter 5	2.11207	-1.07926	-1.16584	1.95524	2.29075	1.97963	1.92155	2.35998	2.03541	1.92537	1.81405	2.89271	1.81317	2.07974	1.24421	19.4164
CA01g20860	Pepper.v.1.55.chr01:162334963-162335427	Lipoic acid synthase	-4.98474	1.04958	1.22576	-4.26827	7.22399	8.21625	8.32696	7.12794	8.18141	8.25123	8.4751	6.15758	257.045	297.764	306.515	132.774
CA06g20440	Pepper.v.1.55.chr06:223004625-223005197	CONSTANS interacting protein 2a	-5.30902	-2.72236	-1.37945	-2.69013	2.37556	3.5362	4.09305	2.05237	4.33167	2.88681	3.86758	1.45913	13.641	5.24889	8.40157	6.1677
CA02g13370	Pepper.v.1.55.chr02:139696637-139698049	PREDICTED: ubiquitin domain-containing protein 1-like [Solanum tuberosum	-8.36051	-1.46866	1	-5.69262	3.78529	5.33082	5.61528	3.59354	5.61528	5.06078	5.61528	2.55168	36.1374	29.4659	33.908	15.5104
CA10g18240	Pepper.v.1.55.chr10:225938722-225941025	Dicyanin	-3.97202	1.2454	1.65196	-2.99447	1.14827	1.94197	2.12152	1.05109	1.79011	2.10672	2.51429	0.524417	1.40267	2.52708	2.53635	1.28079
CA02g24730	Pepper.v.1.55.chr02:161423981-161428865	GTP-binding protein hflx, putative	2.75485	-1.19169	-1.35784	2.41775	0.854885	0.697241	0.573483	1.03937	0.835129	0.58212	0.393811	1.85579	0.393342	0.341429	0.136332	9.1188
CA10g18380	Pepper.v.1.55.chr10:226646800-226647855	PREDICTED: ABSCISIC ACID-INSENSITIVE 5-like protein 2-like isoform X3 [Solanum tuberosum	2.18787	1.2462	-1.20889	1.45227	0.834282	0.860633	0.563156	1.27498	0.716388	1.03392	0.4427	1.57223	0.313976	0.718192	0.154326	6.97929
CA07g10230	Pepper.v.1.55.chr07:171769327-171771296	PREDICTED: protein FAM133B-like isoform X1 [Solanum tuberosum	2.37169	1.34209	1.03335	1.82611	0.7817	0.49819	0.352147	1.10589	0.329276	0.753757	0.376607	1.62253	0.13197	0.462979	0.129954	7.3199
CA08g02400	Pepper.v.1.55.chr08:27757650-27764140	L-ascorbate peroxidase 1, cytosolic, putative	-3.80279	-1.61946	1.11328	-2.10925	5.30168	5.83914	6.27417	4.93408	6.19724	5.50173	6.35206	4.425	56.9144	41.0238	59.1776	49.4094
CA01g30570	Pepper.v.1.55.chr01:254874796-254878032	Unknown protein	-2.65682	-1.40453	-1.19635	-2.26303	5.09926	5.86107	5.98051	4.99741	6.11123	5.62115	5.85259	4.44289	53.2475	44.6412	41.3401	50.0546
CA09g06780	Pepper.v.1.55.chr09:52386968-52387786	Pentatricopeptide repeat-containing protein, putative	-4.75852	1.26405	2.14511	-2.80405	0.546706	1.43434	1.74079	0.450464	1.27524	1.61329	2.37629	0.125779	0.751197	1.49245	2.22314	0.200456
CA11g18400	Pepper.v.1.55.chr11:254176867-254185755	Putative PHD zinc finger protein	3.1203	1.06513	-1.27199	2.30307	1.0637	0.914231	0.674325	1.44214	0.869845	0.960882	0.522753	2.16444	0.414915	0.64109	0.184172	11.7359
CA04g21200	Pepper.v.1.55.chr04:218010625-218015509	Coatomer alpha subunit, putative	3.304	1.07052	1.00792	3.11078	2.95038	2.24889	2.20595	3.00781	2.20027	2.29858	2.21165	3.93586	2.14733	3.06304	1.89814	37.5727
CA04g09140	Pepper.v.1.55.chr04:89227913-89228152	Unknown protein	-1.73517	-1.03289	-1.42099	-2.38715	3.21917	4.12465	3.88636	3.41656	4.14806	4.10138	3.64116	2.84609	11.6214	14.0536	7.01456	18.8098
CA11g04850	Pepper.v.1.55.chr11:21908244-21913004	Methyltransferase family protein, putative	3.27873	1.19643	-1.25554	2.18267	2.53461	2.27287	1.97621	2.91508	2.14718	2.40591	1.81886	3.532	2.03764	3.41836	1.25266	28.8881
CA04g17350	Pepper.v.1.55.chr04:209944140-209946357	Detected protein of unknown function	4.4705	1.56694	1.0608	3.02646	1.82792	1.24024	0.999546	2.26809	0.957878	1.60583	1.04303	3.20346	0.475954	1.47951	0.468291	23.7411
CA03g02630	Pepper.v.1.55.chr03:5446868-5447167	PREDICTED: sufE-like protein, chloroplastic-like [Setaria italica	-7.30051	-1.43015	1.01668	-5.02098	4.3558	5.73203	6.00784	4.15584	5.99592	5.47975	6.01978	3.15178	49.0081	40.3716	45.8283	22.9663
CA05g11650	Pepper.v.1.55.chr05:150651974-150654054	Detected protein of unknown function	-7.56072	-1.54474	-1.06478	-5.21153	1.29708	3.17306	3.45664	1.19067	3.50221	2.87484	3.41166	0.493135	6.97402	5.20094	5.77609	1.17027
CA11g19130	Pepper.v.1.55.chr11:256015333-256021097	Putative pyridoxine biosynthesis protein	3.68033	1.35019	-1.32782	2.05282	3.0185	2.83894	2.41743	3.54481	2.6306	3.06377	2.22154	4.10138	3.25529	6.10961	1.91659	41.4047
CA04g23420	Pepper.v.1.55.chr04:222115727-222120416	Cinnamoyl-CoA reductase	3.50652	1.55323	1.1123	2.51108	6.03678	5.3539	5.12187	6.31025	5.04568	5.68095	5.19922	7.00926	23.2558	46.552	24.4226	210.715
CA03g24300	Pepper.v.1.55.chr03:229570128-229570355	Unknown protein	-9.39887	-1.21022	-1.10641	-8.59263	3.28115	5.28031	5.3463	3.24065	5.41974	5.14447	5.27386	2.04137	30.8664	31.4315	25.7502	10.6516
CA10g15200	Pepper.v.1.55.chr10:214653448-214655763	Subtilase	2.13478	1.50486	1.33327	1.89137	4.38982	3.74499	3.66338	4.48762	3.46176	4.05139	3.87673	4.97082	6.74224	13.5442	8.4418	68.116
CA02g31410	Pepper.v.1.55.chr02:171105397-171110235	PREDICTED: acetate--CoA ligase ACS, chloroplastic/glyoxysomal-like [Solanum tuberosum	6.60428	-1.09537	-1.0613	6.81633	0.875893	0.269602	0.29721	0.794531	0.343207	0.211783	0.257379	2.98078	0.137041	0.118946	0.089717	20.4708
CA10g08870	Pepper.v.1.55.chr10:126869389-126873101	Cell cycle-dependent kinase B11	-3.99727	-1.97405	-1.08732	-2.20171	1.83707	2.67649	3.15069	1.56058	3.21166	2.2305	3.09088	1.09187	5.48736	2.85643	4.26616	3.87595
CA06g00470	Pepper.v.1.55.chr06:591748-592742	Unknown protein	6.54455	2.69172	1.32693	3.22625	7.20701	6.24361	5.77051	7.79789	5.57007	6.9986	5.97817	8.68846	35.0262	118.954	44.5914	515.248
CA06g01680	Pepper.v.1.55.chr06:3598186-3605024	NAC domain protein, IPR003441	-1.89177	-1.01546	-1.16331	-2.16721	1.00458	1.77184	1.67026	1.06568	1.78294	1.76081	1.5647	0.64497	1.39086	1.76172	0.92655	1.74013
CA07g01910	Pepper.v.1.55.chr07:7593907-7596044	WRKY transcription factor 30	-2.36423	-1.18074	1.33153	-1.50377	1.6348	1.8325	2.15292	1.3915	1.95627	1.71657	2.36935	1.12798	1.67142	1.67766	2.21083	4.09127
CA04g16410	Pepper.v.1.55.chr04:205837178-205839070	PREDICTED: F-box protein At5g39450-like isoform X2 [Citrus sinensis	3.25917	1.50693	1.23547	2.67208	1.46357	0.777761	0.671741	1.69456	0.536309	1.12792	0.841372	2.54588	0.221398	0.815836	0.344145	15.4368
CA10g11810	Pepper.v.1.55.chr10:185671195-185671790	PREDICTED: 40S ribosomal protein S23-like [Solanum lycopersicum	-2.03801	-1.22576	-1.16719	-1.94062	8.56876	9.17274	9.20856	8.53543	9.32076	9.02708	9.09772	8.07056	577.62	504.333	494.603	369.307
CA06g05740	Pepper.v.1.55.chr06:41727976-41728649	Detected protein of unknown function	-3.63876	-1.28189	1.04033	-2.72854	3.85046	4.65369	4.86471	3.68344	4.83627	4.478	4.89331	3.02987	19.8364	18.8364	19.2616	21.2145
CA11g00970	Pepper.v.1.55.chr11:1732305-1735058	50S ribosomal protein L15, putative	-10.1008	-1.44509	1.2347	-5.66108	7.92406	9.19237	9.61267	7.57759	9.46179	8.93063	9.76595	6.42955	654.795	476.05	831.327	154.634
CA02g24860	Pepper.v.1.55.chr02:161630542-161630916	Unknown protein	-2.97229	-1.70578	-1.3639	-2.37656	1.10699	2.17194	2.35657	1.02026	2.59105	1.82062	2.14332	0.571743	3.12871	1.86529	1.77004	1.45728
CA09g09190	Pepper.v.1.55.chr09:103473470-103473739	Detected protein of unknown function	-2.37359	-1.46432	-1.16059	-1.88126	2.46842	3.09704	3.27516	2.33417	3.38435	2.83412	3.16949	1.92242	6.33473	5.01878	4.604	9.65523
CA03g00840	Pepper.v.1.55.chr03:1595014-1596354	UDP-D-glucuronic acid 4-epimerase	5.64734	1.64763	-1.04997	3.26443	5.33629	4.64829	4.26671	5.81353	4.30203	5.02242	4.23168	6.72925	13.3223	28.5609	11.4105	180.862
CA02g18250	Pepper.v.1.55.chr02:151047317-151048728	Secretory peroxidase	2.11923	1.11439	-1.03521	1.83702	8.15532	7.75918	7.65645	8.26475	7.68145	7.8377	7.63153	8.71507	169.014	220.679	165.647	524.383
CA12g10740	Pepper.v.1.55.chr12:95867419-95871573	Aminodeoxychorismate synthase/glutamine amidotransferase	2.26544	1.02301	-1.23516	1.79287	1.23717	1.1017	0.920537	1.48064	1.08541	1.11823	0.780708	1.9605	0.578775	0.805782	0.309913	9.9556
CA04g01690	Pepper.v.1.55.chr04:2630099-2632135	Cysteine protease	1.47848	4.38793	2.29394	-1.29378	4.02218	3.45814	3.09365	4.49608	2.55217	4.68571	3.75	4.31412	3.00816	22.0207	7.66514	46.2347
CA09g07350	Pepper.v.1.55.chr09:63849461-63849655	60S ribosomal protein L35 [Populus trichocarpa	-14.618	-1.44771	1.0262	-9.83954	3.04423	5.23091	5.52322	2.88312	5.5046	4.97082	5.54191	1.67223	32.8488	27.278	32.2288	7.70044
CA08g08350	Pepper.v.1.55.chr08:125436256-125443360	Dead box ATP-dependent RNA helicase, putative	2.62583	-1.12001	-1.0927	2.69147	1.83395	1.30892	1.32774	1.80795	1.39323	1.22971	1.26533	2.6581	0.873217	0.936703	0.639534	16.6621
CA12g02460	Pepper.v.1.55.chr12:5290627-5291982	PREDICTED: cysteine-rich repeat secretory protein 60-like [Solanum lycopersicum	-1.91148	-2.12575	-1.72963	-1.55529	0.317991	1.15765	1.37206	0.268301	1.82308	0.735107	1.03261	0.0979248	1.45201	0.449791	0.46067	0.147402
CA10g15390	Pepper.v.1.55.chr10:215254155-215254541	PREDICTED: auxin-induced protein X15-like [Solanum lycopersicum	-1.23185	1.11713	-2.29697	-3.16093	0.201958	1.67996	0.802715	0.422667	1.60196	1.76175	0.402228	0.101403	1.12894	1.76373	0.13964	0.153013
CA12g11240	Pepper.v.1.55.chr12:111354198-111355054	Serine endopeptidase degp2, putative	6.19236	1.25588	1.01284	4.99401	0.69573	0.272963	0.163215	1.16355	0.154273	0.482968	0.172676	2.80317	0.063243	0.277154	0.062266	18.289
CA12g15780	Pepper.v.1.55.chr12:208675898-208679562	Alpha-tubulin	-5.00819	-1.8396	-1.12105	-3.05198	4.80174	5.81106	6.18439	4.51187	6.26737	5.38797	6.10252	3.77823	59.5455	37.6313	49.4543	33.8543
CA11g01570	Pepper.v.1.55.chr11:3744943-3746568	Gc-rich sequence DNA-binding factor, putative	2.40058	1.30129	-1.62438	1.13567	1.02824	1.45258	0.856287	1.74428	1.27498	1.65492	0.575089	1.83847	0.750692	1.56362	0.205022	8.99512
CA01g25330	Pepper.v.1.55.chr01:206418440-206433172	AT5G49030 protein	4.35077	1.20868	1.20673	4.34376	0.90705	0.146756	0.146249	0.910195	0.0638547	0.337287	0.33496	2.45623	0.029211	0.189777	0.114681	14.5572
CA03g36830	Pepper.v.1.55.chr03:257420840-257430339	H+/Ca2+ exchanger 2	2.50907	1.17219	-1.17167	1.82687	1.47745	1.29416	1.06422	1.79668	1.18462	1.41383	0.956049	2.2832	0.666813	1.18305	0.409392	12.9076
CA04g22830	Pepper.v.1.55.chr04:221081643-221081996	Protein kinase	-3.17491	-1.03512	1.14734	-2.67331	1.88739	2.67324	2.79564	1.80476	2.69826	2.64846	2.89654	1.22983	3.46648	4.29563	3.59925	4.68531
CA01g20120	Pepper.v.1.55.chr01:161154079-161154489	histone H3 family protein [Populus trichocarpa	-2.11498	-2.20304	-1.61394	-1.54942	5.59589	6.25719	6.49836	5.38821	6.85282	5.71332	6.16223	5.08159	93.0616	47.386	51.0599	72.5041
CA01g16710	Pepper.v.1.55.chr01:121009070-121010116	PREDICTED: protein DEHYDRATION-INDUCED 19 homolog 4-like [Solanum lycopersicum	-1.78433	1.0832	-1.10321	-2.13227	1.86096	2.52365	2.39476	1.96113	2.46666	2.58196	2.32495	1.48957	2.77451	4.03946	2.1194	6.397
CA11g08230	Pepper.v.1.55.chr11:64417746-64418279	PREDICTED: RNA-binding protein 25-like isoform X1 [Solanum tuberosum	2.89752	-2.28155	-2.76624	2.38983	0.656394	0.943381	0.643922	0.961652	1.71036	0.520341	0.242427	1.77725	1.28402	0.301742	0.084399	8.47194
CA06g24570	Pepper.v.1.55.chr06:230782726-230784949	Hop-interacting protein THI033	2.73601	1.23179	-1.16813	1.90148	2.93106	2.66394	2.40309	3.24921	2.5178	2.81855	2.2936	3.74568	2.9244	4.94053	2.04804	33.034
CA08g16670	Pepper.v.1.55.chr08:139611375-139612139	Unknown protein	-2.0192	1.21273	1.07406	-2.27991	0.598109	1.31965	1.2383	0.637403	1.18783	1.4661	1.29091	0.277119	0.668692	1.25161	0.659218	0.533319
CA09g10830	Pepper.v.1.55.chr09:158998131-158999042	Detected protein of unknown function	-3.09177	1.17168	1.40394	-2.58029	6.93522	7.421	7.54836	6.8182	7.30758	7.53617	7.79707	6.16863	133.812	180.346	184.239	133.87
CA01g09530	Pepper.v.1.55.chr01:30887279-30893163	tRNA synthetase class I family protein	5.13882	1.47202	-1.06115	3.28981	2.0442	1.51912	1.22204	2.54115	1.26561	1.82341	1.17997	3.54141	0.741979	1.86872	0.56738	29.0838
CA12g01830	Pepper.v.1.55.chr12:4045480-4045893	PREDICTED: auxin-induced protein 6B-like [Solanum tuberosum	-11.4363	-1.46903	1.13589	-6.85362	2.09346	4.02053	4.39847	1.91358	4.30752	3.75265	4.49134	0.975787	13.3681	10.6223	13.9631	3.26655
CA05g14990	Pepper.v.1.55.chr05:213698506-213700976	Glutathione S-transferase	8.45091	2.83446	1.4124	4.21105	9.45759	8.26181	7.78947	10.0311	7.54438	9.04745	8.04253	11.1216	154.338	511.5	220.915	1821.88
CA03g07750	Pepper.v.1.55.chr03:23540099-23547674	Sugar transporter, putative	16.1601	1.93153	-1.41175	5.92633	0.876988	1.0535	0.353163	2.6161	0.680712	1.63045	0.183226	4.19759	0.293773	1.52	0.066573	43.5581
CA03g35460	Pepper.v.1.55.chr03:255001084-255002289	Detected protein of unknown function	-3.58642	-2.02432	-1.49246	-2.64415	1.6048	2.79476	3.04689	1.472	3.3494	2.33197	2.77171	0.929164	6.14548	3.16384	3.21422	3.02865
CA04g20960	Pepper.v.1.55.chr04:217383165-217384176	50S ribosomal protein L31	-2.36201	1.03861	1.06686	-2.29947	9.17171	9.74657	9.76586	9.1536	9.71928	9.77394	9.81265	8.57264	822.596	847.352	864.022	482.686
CA03g32310	Pepper.v.1.55.chr03:250098864-250102591	Serine/threonine-protein kinase PBS1, putative	-2.09142	-1.24696	1.05689	-1.58693	1.45898	1.83936	2.04497	1.31229	2.00545	1.68703	2.08527	1.02079	1.76005	1.62332	1.67567	3.49655
CA09g13990	Pepper.v.1.55.chr09:235081251-235083154	PREDICTED: heterogeneous nuclear ribonucleoprotein 1-like isoform X2 [Solanum tuberosum	2.47872	1.55714	1.59901	2.54537	1.95155	0.995966	1.00983	1.92475	0.726495	1.36539	1.40367	2.71327	0.320449	1.11256	0.764239	17.2547
CA05g17350	Pepper.v.1.55.chr05:225414158-225414685	Chaperone protein dnaJ 20, chloroplast, putative	4.43506	2.06525	1.46037	3.13609	4.6883	3.67515	3.45141	4.99222	3.18904	4.23536	3.73537	5.88433	5.39395	15.492	7.54911	112.917
CA04g16450	Pepper.v.1.55.chr04:205895144-205896041	PREDICTED: protein LURP-one-related 15-like [Solanum lycopersicum	3.6893	1.52769	-1.15042	2.0992	5.57649	5.21264	4.81378	6.03854	4.91592	5.52727	4.71377	6.59711	21.1933	41.7193	16.7477	170.715
CA02g17660	Pepper.v.1.55.chr02:149430695-149432162	Detected protein of unknown function	-2.48952	-1.27528	-1.1404	-2.22621	1.48301	2.28775	2.37321	1.4296	2.46987	2.11905	2.28034	0.964468	2.78339	2.57066	2.02232	3.20274
CA06g12730	Pepper.v.1.55.chr06:192675819-192676839	Dynamin-like 120 kDa protein, putative isoform 2 [Theobroma cacao	-3.90924	-1.28805	-1.10302	-3.34768	2.27382	3.41481	3.53085	2.1991	3.60229	3.2371	3.46082	1.49394	7.5873	7.02254	6.04619	6.41994
CA02g25670	Pepper.v.1.55.chr02:162910111-162918438	Vascular protein	2.2026	-1.03599	1.03344	2.3582	1.15218	0.642207	0.691546	1.06998	0.668222	0.617205	0.715684	1.85489	0.285839	0.366941	0.271407	9.11011
CA03g24040	Pepper.v.1.55.chr03:227714203-227714619	Detected protein of unknown function	3.02637	1.00813	-1.3502	2.22335	4.23375	3.94867	3.71994	4.49407	3.94283	3.95451	3.50965	5.10724	9.84662	12.6379	6.28332	73.8143
CA09g11530	Pepper.v.1.55.chr09:183213734-183213991	Phd/F-box containing protein, putative	-2.35765	-1.01012	1.22327	-1.90803	4.45263	4.81607	4.96659	4.3177	4.82334	4.80882	5.11408	3.87673	19.5969	23.9911	22.8454	36.0536
CA09g02510	Pepper.v.1.55.chr09:6045062-6051786	Ethylene signaling protein	4.16756	1.04973	-1.03677	3.82933	1.02354	0.508092	0.447484	1.16217	0.474288	0.544306	0.422195	2.4814	0.19284	0.31846	0.146201	14.8064
CA08g04530	Pepper.v.1.55.chr08:82935305-82935805	RNase H family protein	-2.33099	-1.59907	1.05802	-1.37778	2.60303	2.84406	3.24319	2.28268	3.20276	2.52552	3.28413	2.06318	5.44618	3.81405	5.09469	10.8246
CA08g02570	Pepper.v.1.55.chr08:31540324-31540548	PREDICTED: chloride channel protein CLC-a-like [Solanum lycopersicum	-4.47401	2.86533	3.44092	-3.72561	2.24059	2.42905	2.52425	2.15609	1.78563	3.30433	3.56842	1.40685	1.39519	7.42113	6.58258	5.80633
CA10g14430	Pepper.v.1.55.chr10:205700733-205702796	Kinase, putative	-2.47601	-1.25987	1.22515	-1.60412	0.834176	1.24329	1.56066	0.664538	1.42104	1.08776	1.714	0.40598	0.906783	0.771353	1.10442	0.888474
CA08g08890	Pepper.v.1.55.chr08:126411426-126411977	PREDICTED: trihelix transcription factor GTL1-like isoform X1 [Solanum tuberosum	3.36939	-1.15574	-1.2832	3.03471	0.67546	0.474102	0.368435	0.869184	0.589873	0.381053	0.230124	1.98261	0.244993	0.215693	0.080497	10.1534
CA12g15080	Pepper.v.1.55.chr12:199406547-199407890	Detected protein of unknown function	-3.27141	1.05321	1.68976	-2.03904	0.37014	1.06652	1.35639	0.291038	1.02978	1.10457	1.7866	0.0766842	0.531476	0.789963	1.20273	0.111765
CA02g02540	Pepper.v.1.55.chr02:25938181-25940984	Transcription factor bHLH	-2.47137	-1.29259	-1.02638	-1.96238	1.15722	1.82429	1.99992	1.05559	2.01879	1.64853	1.98123	0.675918	1.78502	1.5544	1.5038	1.86529
CA09g11750	Pepper.v.1.55.chr09:190098798-190099989	GTP-binding protein engA	3.5846	1.17471	1.11432	3.40031	1.4253	0.726787	0.693556	1.49359	0.619856	0.852164	0.776019	2.61783	0.260539	0.546574	0.307598	16.2114
CA12g00410	Pepper.v.1.55.chr12:393459-394754	copper-binding family protein [Populus trichocarpa	-2.10488	-1.06408	-1.61895	-3.20248	2.83056	4.0679	3.74935	3.07105	4.11295	4.02335	3.4179	2.34416	11.2552	13.2777	5.82107	13.4759
CA07g15440	Pepper.v.1.55.chr07:217406320-217410040	ER glycerol-phosphate acyltransferase	-3.38834	-1.85136	-1.02921	-1.88364	1.024	1.77308	2.25133	0.806476	2.27219	1.3836	2.23066	0.470079	2.2949	1.13795	1.93156	1.09041
CA08g18830	Pepper.v.1.55.chr08:143613466-143613839	Unknown protein	-2.59238	1.26817	1.03341	-3.18128	3.97449	4.84152	4.69682	4.09693	4.67318	5.01592	4.72059	3.34631	17.6931	28.3389	16.8156	25.8341
CA12g03320	Pepper.v.1.55.chr12:7619709-7620341	Homeodomain protein Hfi22 (Fragment)	6.23224	1.21392	-1.58647	3.23611	5.10438	4.75599	4.27235	5.68221	4.61821	4.89788	3.95239	6.59214	16.983	25.9433	8.92906	170.096
CA02g09190	Pepper.v.1.55.chr02:121633232-121637667	SET domain protein	2.04814	1.10215	-1.09596	1.6956	2.169	1.91371	1.77751	2.3352	1.84484	1.98516	1.71265	2.74696	1.48675	2.22038	1.10164	17.6492
CA10g19100	Pepper.v.1.55.chr10:228239559-228239959	ribosomal protein S28, putative [Ricinus communis	-2.24103	-1.47212	-1.15923	-1.76471	7.19613	7.7309	7.90758	7.03535	8.01488	7.45698	7.80171	6.63755	220.58	171.416	184.38	173.423
CA08g01070	Pepper.v.1.55.chr08:2014982-2021888	Glutamate decarboxylase, putative	2.27681	1.00706	-1.21892	1.85478	0.249376	0.340907	0.129929	0.654312	0.335867	0.346022	0.0502624	1.23727	0.134447	0.19447	0.022004	4.72885
CA11g07400	Pepper.v.1.55.chr11:50600975-50618234	AP-1 complex subunit gamma-1	3.28582	1.20481	1.20541	3.28747	1.24884	0.5044	0.504677	1.24816	0.387596	0.656403	0.657124	2.37338	0.156015	0.394028	0.242429	13.7186
CA01g30540	Pepper.v.1.55.chr01:254697080-254701419	PREDICTED: DNA ligase 1-like isoform X1 [Solanum tuberosum	-4.70878	-1.79847	-1.03937	-2.72128	0.771042	2.06487	2.5032	0.636024	2.53121	1.68444	2.47551	0.240155	2.96149	1.61822	2.44552	0.444799
CA07g20100	Pepper.v.1.55.chr07:228879772-228881482	Putative lysine decarbxylase	-3.68018	-1.41852	-1.05905	-2.74759	4.02053	4.89291	5.11004	3.84969	5.15159	4.64721	5.06882	3.18904	25.095	21.4521	22.0429	23.4796
CA05g15700	Pepper.v.1.55.chr05:217268139-217277179	PREDICTED: alpha-soluble NSF attachment protein-like [Solanum tuberosum	2.01658	1.19682	-1.08244	1.55662	4.34071	4.10599	3.92087	4.54565	3.97843	4.23763	3.86414	4.87605	10.1105	15.5181	8.38635	64.1647
CA07g02970	Pepper.v.1.55.chr07:12956287-12956454	photosystem II protein I [Nicotiana tabacum	-16.8565	-1.54222	1.32324	-8.26	2.05147	4.20086	4.7227	1.8248	4.52498	3.89996	4.92906	0.853824	15.7662	12.0296	19.8078	2.63097
CA08g17150	Pepper.v.1.55.chr08:140408097-140414742	Detected protein of unknown function	1.83146	1.03404	1.14439	2.02692	6.22314	5.63145	5.70382	6.14419	5.60736	5.65564	5.80193	6.67493	35.8745	45.7561	39.1074	176.078
CA08g14340	Pepper.v.1.55.chr08:135773663-135776926	Transcription factor RF2a, putative	2.64454	-1.0007	-1.14556	2.31011	1.20543	0.888745	0.785122	1.36453	0.889248	0.888243	0.693188	2.0962	0.428189	0.57316	0.258928	11.103
CA05g14870	Pepper.v.1.55.chr05:212644046-212644747	PREDICTED: putative glycine-rich cell wall structural protein 1-like [Solanum tuberosum	-3.85018	-1.09257	1.42096	-2.48	1.63948	2.30705	2.61297	1.44754	2.3718	2.24407	2.87866	0.93373	2.53863	2.89476	3.54472	3.0484
CA02g12620	Pepper.v.1.55.chr02:138009933-138010847	Serine/threonine-protein phosphatase	2.54472	1.29248	1.26867	2.49786	3.60135	2.82577	2.81319	3.61746	2.64676	3.01689	2.99008	4.33759	3.30475	5.87466	3.91589	46.8116
CA08g06220	Pepper.v.1.55.chr08:114420691-114426006	Detected protein of unknown function	2.17331	1.09288	1.02284	2.03403	5.54547	5.0448	4.99741	5.59807	4.98115	5.10928	5.01372	6.13362	22.3319	30.6693	21.1009	130.931
CA02g03170	Pepper.v.1.55.chr02:40744040-40744420	PREDICTED: protein PHLOEM PROTEIN 2-LIKE A1-like [Glycine max	-4.65772	1.03958	1.40458	-3.44733	3.94745	4.74808	4.95918	3.77942	4.72016	4.77616	5.21031	2.99068	18.2632	23.4409	24.5324	20.612
CA01g20160	Pepper.v.1.55.chr01:161215973-161218180	Detected protein of unknown function	-4.65455	1.0326	1.32541	-3.62628	5.03604	5.88275	6.05947	4.88917	5.85966	5.90594	6.26609	4.04745	43.2769	54.3119	55.8818	40.1625
CA08g14570	Pepper.v.1.55.chr08:136107447-136108718	Kinase-like protein	3.61995	1.23216	-1.04569	2.80951	0.472205	0.291705	0.141845	0.971091	0.177688	0.478884	0.113233	1.9692	0.071897	0.274968	0.042378	10.039
CA02g04150	Pepper.v.1.55.chr02:59902368-59908118	Auxin response factor 3	2.47799	1.10687	-1.15159	1.94403	1.49575	1.25286	1.07513	1.74301	1.18176	1.32824	0.978124	2.2873	0.664361	1.06518	0.423899	12.9396
CA05g19150	Pepper.v.1.55.chr05:230954003-230970122	Ubiquitin carboxyl-terminal hydrolase	4.26424	1.21868	-1.19337	2.93208	1.24731	0.969057	0.697762	1.73227	0.836843	1.12216	0.581796	2.67408	0.394422	0.809487	0.208392	16.7934
CA03g05430	Pepper.v.1.55.chr03:14710664-14713533	E8 protein homolog	79.2638	2.59747	-1.03429	29.5041	1.42684	0.785943	0.331133	3.3866	0.356345	1.73345	0.307705	6.61629	0.142786	1.70935	0.10525	172.251
CA11g16480	Pepper.v.1.55.chr11:248491439-248491612	PREDICTED: NAC domain-containing protein 89-like [Solanum tuberosum	-2.33979	1.23041	-1.13854	-3.27774	3.55218	4.5522	4.31048	3.75137	4.40509	4.70423	4.21791	2.99153	14.336	22.3271	11.286	20.6174
CA06g24310	Pepper.v.1.55.chr06:230349075-230354524	Detected protein of unknown function	-3.75915	-2.37973	-1.01645	-1.60563	0.796496	1.4695	2.21065	0.529461	2.22245	0.97165	2.19892	0.288508	2.19448	0.651053	1.87103	0.559683
CA04g18920	Pepper.v.1.55.chr04:213934466-213934735	Calcium-binding EF-hand family protein, putative [Theobroma cacao	-3.30633	-1.23502	1.51788	-1.76374	1.29258	1.65528	2.09404	1.02175	1.81453	1.51	2.4166	0.691366	1.43971	1.32073	2.302	1.93104
CA02g29630	Pepper.v.1.55.chr02:168784122-168791164	Protein kinase	4.56412	1.18518	1.07993	4.1588	1.88913	1.09323	1.0315	2.00218	0.977522	1.22263	1.08846	3.27879	0.491892	0.928945	0.500128	24.9121
CA04g10260	Pepper.v.1.55.chr04:121452761-121460493	PREDICTED: E3 ubiquitin-protein ligase RNF13-like [Solanum tuberosum	2.10525	-1.11928	-1.01919	2.31201	1.42482	0.928235	0.99927	1.32353	1.01307	0.8505	0.985655	2.05965	0.51843	0.54529	0.428842	10.7984
CA04g12430	Pepper.v.1.55.chr04:173948078-173952017	JMS09K11.7 protein	2.64601	-1.1251	-1.29247	2.30337	0.383945	0.373695	0.214382	0.669264	0.468274	0.298218	0.098147	1.50197	0.191302	0.16666	0.037609	6.4813
CA12g00990	Pepper.v.1.55.chr12:2385798-2386274	PREDICTED: protein rtoA-like [Solanum tuberosum	-3.35862	-1.2625	-1.1055	-2.94094	4.88193	5.80759	5.90538	4.80109	5.97817	5.64188	5.83347	4.0856	47.884	45.2135	40.4789	40.971
CA10g20130	Pepper.v.1.55.chr10:229899468-229905417	Xylosyltransferase	-5.19168	-1.67791	1.00158	-3.08926	1.7352	2.89147	3.28994	1.52504	3.28881	2.54214	3.29108	0.914874	5.87345	3.87751	5.13624	2.95013
CA05g05800	Pepper.v.1.55.chr05:22562999-22565271	PREDICTED: riboflavin biosynthesis protein ribF-like [Vitis vinifera	-5.87213	-1.41208	-1.01483	-4.22017	3.61683	4.87855	5.12318	3.44413	5.1338	4.63599	5.11257	2.55868	24.856	21.2582	22.8108	15.5671
CA03g32700	Pepper.v.1.55.chr03:250702460-250703928	PREDICTED: chaperone protein dnaJ 8, chloroplastic-like [Solanum tuberosum	1.62659	-1.25462	1.20679	2.46277	6.13098	5.35279	5.65288	5.80551	5.51892	5.19166	5.79009	6.49194	33.3843	32.5994	38.7506	161.903
CA07g02840	Pepper.v.1.55.chr07:12068793-12069146	Unknown protein	-2.63211	-1.07481	1.08781	-2.25124	0.778947	1.56979	1.6823	0.726849	1.62269	1.51861	1.74411	0.34789	1.15549	1.33313	1.14522	0.720817
CA03g06220	Pepper.v.1.55.chr03:17813210-17814130	Basic helix-loop-helix protein	-1.75345	1.37304	1.08266	-2.22374	1.52966	2.08912	1.92935	1.65633	1.87291	2.33028	1.98749	1.17729	1.52982	3.15807	1.50993	4.36698
CA09g02070	Pepper.v.1.55.chr09:4195841-4197840	membrane family protein [Populus trichocarpa	2.29725	1.19364	1.34794	2.59421	1.64705	0.840252	0.912518	1.51662	0.722214	0.977583	1.15297	2.35288	0.317485	0.657124	0.546192	13.5356
CA12g17580	Pepper.v.1.55.chr12:219713624-219724588	Detected protein of unknown function	-3.00859	-1.64374	-1.13159	-2.07118	2.99863	3.69918	3.98483	2.78367	4.075	3.35802	3.89665	2.30756	10.9033	7.78179	8.57085	13.1112
CA09g11430	Pepper.v.1.55.chr09:180754270-180759757	Vacuolar cation/proton exchanger 1a, putative	3.70371	1.3306	1.15234	3.20752	3.69828	2.86657	2.76832	3.82954	2.66793	3.08001	2.8725	4.76147	3.35689	6.19719	3.51673	60.2595
CA09g02780	Pepper.v.1.55.chr09:7291481-7292523	PREDICTED: aquaporin PIP2-1-like isoform X1 [Solanum tuberosum	3.99052	1.63219	1.94743	4.76124	6.2034	4.66338	4.78002	6.05203	4.32335	5.03016	5.28492	7.2815	13.5257	28.7509	25.9349	238.606
CA12g05610	Pepper.v.1.55.chr12:18062783-18072105	PREDICTED: dihydrolipoyllysine-residue acetyltransferase component 1 of pyruvate dehydrogenase complex, mitochondrial-like [Solanum lycopersicum	2.32124	1.00868	-1.06726	2.15623	2.76216	2.32085	2.26719	2.82754	2.31463	2.3271	2.22072	3.43561	2.39602	3.14584	1.91546	27.2773
CA09g11230	Pepper.v.1.55.chr09:172502669-172508328	PREDICTED: GPI transamidase component PIG-S-like [Cucumis sativus	2.10501	1.04999	-1.02902	1.94826	2.88737	2.47616	2.4205	2.95377	2.44122	2.5116	2.39995	3.47378	2.7146	3.76673	2.26541	27.837
CA07g20040	Pepper.v.1.55.chr07:228775105-228775416	Bifunctional inhibitor/lipid-transfer protein/seed storage 2S albumin superfamily protein, putative [Theobroma cacao	-4.0685	-1.09517	-1.06239	-3.94671	1.48907	2.83377	2.85612	1.47742	2.90011	2.76895	2.8128	0.788303	4.20492	4.75864	3.34412	2.31974
CA03g28140	Pepper.v.1.55.chr03:240723473-240723911	Ccr4-associated factor, putative	-1.81031	-2.54183	-2.01959	-1.43837	0.387345	1.16639	1.42498	0.317055	2.01953	0.673657	1.00546	0.149221	1.78603	0.405206	0.444267	0.246964
CA10g11780	Pepper.v.1.55.chr10:185437069-185437278	PREDICTED: mitochondrial import inner membrane translocase subunit TIM14-like [Cucumis sativus	-3.95694	-1.77397	-1.10565	-2.46621	2.76923	3.64181	4.0056	2.51773	4.0787	3.25172	3.93381	1.94942	10.956	7.11331	8.80496	9.86602
CA10g10250	Pepper.v.1.55.chr10:161794811-161798746	PREDICTED: transketolase, chloroplastic-like [Solanum lycopersicum	1.92851	1.09185	1.22063	2.15597	5.60535	4.92694	5.00571	5.51714	4.86396	4.99074	5.15159	6.09908	20.3189	27.7144	23.5136	127.813
CA04g20650	Pepper.v.1.55.chr04:217018271-217020486	Detected protein of unknown function	-5.65427	-1.70022	1.0819	-3.07387	3.75344	4.69366	5.14858	3.42179	5.09211	4.32639	5.20568	2.70633	23.9238	16.6475	24.5067	17.1587
CA01g16330	Pepper.v.1.55.chr01:104417678-104417953	PREDICTED: protein SPIRAL1-like 1-like isoform 1 [Solanum lycopersicum	-2.46762	1.55779	1.33811	-2.87274	1.57526	2.23303	2.13584	1.64693	1.93605	2.57556	2.35625	1.05313	1.64187	4.00745	2.18559	3.66307
CA05g03080	Pepper.v.1.55.chr05:7475816-7480702	Mas-binding factor MBF2	2.64448	1.45698	1.01561	1.84337	2.94234	2.5581	2.31212	3.25537	2.30097	2.84395	2.32332	3.7263	2.36234	5.06916	2.11574	32.5571
CA08g05570	Pepper.v.1.55.chr08:107624413-107626315	PREDICTED: kinesin-like protein KIF20B-like isoform X1 [Citrus sinensis	8.44293	-1.02766	-1.1183	7.75867	0.502828	0.22081	0.139017	0.798674	0.24137	0.202001	0.0800667	3.15781	0.097606	0.113221	0.03197	23.0517
CA06g28210	Pepper.v.1.55.chr06:236550584-236554775	Regulatory particle triple-A ATPase 2	2.14784	-1.00393	-1.12063	1.92418	6.13877	5.77352	5.69361	6.22493	5.77635	5.77069	5.61205	6.71493	41.0963	49.7303	33.8453	180.18
CA02g15860	Pepper.v.1.55.chr02:145925065-145927126	PREDICTED: CBS domain-containing protein CBSX5-like [Solanum lycopersicum	3.16579	1.91947	1.08757	1.79373	3.0812	2.66819	2.29873	3.57642	2.23897	3.17968	2.36009	4.02265	2.23194	6.72647	2.19288	39.6913
CA09g17440	Pepper.v.1.55.chr09:250986419-250986682	Unknown protein	-5.06641	-1.05225	1.72844	-2.78564	3.97769	4.49045	4.90622	3.64061	4.52734	4.45386	5.31681	2.97585	15.7943	18.4343	26.7393	20.4106
CA08g04670	Pepper.v.1.55.chr08:85702389-85703167	N6-adenosine-methyltransferase MT-A70-like protein	2.68819	1.24975	-1.59399	1.34943	2.38109	2.60082	2.08165	2.97494	2.44497	2.7666	1.77232	3.19896	2.72505	4.74293	1.18202	23.6457
CA02g30910	Pepper.v.1.55.chr02:170376077-170376286	Unknown protein	-2.73767	1.85255	3.00529	-1.68758	1.80288	1.46129	1.70032	1.54943	1.08272	1.97223	2.67022	1.21727	0.576631	2.18871	2.93499	4.60414
CA01g11780	Pepper.v.1.55.chr01:44482349-44483538	PREDICTED: agglutinin alpha chain-like [Solanum lycopersicum	-10.3116	-2.44769	-1.40903	-5.93593	2.02224	4.11273	4.55476	1.82599	4.80882	3.5174	4.31412	0.947926	19.4163	8.82286	12.1674	3.12314
CA12g12810	Pepper.v.1.55.chr12:162047446-162047754	PREDICTED: monothiol glutaredoxin-S1-like [Solanum lycopersicum	-5.33863	1.09414	1.2806	-4.56129	1.93789	3.19934	3.30871	1.87383	3.1351	3.2649	3.49192	1.07546	5.14595	7.18795	6.18313	3.78839
CA02g05220	Pepper.v.1.55.chr02:67587914-67598912	Protein MSP1, putative	1.73002	-1.06738	1.12529	2.07794	2.91786	2.33133	2.46252	2.76242	2.37884	2.28477	2.54914	3.33992	2.55158	3.02574	2.62265	25.7564
CA11g08090	Pepper.v.1.55.chr11:60557459-60558088	Nitrate transporter, putative	-4.82592	-1.1111	1.07624	-4.03569	1.50379	2.83668	2.96622	1.43812	2.91369	2.7617	3.01969	0.748884	4.25586	4.72044	4.02375	2.17022
CA06g20650	Pepper.v.1.55.chr06:223833041-223837570	Serine/threonine-protein phosphatase	2.35424	1.09926	-1.24316	1.72275	2.01922	1.87498	1.64346	2.30367	1.80795	1.94449	1.49394	2.7292	1.42825	2.12801	0.849718	17.4262
CA01g30590	Pepper.v.1.55.chr01:254905926-254906861	Chloroplast zebra-necrosis protein	-5.18914	-1.50166	-1.1714	-4.04789	1.55243	3.06338	3.25455	1.46124	3.37067	2.78411	3.14243	0.766937	6.2656	4.81555	4.49851	2.24386
CA08g19080	Pepper.v.1.55.chr08:144007198-144010875	Detected protein of unknown function	4.61301	2.21768	-1.07334	1.93797	2.78428	2.50345	1.94227	3.58873	1.994	3.14305	1.89189	4.0976	1.73911	6.52147	1.36629	41.3055
CA05g02150	Pepper.v.1.55.chr05:4123091-4123594	Detected protein of unknown function	-2.21059	-2.43778	-1.49168	-1.35266	0.398099	1.0174	1.53082	0.264582	1.84623	0.560659	1.26929	0.124859	1.48927	0.328695	0.642717	0.198646
CA01g14300	Pepper.v.1.55.chr01:74338576-74339589	DNA-directed RNA polymerase subunit alpha	-8.88552	-1.19061	1.26307	-5.9086	1.42229	3.23318	3.52593	1.3042	3.36149	3.10978	3.69842	0.546963	6.22975	6.3614	7.33827	1.35402
CA02g15180	Pepper.v.1.55.chr02:144065489-144066331	F-box family protein	-2.23839	1.07933	2.04332	-1.18237	0.83459	0.619978	0.952249	0.543375	0.56735	0.677489	1.59827	0.435809	0.234195	0.408901	0.967407	0.982683
CA06g07840	Pepper.v.1.55.chr06:113053493-113057095	Arginyl-tRNA--protein transferase 1	3.19636	1.13612	-1.0439	2.6951	0.311103	0.188646	0.0811451	0.723252	0.117852	0.301964	0.0558709	1.7323	0.048487	0.168395	0.02381	8.1461
CA07g21540	Pepper.v.1.55.chr07:231492778-231498759	Protein phosphatase-2c, putative	2.65664	1.08505	-1.18503	2.0661	1.46512	1.22342	1.03628	1.72971	1.16595	1.28372	0.92103	2.33063	0.650684	1.00861	0.387962	13.3396
CA06g17500	Pepper.v.1.55.chr06:213911851-213913090	Unknown protein	3.07143	1.21303	-1.29547	1.95452	2.73424	2.55108	2.22099	3.14061	2.41557	2.69418	2.04209	3.661	2.64489	4.46575	1.60002	31.122
CA08g02300	Pepper.v.1.55.chr08:23919324-23919740	PREDICTED: glutaredoxin-C6-like [Solanum tuberosum	-2.07836	-1.25002	1.15319	-1.44179	2.66319	2.87158	3.13819	2.43693	3.03706	2.71511	3.24269	2.18725	4.73635	4.54522	4.92809	11.9663
CA07g19100	Pepper.v.1.55.chr07:227599493-227601507	PREDICTED: lipoxygenase homology domain-containing protein 1-like [Solanum tuberosum	2.43901	1.2104	-1.12864	1.78536	6.65851	6.35719	6.13302	6.90188	6.22094	6.49642	6.04635	7.33264	57.9651	83.9312	47.0493	244.696
CA05g06090	Pepper.v.1.55.chr05:26276495-26277637	Aspartic proteinase nepenthesin-1, putative	-2.4031	-1.2161	-1.16028	-2.29279	1.63361	2.4535	2.48914	1.61022	2.59868	2.31642	2.38421	1.11932	3.15592	3.11357	2.23789	4.04
CA09g15810	Pepper.v.1.55.chr09:247674569-247676068	PREDICTED: very-long-chain enoyl-CoA reductase-like [Cicer arietinum	-5.3695	-1.02097	1.02107	-5.15066	1.15206	2.83976	2.86978	1.14001	2.85477	2.82483	2.88486	0.460071	4.03064	4.97445	3.56859	1.05843
CA01g17440	Pepper.v.1.55.chr01:131268803-131269213	histone H3 family protein [Populus trichocarpa	-1.96946	-2.2199	-1.62599	-1.44255	6.93203	7.54232	7.78091	6.71947	8.13947	6.98897	7.43815	6.46035	244.281	117.683	138.577	159.307
CA11g17670	Pepper.v.1.55.chr11:252594340-252595629	Arogenate dehydratase 3	-2.76029	-1.46386	1.03797	-1.81664	2.98057	3.46209	3.77466	2.73375	3.74788	3.1981	3.80164	2.33682	8.52509	6.83523	7.97799	13.4169
CA06g15620	Pepper.v.1.55.chr06:207552627-207557324	O-fucosyltransferase family protein [Theobroma cacao	-2.58311	-1.57249	-1.36144	-2.23643	2.07512	2.97039	3.08422	1.99853	3.3148	2.66176	2.86967	1.50056	5.99449	4.35194	3.50416	6.46788
CA03g10350	Pepper.v.1.55.chr03:46939460-46940014	Kinesin heavy chain, putative	-1.99748	-1.55393	-1.59978	-2.05641	3.21318	4.0984	4.07567	3.2311	4.42868	3.79275	3.7508	2.75262	14.6688	10.9863	7.66867	17.7369
CA07g06320	Pepper.v.1.55.chr07:68153843-68155394	Glycosyltransferase	2.20655	-1.04668	-1.3434	1.71917	0.262349	0.449177	0.166548	0.707551	0.483287	0.417474	0.0573947	1.19919	0.197087	0.235313	0.024196	4.49843
CA09g03750	Pepper.v.1.55.chr09:10760613-10763427	Arginine/serine-rich splicing factor, putative	-2.12986	-1.46049	-1.25896	-1.83596	5.29014	5.91626	6.02739	5.19261	6.19579	5.64934	5.86356	4.7728	56.83	45.6054	41.5009	60.7339
CA07g06620	Pepper.v.1.55.chr07:77751080-77754806	AT1G30620 protein	6.75278	1.32351	-1.18274	4.31385	1.51711	1.09745	0.783364	2.12538	0.913733	1.3181	0.671596	3.42708	0.444631	1.04975	0.249647	27.1338
CA08g11330	Pepper.v.1.55.chr08:130417155-130419596	PREDICTED: receptor-like protein 12-like [Solanum lycopersicum	2.50891	1.1563	-1.01783	2.13175	0.397902	0.216397	0.122248	0.704346	0.135661	0.345183	0.110161	1.43722	0.05604	0.194149	0.041251	6.01119
CA11g16040	Pepper.v.1.55.chr11:247528737-247529153	Disease resistance protein	-4.07434	-1.07768	1.11679	-3.38529	3.46638	4.41107	4.54435	3.36472	4.46537	4.35744	4.62473	2.59816	15.0815	17.0723	15.5235	15.9998
CA08g09300	Pepper.v.1.55.chr08:126698097-126698570	ribosomal protein S7 (chloroplast) [Capsicum annuum	-15.1276	-1.35426	1.07943	-10.3484	3.07348	5.27101	5.54916	2.91942	5.4943	5.05679	5.60457	1.68546	32.612	29.3767	33.6683	7.77726
CA02g30110	Pepper.v.1.55.chr02:169392626-169396298	PREDICTED: glucuronokinase 1-like [Solanum tuberosum	-6.3223	-1.02314	1.37459	-4.4954	3.15339	4.27717	4.51738	2.98571	4.2937	4.2607	4.7527	2.09225	13.2359	15.7704	17.2865	11.0741
CA03g33130	Pepper.v.1.55.chr03:251300639-251303038	PREDICTED: uncharacterized GPI-anchored protein At4g28100-like [Solanum lycopersicum	-2.15762	-1.61908	-1.44353	-1.92369	2.2988	3.08198	3.17328	2.23266	3.44911	2.75393	2.9195	1.81006	6.6414	4.69159	3.67826	8.7591
CA04g14010	Pepper.v.1.55.chr04:191198646-191210086	Peroxidase 12, putative	13.263	2.16637	-1.69519	3.61152	4.82859	4.59685	3.6725	6.04392	4.07291	5.18819	3.31146	7.04079	10.8825	32.583	5.23674	215.618
CA03g29970	Pepper.v.1.55.chr03:245297393-245300307	Dof zinc finger protein	5.1334	1.2078	-1.29369	3.28533	3.13252	2.67164	2.34583	3.56759	2.53892	2.8113	2.16743	4.52734	2.98008	4.90725	1.81172	52.0513
CA11g19250	Pepper.v.1.55.chr11:256278738-256290211	E3 SUMO-protein ligase SIZ1	3.75272	1.11003	1.0091	3.4115	0.929853	0.433953	0.371614	1.08584	0.36514	0.515734	0.378203	2.28614	0.146226	0.299301	0.130462	12.9332
CA12g01460	Pepper.v.1.55.chr12:3275560-3277417	Detected protein of unknown function	6.72882	2.29903	1.37858	4.03485	3.89496	2.82973	2.51318	4.38556	2.29223	3.49326	2.75542	5.50577	2.34083	8.65386	3.16597	91.3921
CA06g22830	Pepper.v.1.55.chr06:227644542-227646722	Unknown protein	-2.79633	-1.12227	1.08705	-2.29216	12.957	13.5161	13.6596	12.8208	13.5996	13.4332	13.72	12.2365	14368.3	15289.3	15972.7	3506.59
CA03g32250	Pepper.v.1.55.chr03:250024246-250026303	PREDICTED: deSI-like protein At4g17486-like [Solanum lycopersicum	-6.91326	-1.46164	1.21505	-3.89268	1.72855	3.04865	3.47238	1.51762	3.33471	2.78712	3.61573	0.826361	6.0803	4.82521	6.86889	2.50007
CA05g06190	Pepper.v.1.55.chr05:26828797-26833916	Tetraketide alpha-pyrone reductase 1	-7.43764	-2.44197	-1.2078	-3.67867	1.45581	3.06169	3.63397	1.22655	3.77271	2.48467	3.50033	0.605483	8.67263	3.67981	6.22935	1.58827
CA06g13400	Pepper.v.1.55.chr06:198709927-198710879	PREDICTED: probable ADP-ribosylation factor GTPase-activating protein AGD5-like [Solanum tuberosum	-4.39651	1.14767	1.32037	-3.82146	2.44705	3.43519	3.53206	2.37994	3.33727	3.53598	3.73821	1.60185	6.08921	8.96724	7.56804	7.18956
CA02g20570	Pepper.v.1.55.chr02:154554549-154556238	Unknown protein	2.87423	2.20154	1.55831	2.03446	7.80107	6.98268	6.749	8.07118	6.43659	7.5751	7.07657	8.59975	67.2033	185.302	106.691	493.437
CA07g06810	Pepper.v.1.55.chr07:86254986-86262726	Auxin response factor	2.04639	1.04002	1.13277	2.2289	1.18012	0.619475	0.675788	1.08178	0.591818	0.648425	0.771672	1.80476	0.245913	0.38863	0.304252	8.71011
CA01g01350	Pepper.v.1.55.chr01:2167917-2168219	Unknown protein	-4.94782	1.6234	2.5604	-3.13712	1.37652	1.91069	2.16745	1.21345	1.59289	2.29191	2.94926	0.642465	1.11627	3.03905	3.77627	1.72875
CA07g00240	Pepper.v.1.55.chr07:1253377-1254099	PREDICTED: protein GLUTAMINE DUMPER 3-like [Citrus sinensis	-1.42277	2.42293	1.36233	-2.53041	2.70693	3.10046	2.7411	3.0618	2.52712	3.80387	2.9732	2.4645	2.95533	11.091	3.85933	14.6608
CA11g04140	Pepper.v.1.55.chr11:15213469-15215734	3-ketoacyl-CoA synthase	-3.35133	-2.32911	-1.71399	-2.46623	1.57496	2.774	3.03669	1.43871	3.45014	2.23036	2.67279	0.928054	6.65181	2.85618	2.94567	3.01948
CA02g30150	Pepper.v.1.55.chr02:169470095-169471558	PREDICTED: UDP-glucose flavonoid 3-O-glucosyltransferase 6-like [Solanum tuberosum	-2.16955	-1.7601	-1.34731	-1.66073	1.99486	2.62103	2.83721	1.84285	3.06039	2.24474	2.63031	1.51292	4.83092	2.89586	2.81782	6.55684
CA01g06860	Pepper.v.1.55.chr01:14178500-14190732	Nonsense-mediated mRNA decay protein, putative	4.03656	1.07182	1.1118	4.18712	0.872925	0.21724	0.237335	0.799016	0.172895	0.272958	0.325791	2.33892	0.069951	0.151273	0.111525	13.4312
CA04g05700	Pepper.v.1.55.chr04:18280554-18281411	Detected protein of unknown function	10.3791	2.41569	1.02804	4.41702	6.46607	5.55492	4.97492	7.21991	4.95501	6.22745	4.99491	8.37053	21.8158	68.3614	20.8238	429.603
CA11g16320	Pepper.v.1.55.chr11:248346066-248346710	At3g44220	-2.92589	-1.09032	1.2941	-2.07364	0.683276	1.37146	1.61053	0.581849	1.43526	1.3105	1.80721	0.258335	0.923792	1.0417	1.23456	0.487993
CA05g07060	Pepper.v.1.55.chr05:33499924-33501393	Detected protein of unknown function	-9.16292	-1.75456	-1.02751	-5.36599	3.22489	4.8135	5.2165	2.97575	5.23611	4.425	5.19696	2.00116	26.9975	18.0157	24.357	10.3104
CA07g13760	Pepper.v.1.55.chr07:207118037-207118795	zinc finger family protein [Populus trichocarpa	2.57141	-1.03766	-1.12031	2.3817	4.10654	3.61852	3.5624	4.17124	3.64529	3.59195	3.48139	4.84394	7.85187	9.38758	6.14903	63.0771
CA01g29410	Pepper.v.1.55.chr01:245228725-245231194	Rop guanine nucleotide exchange factor, putative	-2.19604	-1.24552	-1.00535	-1.7726	1.64734	2.15331	2.31364	1.53318	2.3175	2.00075	2.30979	1.17489	2.40395	2.2616	2.09051	4.35163
CA04g04530	Pepper.v.1.55.chr04:13746745-13750858	Protein binding protein, putative	-3.02899	-1.44974	-1.19687	-2.50065	2.64298	3.54191	3.68801	2.53828	3.81992	3.28413	3.56066	1.96182	8.99828	7.30227	6.53345	9.96956
CA08g17170	Pepper.v.1.55.chr08:140451302-140456960	PREDICTED: pathogenesis-related homeodomain protein-like [Solanum lycopersicum	2.42265	-1.0942	-1.13176	2.34224	1.53653	1.13732	1.11125	1.57259	1.20412	1.07424	1.02554	2.30213	0.684302	0.758581	0.456689	13.0761
CA09g09500	Pepper.v.1.55.chr09:116374595-116374921	Ribosomal protein S1	-7.92282	-1.35972	1.59757	-3.6473	1.72335	2.86706	3.41854	1.44534	3.09727	2.65396	3.77314	0.787129	4.98095	4.3207	7.79855	2.31567
CA02g02750	Pepper.v.1.55.chr02:29096845-29109354	MYBR domain class transcription factor	-2.29084	-1.28103	1.09822	-1.62835	2.90027	3.24048	3.49097	2.69216	3.42405	3.06675	3.55921	2.36333	6.5033	6.13337	6.52456	13.6293
CA10g00110	Pepper.v.1.55.chr10:167711-173151	PREDICTED: trafficking protein particle complex subunit 3-like [Solanum tuberosum	-3.34569	-1.17781	-1.00799	-2.86332	5.50445	6.33645	6.44985	5.40766	6.4556	6.21949	6.44411	4.7018	68.2535	68.1426	63.6511	57.7307
CA12g09020	Pepper.v.1.55.chr12:52523160-52523483	Endochitinase	6.49216	10.2013	1.22874	-1.27881	2.6222	2.46185	1.44345	4.47225	1.30249	4.65317	1.59967	4.29836	0.780179	21.5694	0.968492	45.9024
CA12g01670	Pepper.v.1.55.chr12:3857289-3857534	PREDICTED: auxin-induced protein 15A-like [Solanum tuberosum	-9.89421	-1.28625	1.40245	-5.48492	1.18799	3.01415	3.43652	1.04198	3.2012	2.83803	3.68914	0.382559	5.4405	5.04477	7.28556	0.81744
CA05g09870	Pepper.v.1.55.chr05:105793034-105794777	PREDICTED: VHS domain-containing protein At3g16270-like [Solanum tuberosum	3.59701	1.03621	1.41087	4.89757	1.30774	0.204964	0.35009	0.765628	0.180908	0.232219	0.677489	2.52429	0.073359	0.127771	0.252363	15.2181
CA08g00080	Pepper.v.1.55.chr08:178685-179736	Unknown protein	-2.32001	-2.28937	-1.49756	-1.5176	0.767177	1.45243	1.85394	0.601028	2.16799	0.973039	1.58538	0.371243	2.0794	0.652649	0.951189	0.787022
CA11g01030	Pepper.v.1.55.chr11:1807970-1808851	COSII [Medicago truncatula	-2.1858	-1.04436	-1.24491	-2.60553	3.83662	4.72657	4.59725	3.94454	4.75799	4.69536	4.44194	3.31379	18.7411	22.1431	13.4166	25.3616
CA01g02700	Pepper.v.1.55.chr01:3906011-3908179	Mitochondrial glycoprotein family protein, putative isoform 1 [Theobroma cacao	3.89759	1.44343	-1.15094	2.3461	4.56374	4.14587	3.7868	4.99648	3.88957	4.41907	3.68675	5.64934	9.46638	17.9367	7.27081	98.99
CA08g17320	Pepper.v.1.55.chr08:140823181-140824650	UDP-glucose:glucosyltransferase	-2.3593	-1.68603	-1.26188	-1.76577	1.14823	1.84437	2.08476	1.01583	2.25929	1.50566	1.92372	0.685362	2.27013	1.31408	1.41443	1.90463
CA02g27760	Pepper.v.1.55.chr02:166371749-166379000	Ubiquitin-protein ligase, putative	2.45943	1.02369	-1.08331	2.21775	2.27821	1.85198	1.77651	2.37499	1.83517	1.86895	1.71973	3.01805	1.47321	1.967	1.11516	21.0432
CA11g04150	Pepper.v.1.55.chr11:15228724-15229997	PREDICTED: ribonuclease 1-like [Solanum tuberosum	-8.82132	-2.57693	-1.19534	-4.09187	1.83824	3.49681	4.11496	1.5621	4.24568	2.88003	3.98826	0.847268	12.6249	5.22119	9.21922	2.59717
CA08g14870	Pepper.v.1.55.chr08:136522338-136522790	Detected protein of unknown function	-3.01237	-1.46616	-1.2215	-2.50969	1.05737	2.1133	2.25834	0.989463	2.40727	1.85523	2.11862	0.527718	2.62342	1.93752	1.72704	1.29042
CA02g21980	Pepper.v.1.55.chr02:156799624-156805377	Beta-galactosidase	3.61192	1.21115	-1.14963	2.59408	1.66376	1.30999	1.07378	2.02975	1.17907	1.45544	0.9779	2.83067	0.661271	1.23884	0.423831	18.5774
CA04g15650	Pepper.v.1.55.chr04:202586841-202587690	HGWP repeat containing protein-like protein	-6.29103	-1.15449	1.29028	-4.22324	2.75175	3.90881	4.19363	2.56486	4.01381	3.80655	4.3815	1.7282	10.3752	11.1184	12.7988	8.11147
CA08g05790	Pepper.v.1.55.chr08:110917770-110918885	Hydroxyproline-rich glycoprotein family protein [Theobroma cacao	-3.22514	1.13726	1.16092	-3.15939	2.52674	3.3851	3.39952	2.51601	3.29359	3.47915	3.50886	1.8195	5.88804	8.5297	6.27918	8.83497
CA11g19010	Pepper.v.1.55.chr11:255898302-255898724	Unknown protein	-3.35994	-1.51798	-1.27782	-2.82837	0.947594	2.19554	2.33363	0.891521	2.51716	1.91501	2.16348	0.415042	2.92307	2.05688	1.8055	0.918821
CA10g16720	Pepper.v.1.55.chr10:221151071-221152964	Apoplastic invertase	-3.31329	-2.18397	-1.21985	-1.85062	0.70756	1.60836	2.11949	0.536927	2.26769	1.14074	1.98099	0.252723	2.28402	0.83262	1.50277	0.474961
CA03g30360	Pepper.v.1.55.chr03:246597003-246601208	Detected protein of unknown function	-2.74227	1.02035	1.18819	-2.35491	0.936159	1.67911	1.78469	0.880775	1.66464	1.6937	1.9134	0.458029	1.21677	1.6341	1.40078	1.05287
CA11g12390	Pepper.v.1.55.chr11:203437217-203438562	Orf300 protein	-2.73276	-1.37524	1.36329	-1.45758	0.804061	1.10742	1.56856	0.567674	1.36086	0.901172	1.80795	0.357594	0.83738	0.58412	1.23498	0.745279
CA10g00480	Pepper.v.1.55.chr10:571040-575304	NADPH:protochlorophyllide oxidoreductase	-5.90026	-1.55359	-1.30388	-4.95189	6.25551	7.72406	7.85466	6.15149	8.0484	7.41279	7.66559	5.10481	226.767	166.495	170.654	73.6798
CA12g14310	Pepper.v.1.55.chr12:190008894-190012293	PREDICTED: abscisic acid receptor PYL9-like [Solanum lycopersicum	3.9174	1.01782	-1.38959	2.76975	1.82102	1.57272	1.30123	2.20095	1.56003	1.58551	1.08537	3.05527	1.07514	1.4412	0.498129	21.5597
CA05g15110	Pepper.v.1.55.chr05:213926909-213934225	Transducin family protein	2.1887	1.09125	1.23072	2.46844	3.2536	2.49996	2.58317	3.14878	2.43776	2.56374	2.73726	3.86734	2.70952	3.96345	3.11654	35.8832
CA03g34510	Pepper.v.1.55.chr03:253530427-253549296	NMDA receptor-regulated protein, putative	2.92587	1.4126	1.28693	2.66558	1.4988	0.757955	0.707632	1.60539	0.548685	1.04704	0.912623	2.46149	0.227095	0.731885	0.383823	14.624
CA01g06000	Pepper.v.1.55.chr01:11065769-11069033	Mutt domain protein, putative	-2.56296	1.0173	1.14135	-2.2844	2.37053	2.96635	3.04788	2.30712	2.954	2.97874	3.14474	1.78693	4.40913	5.6963	4.50514	8.55208
CA04g09280	Pepper.v.1.55.chr04:94332346-94332627	Unknown protein	-2.74555	-4.35695	-1.64693	-1.03782	1.24631	1.49093	2.50636	0.741379	2.89196	0.768642	2.17218	0.715083	4.17036	0.476133	1.81997	2.03136
CA09g12930	Pepper.v.1.55.chr09:221360985-221363353	PREDICTED: transcription factor GTE4-like [Solanum lycopersicum	2.00741	-1.00131	-1.10523	1.81867	0.38189	0.27201	0.187365	0.554413	0.272958	0.271065	0.128612	1.13395	0.110411	0.150338	0.046447	4.12209
CA02g05980	Pepper.v.1.55.chr02:80171472-80172377	Green ripe-like 2	-2.93275	-1.08278	-1.01998	-2.76265	3.15405	3.99502	4.03851	3.12009	4.0528	3.93807	4.02427	2.47201	10.6862	12.4426	9.51974	14.7244
CA03g02610	Pepper.v.1.55.chr03:5434142-5438258	Glutamyl-tRNA(Gln) amidotransferase subunit B, chloroplastic/mitochondrial	3.30832	1.02109	-1.08967	2.97336	2.3171	1.74844	1.67036	2.42542	1.73345	1.76357	1.60956	3.33566	1.31463	1.76608	0.978548	25.6688
CA01g05140	Pepper.v.1.55.chr01:9298371-9299087	Detected protein of unknown function	-2.07641	1.30326	-1.13455	-3.07021	0.92718	1.95743	1.68215	1.07891	1.77567	2.1578	1.59355	0.539463	1.37871	2.66479	0.961141	1.33098
CA08g03070	Pepper.v.1.55.chr08:48952851-48953621	PREDICTED: bipolar kinesin KRP-130-like isoform X3 [Solanum tuberosum	2.28483	-1.05105	1.18263	2.84004	0.833015	0.145985	0.282422	0.43059	0.18625	0.114425	0.428252	1.62034	0.075314	0.066205	0.148416	7.30591
CA07g17250	Pepper.v.1.55.chr07:223350630-223357192	mRNA, clone: RTFL01-24-A11	2.84224	1.38323	1.26705	2.60351	5.13444	4.32214	4.26177	5.20717	4.09445	4.56249	4.43592	5.94295	11.1103	20.0633	13.3526	117.586
CA08g15530	Pepper.v.1.55.chr08:137602929-137603312	PREDICTED: non-specific lipid-transfer protein-like protein At5g64080-like [Cucumis sativus	-3.9287	1.06395	1.17029	-3.5717	3.50405	4.44505	4.51257	3.45162	4.40056	4.48999	4.62743	2.65338	14.3006	19.0303	15.5679	16.6009
CA02g03840	Pepper.v.1.55.chr02:53763531-53764058	Detected protein of unknown function	-6.12908	-1.86949	-1.31793	-4.32078	3.71013	5.16901	5.43722	3.52712	5.64	4.73735	5.24173	2.62606	36.8877	22.8546	25.2209	16.3031
CA07g18430	Pepper.v.1.55.chr07:225826476-225828346	Serine/threonine-protein kinase	2.00595	1.444	1.271	1.76563	1.93039	1.38645	1.30812	2.04599	1.14652	1.67659	1.49249	2.49678	0.632695	1.59981	0.847568	14.9537
CA05g07720	Pepper.v.1.55.chr05:39537403-39543257	Cleavage and polyadenylation specificity factor, putative	4.66724	1.08488	-1.31281	3.27702	2.24062	1.84027	1.57391	2.6198	1.78244	1.89997	1.38978	3.61235	1.39059	2.02749	0.75164	30.279
CA11g16880	Pepper.v.1.55.chr11:249906017-249913094	RhoGAP1	-4.78095	-1.33889	1.13821	-3.13722	3.40009	4.30874	4.61684	3.17319	4.5244	4.10336	4.71117	2.45387	15.7572	14.0834	16.7191	14.5431
CA02g25020	Pepper.v.1.55.chr02:161919529-161921841	Subtilisin-like protease	2.77811	1.2799	1.06177	2.30465	4.78196	4.18913	4.05791	4.9366	4.0149	4.37093	4.10138	5.57548	10.3948	17.3023	10.188	94.616
CA08g19060	Pepper.v.1.55.chr08:143996478-143998147	Thaumatin	-3.66017	-1.84068	1.03716	-1.91725	1.52518	2.18886	2.69897	1.23691	2.67279	1.79255	2.72542	0.853509	3.37173	1.82275	3.08801	2.63037
CA01g10300	Pepper.v.1.55.chr01:38523420-38538672	Cytochrome P450 monooxygenase	-2.30024	-1.28935	-1.14651	-2.04541	1.23379	1.97868	2.0695	1.17964	2.17047	1.80383	1.97322	0.771442	2.08343	1.83773	1.48997	2.26027
CA09g15640	Pepper.v.1.55.chr09:246850126-246850449	ATP synthase subunit alpha	-2.23192	1.26564	1.20222	-2.34966	1.10205	1.71996	1.68602	1.12423	1.5584	1.89827	1.8241	0.665815	1.07275	2.02488	1.25904	1.82323
CA07g10820	Pepper.v.1.55.chr07:178393634-178394428	PREDICTED: fasciclin-like arabinogalactan protein 7-like isoform X1 [Citrus sinensis	-8.51363	-2.04469	-1.11294	-4.63401	2.43003	4.02996	4.50094	2.17575	4.57879	3.54691	4.42442	1.33465	16.4248	9.06847	13.2335	5.34506
CA07g12250	Pepper.v.1.55.chr07:194040305-194045918	Glutamate receptor	2.00014	1.07786	-1.36716	1.35731	1.92672	1.99503	1.7012	2.2595	1.94168	2.04985	1.4905	2.4906	1.65112	2.37192	0.845374	14.8813
CA03g08030	Pepper.v.1.55.chr03:24259176-24259835	PREDICTED: GATA transcription factor 16-like isoform X3 [Citrus sinensis	-4.72177	-1.16074	-1.08273	-4.40445	1.29084	2.83355	2.88521	1.26773	2.94311	2.72807	2.82844	0.58911	4.35353	4.59492	3.38804	1.52365
CA04g07310	Pepper.v.1.55.chr04:45395478-45398028	PREDICTED: tubby-like F-box protein 5-like isoform X2 [Solanum tuberosum	2.54576	1.03688	1.07358	2.63586	2.00998	1.36939	1.39379	1.9748	1.34352	1.39576	1.44594	2.79404	0.818159	1.1542	0.804271	18.1745
CA04g01450	Pepper.v.1.55.chr04:2315903-2321976	Detected protein of unknown function	2.00606	1.85978	1.04101	1.12289	0.505207	0.399216	0.178829	1.12782	0.152175	1.0473	0.210153	1.21452	0.062785	0.732048	0.073938	4.58692
CA06g20130	Pepper.v.1.55.chr06:220650262-220650783	Carboxyl-terminal proteinase-like protein	-3.02099	-1.22609	-1.17316	-2.89059	1.84408	2.88629	2.91959	1.82305	3.03706	2.743	2.80666	1.21164	4.73635	4.65608	3.32646	4.57138
CA07g13460	Pepper.v.1.55.chr07:205750681-205751770	Formiminotransferase-cyclodeaminase, putative	-5.83698	-1.90218	-1.08923	-3.34236	3.01424	4.17829	4.60572	2.7345	4.66779	3.74013	4.54448	1.99926	17.6106	10.5725	14.6388	10.2913
CA10g01240	Pepper.v.1.55.chr10:2121639-2122628	Serine acetyltransferase 1 (Fragment)	-3.51681	-1.0314	1.30096	-2.62095	4.77971	5.37024	5.57915	4.60074	5.39258	5.34799	5.77216	3.9579	30.3288	36.5971	38.0335	38.1656
CA07g21210	Pepper.v.1.55.chr07:231119778-231120173	PREDICTED: auxin-induced protein 10A5-like [Solanum lycopersicum	3.26751	1.92572	1.17867	1.99995	2.27586	1.74955	1.45334	2.73972	1.33959	2.28498	1.57675	3.28494	0.814422	3.02582	0.939878	24.9794
CA03g33450	Pepper.v.1.55.chr03:251778329-251779096	Putative receptor-like protein kinase	-2.35308	-1.42504	1.15996	-1.42353	0.593473	0.970936	1.36233	0.422969	1.25949	0.74849	1.47357	0.239018	0.736717	0.460035	0.828391	0.442559
CA11g01510	Pepper.v.1.55.chr11:3515777-3521177	Choline transporter-like protein 5-A	2.46841	1.07146	-1.35176	1.70428	0.281873	0.540678	0.16962	0.898494	0.493173	0.592758	0.0583386	1.36192	0.200801	0.348764	0.024652	5.53736
CA02g00330	Pepper.v.1.55.chr02:2169957-2171267	Detected protein of unknown function	2.11175	1.56949	1.08232	1.45627	2.03464	1.74667	1.50751	2.35742	1.45152	2.10182	1.56566	2.6441	0.944652	2.51097	0.927954	16.5253
CA02g09450	Pepper.v.1.55.chr02:122855989-122856813	PREDICTED: vacuolar iron transporter homolog 4-like [Vitis vinifera	-5.87095	-1.06317	1.40493	-3.93053	2.32926	3.39807	3.67963	2.15103	3.44255	3.35417	3.93304	1.37945	6.59079	7.772	8.80131	5.65478
CA10g07970	Pepper.v.1.55.chr10:97469914-97474666	ATP-dependent Clp protease proteolytic subunit, putative	2.71041	-1.01093	-1.07275	2.5542	4.48786	3.91934	3.8762	4.5378	3.92719	3.91151	3.82587	5.26438	9.72822	12.1616	8.143	80.2156
CA02g30430	Pepper.v.1.55.chr02:169736615-169740118	PREDICTED: muscle M-line assembly protein unc-89-like isoform X1 [Solanum tuberosum	-3.23874	-1.06806	1.41621	-2.14118	3.005	3.42014	3.7105	2.76985	3.46797	3.37298	3.97	2.27457	6.77833	7.87446	9.05548	12.8319
CA08g03870	Pepper.v.1.55.chr08:67214146-67219562	26S protease regulatory subunit 6A homolog	2.0865	1.09354	-1.15863	1.64678	2.37779	2.18168	2.00912	2.58202	2.11813	2.24714	1.90572	2.9668	1.98104	2.90232	1.39006	20.3149
CA11g13280	Pepper.v.1.55.chr11:219312948-219316310	Detected protein of unknown function	2.0279	1.09098	1.0045	1.86717	0.258887	0.100215	0.0586148	0.442624	0.0554618	0.18108	0.0619471	1.08193	0.026194	0.102071	0.025707	3.82652
CA04g17570	Pepper.v.1.55.chr04:210473254-210477169	PREDICTED: serine carboxypeptidase-like 19-like [Solanum tuberosum	4.20161	1.36514	1.13978	3.50799	5.5033	4.59468	4.46902	5.65804	4.37564	4.82469	4.56439	6.63533	14.0929	24.4127	14.8265	173.404
CA02g28410	Pepper.v.1.55.chr02:167360620-167362577	Non-cell-autonomous protein pathway1	3.91961	1.87674	-1.02106	2.04545	0.908446	0.705534	0.369594	1.73417	0.384931	1.29316	0.354868	2.32558	0.154648	1.02212	0.121556	13.289
CA05g15880	Pepper.v.1.55.chr05:218151295-218153187	Chalcone isomerase-like protein	-10.7878	-1.66818	-1.21257	-7.84141	4.97713	6.87923	7.11787	4.81026	7.25826	6.51998	6.98019	3.54887	127.59	85.7806	98.1705	29.1741
CA09g13770	Pepper.v.1.55.chr09:233032889-233035983	Putative polyol/monosaccharide transporter	2.22488	-1.02616	-1.33762	1.70682	0.977213	0.958776	0.738516	1.26866	0.977583	0.940331	0.557912	1.71164	0.491937	0.620992	0.197621	7.98485
CA02g25790	Pepper.v.1.55.chr02:163131915-163136895	Serine/threonine protein kinase SAPK3	2.45926	-1.07922	1.00873	2.67726	2.25435	1.62836	1.69054	2.17142	1.68428	1.57429	1.69683	2.99505	1.24521	1.42483	1.08394	20.6641
CA04g14070	Pepper.v.1.55.chr04:192553512-192554309	Short-chain dehydrogenase/reductase	-4.58934	-1.70553	-1.05133	-2.82899	3.47877	4.41778	4.7834	3.21287	4.81964	4.04942	4.74742	2.54914	19.5569	13.5379	17.1914	15.4843
CA10g09690	Pepper.v.1.55.chr10:143910418-143910846	At5g09320	-2.67703	1.16205	1.08155	-2.87628	3.22138	4.00285	3.95213	3.26273	3.89598	4.11265	4.00908	2.58845	9.52602	14.1736	9.41265	15.8986
CA04g04400	Pepper.v.1.55.chr04:13352098-13352454	PREDICTED: probable LRR receptor-like serine/threonine-protein kinase At3g47570-like [Solanum tuberosum	-1.98808	1.15403	-1.77135	-4.06401	1.83259	3.32072	2.77609	2.19212	3.21899	3.42566	2.39413	1.40276	5.52724	8.18309	2.2553	5.77868
CA02g15920	Pepper.v.1.55.chr02:145980926-145981414	PREDICTED: putative esterase HI_1161-like [Solanum lycopersicum	-2.59868	-1.05581	-1.16176	-2.85947	4.84622	5.76084	5.69096	4.90573	5.80014	5.7218	5.58383	4.20605	41.8521	47.7379	33.2286	43.7913
CA03g34960	Pepper.v.1.55.chr03:253994653-253999960	BY-2 kinesin-like protein 10	2.27327	1.19427	1.09947	2.09282	2.34539	1.81339	1.75692	2.42078	1.68984	1.94597	1.82665	3.01142	1.25349	2.13021	1.26239	20.938
CA10g11580	Pepper.v.1.55.chr10:181982485-181985898	Heat shock cognate 70 kDa protein 2	1.49068	-1.18775	1.17027	2.07203	7.14436	6.51004	6.74781	6.89262	6.63533	6.3871	6.86218	7.43815	78.0931	77.8897	90.4293	259.628
CA07g11720	Pepper.v.1.55.chr07:189930822-189931502	Unknown protein	-33.1761	-1.73308	-1.54195	-29.5174	1.66573	5.7663	5.8559	1.64024	6.1766	5.38326	5.55184	0.499771	56.22	37.5533	32.4113	1.19188
CA06g13740	Pepper.v.1.55.chr06:200628804-200631265	Detected protein of unknown function	-3.58787	1.06107	1.40821	-2.70343	1.57603	2.29576	2.4881	1.45419	2.25339	2.33892	2.74726	0.904128	2.2579	3.17937	3.14311	2.8973
CA01g18060	Pepper.v.1.55.chr01:148718148-148722188	YTH domain family protein	15.0464	1.22771	1.08542	13.3025	2.74408	1.43612	1.35357	2.91143	1.29574	1.59171	1.41399	5.32534	0.77339	1.45457	0.775324	82.7598
CA07g01860	Pepper.v.1.55.chr07:7386630-7387987	Neighbor of COX4, putative	2.31136	1.09445	-1.0086	2.09389	2.73182	2.27003	2.19967	2.8192	2.20585	2.33606	2.1935	3.40225	2.15848	3.17356	1.86267	26.7452
CA05g01700	Pepper.v.1.55.chr05:2974165-2976431	Outward-rectifying potassium channel KCO1	-2.38043	1.17088	1.0475	-2.66081	1.19568	2.01871	1.9413	1.24335	1.90811	2.13571	1.97507	0.723846	1.59036	2.61522	1.49354	2.06728
CA11g04260	Pepper.v.1.55.chr11:16828778-16830683	Transcription factor, putative	-1.87522	1.27226	-1.00543	-2.39874	1.77419	2.46016	2.28868	1.90713	2.29259	2.63998	2.28477	1.37771	2.34109	4.25507	2.03001	5.64405
CA12g09930	Pepper.v.1.55.chr12:70534670-70538376	Calmodulin-binding protein	2.0709	1.03023	1.00303	2.01623	2.93423	2.47274	2.45354	2.9572	2.45135	2.49432	2.45572	3.50598	2.7404	3.71029	2.3958	28.4578
CA09g11980	Pepper.v.1.55.chr09:193614594-193615295	Hypothetical chloroplast RF2	-2.22783	1.22361	1.80874	-1.50713	0.40859	0.557401	0.743939	0.306139	0.430526	0.721667	1.28551	0.129867	0.173178	0.441106	0.654707	0.209448
CA01g11080	Pepper.v.1.55.chr01:40927449-40928288	PREDICTED: methylsterol monooxygenase 1-1-like [Solanum tuberosum	-2.09973	1.70901	1.24823	-2.87484	1.28734	1.95812	1.76203	1.4306	1.60934	2.3825	1.92922	0.859016	1.13776	3.33423	1.42004	2.6542
CA10g18980	Pepper.v.1.55.chr10:228024053-228026539	PREDICTED: nudix hydrolase 16, mitochondrial-like [Solanum tuberosum	-11.2561	-2.38389	-1.15012	-5.43055	1.52396	3.58486	4.16376	1.31208	4.26587	3.01256	4.06409	0.57146	12.8476	5.84897	9.89174	1.45624
CA02g17680	Pepper.v.1.55.chr02:149458741-149459990	Unknown protein	-3.45798	-1.31488	1.20547	-2.18162	0.929944	1.70716	2.04637	0.775795	1.91601	1.52108	2.18561	0.395678	1.60531	1.33723	1.84699	0.855293
CA10g12920	Pepper.v.1.55.chr10:195698098-195698795	DNA (Cytosine-5)-methyltransferase DRM1	6.45709	1.14291	1.02194	5.77361	0.851249	0.296463	0.230493	1.09489	0.215372	0.408086	0.246675	2.93756	0.086999	0.23008	0.085785	20.0083
CA05g19030	Pepper.v.1.55.chr05:230252232-230260594	Sulfate transporter	3.86235	1.48453	1.40791	3.663	4.7493	3.6539	3.61837	4.79594	3.38	3.95001	3.87355	5.82303	6.31447	12.5641	8.4264	109.675
CA03g34150	Pepper.v.1.55.chr03:252998108-253001137	Anion exchanger family protein (Fragment)	2.09461	1.14841	1.15405	2.1049	1.56308	1.0064	1.0096	1.55813	0.911523	1.11116	1.11823	2.18491	0.442881	0.797262	0.518362	11.9383
CA09g00990	Pepper.v.1.55.chr09:2138834-2139244	Unknown protein	-2.27944	1.14752	1.16137	-2.25226	7.51171	8.01234	8.02088	7.50371	7.91369	8.11222	8.12952	6.94084	202.409	274.657	235.063	203.119
CA11g11040	Pepper.v.1.55.chr11:164228436-164231423	PREDICTED: protein TRANSPARENT TESTA 12-like [Solanum lycopersicum	5.44775	1.3872	1.20797	4.74387	1.192	0.381169	0.320813	1.41626	0.212273	0.68445	0.484852	2.93051	0.086107	0.413061	0.169334	19.9341
CA03g06490	Pepper.v.1.55.chr03:19016484-19016837	Unknown protein	-3.7115	-1.58748	-1.19508	-2.79408	3.86562	4.83796	5.05261	3.70139	5.1828	4.51606	4.92569	3.03368	25.5859	19.4044	19.7959	21.2641
CA03g34440	Pepper.v.1.55.chr03:253399665-253411599	Coatomer beta subunit, putative	5.55773	1.15957	-1.03933	4.61154	2.118	1.37395	1.24316	2.34083	1.2713	1.48489	1.21565	3.69014	0.747249	1.28315	0.598881	31.7727
CA04g12110	Pepper.v.1.55.chr04:170198761-170200722	Acetolactate synthase	5.39724	1.04576	-1.0114	5.10287	6.64376	5.58657	5.5462	6.69211	5.55439	5.61894	5.53803	7.97025	34.5458	44.5908	32.0845	349.643
CA05g14180	Pepper.v.1.55.chr05:204206121-204212908	PREDICTED: protein spinster-like [Solanum tuberosum	2.34771	1.16621	1.42608	2.87085	1.70721	0.790302	0.907744	1.48633	0.687131	0.908963	1.19919	2.43044	0.296686	0.590327	0.583689	14.2955
CA04g02590	Pepper.v.1.55.chr04:8117448-8121712	Detected protein of unknown function	-2.52566	-1.23844	1.13719	-1.79335	0.628022	1.23611	1.48981	0.521074	1.39996	1.09143	1.58543	0.248773	0.882459	0.77693	0.951317	0.464859
CA02g02600	Pepper.v.1.55.chr02:26858821-26859135	Unknown protein	-18.9232	-1.79637	1.01907	-10.3371	2.56608	4.98257	5.4366	2.35178	5.423	4.57791	5.45024	1.20816	30.9349	20.3364	29.7196	4.5471
CA10g18350	Pepper.v.1.55.chr10:226212149-226212563	DnaJ/Hsp40 cysteine-rich domain superfamily protein isoform 1 [Theobroma cacao	-2.66359	1.08217	1.15202	-2.50209	5.00545	5.61428	5.65877	4.9661	5.55761	5.67154	5.76177	4.3484	34.6751	46.3179	37.8515	47.1554
CA04g21220	Pepper.v.1.55.chr04:218051356-218053803	Putative cysteine proteinase	10.2104	1.74985	1.03582	6.044	7.38692	6.23848	5.87323	7.84629	5.84791	6.65514	5.89867	9.25064	42.9263	93.7031	42.417	707.907
CA07g06630	Pepper.v.1.55.chr07:77879005-77886430	Heat shock 70 kDa protein, putative	9.4413	1.44433	1.0438	6.8231	1.58535	0.807737	0.615103	2.08184	0.584957	1.11536	0.646803	3.88579	0.242312	0.802496	0.237824	36.2545
CA04g07630	Pepper.v.1.55.chr04:49233741-49240602	PREDICTED: ATP-dependent RNA helicase-like protein DB10-like isoform X2 [Solanum tuberosum	3.65038	1.15832	-1.14657	2.74857	2.75484	2.27573	2.07116	3.02692	2.17218	2.38421	1.97485	3.84289	2.08674	3.34197	1.493	35.2825
CA03g05470	Pepper.v.1.55.chr03:14786845-14788212	PREDICTED: 1-aminocyclopropane-1-carboxylate oxidase homolog [Solanum tuberosum	5.26432	-1.04114	-1.52829	3.58628	2.98282	2.59901	2.30205	3.3676	2.62825	2.57009	2.01633	4.41258	3.24582	3.98541	1.55375	49.0268
CA11g17010	Pepper.v.1.55.chr11:250139553-250143533	Ef-hand calcium binding protein, putative	-2.46856	-1.16007	-1.06933	-2.27549	3.33102	4.03422	4.0941	3.28229	4.14274	3.92854	4.04603	2.74236	11.5841	12.35	9.7398	17.5809
CA04g10610	Pepper.v.1.55.chr04:130599956-130603394	PREDICTED: bidirectional sugar transporter SWEET1-like [Solanum lycopersicum	-1.72781	2.40369	1.66171	-2.49931	1.03407	1.25024	1.07414	1.2036	0.768562	2.03382	1.50123	0.712287	0.348435	2.3384	0.857345	2.01871
CA06g06790	Pepper.v.1.55.chr06:75708952-75710664	Knolle	-3.90261	-2.75003	-1.67702	-2.37988	1.19993	2.44239	2.88181	1.01696	3.27879	1.81934	2.53289	0.568452	5.82841	1.86331	2.58136	1.44557
CA02g16820	Pepper.v.1.55.chr02:147645619-147646431	Detected protein of unknown function	-3.34141	-1.1345	-1.21965	-3.59219	1.83603	3.09615	3.04191	1.86877	3.18852	3.00646	2.90205	1.1616	5.38921	5.81981	3.6144	4.26908
CA01g11030	Pepper.v.1.55.chr01:40849741-40851478	Flower, cultured cell, putative [Theobroma cacao	1.77515	1.00695	1.18802	2.09435	4.69137	4.05207	4.1695	4.55924	4.04708	4.05707	4.29563	5.12357	10.623	13.6258	11.9845	74.4064
CA08g11060	Pepper.v.1.55.chr08:129880298-129896039	Catalytic, putative	-3.49905	-1.79034	1.00744	-1.93997	3.34478	3.91485	4.36279	3.00136	4.35744	3.51721	4.36814	2.56117	13.91	8.81998	12.6391	15.5838
CA09g11210	Pepper.v.1.55.chr09:171228576-171230101	RPM1 interacting protein 4 transcript 2	2.63279	1.45339	1.07535	1.94798	1.9799	1.54265	1.34772	2.26626	1.29634	1.83576	1.40114	2.79773	0.774047	1.89425	0.761521	18.2205
CA02g28890	Pepper.v.1.55.chr02:167776248-167777854	Protein P21, putative	-4.49506	-1.42127	1.08977	-2.90219	1.66374	2.6804	3.00733	1.48287	2.94596	2.43878	3.06998	0.90164	4.37431	3.51133	4.20324	2.88556
CA11g10480	Pepper.v.1.55.chr11:132546301-132547207	Rho GTPase-activating protein	-1.66923	-1.23758	-1.882	-2.53842	2.02992	3.18768	2.85278	2.26822	3.34515	3.03763	2.43288	1.6937	6.12821	5.96581	2.34264	7.84855
CA02g09360	Pepper.v.1.55.chr02:122273848-122276058	B2 protein, putative	-2.06779	-1.07639	1.13664	-1.6901	2.48371	2.82406	2.96861	2.36277	2.87766	2.77146	3.06244	2.01435	4.1234	4.77038	4.18259	10.4134
CA04g14060	Pepper.v.1.55.chr04:192044267-192046898	PREDICTED: zinc finger homeobox protein 4-like [Solanum tuberosum	-2.48457	1.08244	1.10541	-2.43295	7.22744	7.82605	7.84107	7.2136	7.76911	7.8834	7.91369	6.6007	185.65	230.088	201.802	170.956
CA06g25020	Pepper.v.1.55.chr06:231666522-231675311	Enolase	-2.67934	1.14706	1.22307	-2.51282	2.11227	2.74632	2.79061	2.07875	2.64914	2.84708	2.93964	1.51777	3.31049	5.08698	3.74302	6.58483
CA03g01910	Pepper.v.1.55.chr03:3935532-3941397	Ribonuclease P protein subunit p25	2.1041	-1.03148	-1.38636	1.56549	2.35537	2.32796	2.1016	2.60906	2.35042	2.3057	1.87912	2.95232	2.4699	3.08045	1.34186	20.1368
CA01g22500	Pepper.v.1.55.chr01:174109569-174112986	Pectinesterase	-4.38706	-1.14931	1.05113	-3.63146	1.87753	3.05201	3.18981	1.79642	3.15405	2.95328	3.22598	1.09273	5.22768	5.56222	4.83411	3.88006
CA01g34810	Pepper.v.1.55.chr01:272625266-272626875	Ubiquitin-protein ligase, putative	3.57126	1.45617	1.15482	2.83222	1.80037	1.13426	0.993538	2.05536	0.895112	1.43729	1.10279	2.93922	0.431473	1.21695	0.51052	20.0249
CA06g16950	Pepper.v.1.55.chr06:212784727-212787852	Detected protein of unknown function	-5.63484	-1.24057	1.13157	-4.01399	2.17695	3.41872	3.66584	2.0302	3.57776	3.26675	3.75609	1.26172	7.40371	7.19689	7.70146	4.87343
CA11g01270	Pepper.v.1.55.chr11:3070029-3074500	Detected protein of confused Function	-2.45568	-1.11969	1.17249	-1.87053	6.88372	7.25063	7.44654	6.70261	7.33264	7.16954	7.56222	6.26609	136.423	136.627	154.338	141.688
CA06g11950	Pepper.v.1.55.chr06:185460218-185462321	Chloroplast photosystem II 22 kDa component	-2.74986	-1.29046	1.01947	-2.09023	10.7239	11.2652	11.4645	10.5375	11.4506	11.0827	11.4784	10.0191	2765.07	2634.36	3039.54	1083.75
CA01g21620	Pepper.v.1.55.chr01:167599868-167603659	Ubiquitin carboxyl-terminal hydrolase	2.82441	1.2365	1.12113	2.56089	2.37283	1.72063	1.65472	2.46734	1.57429	1.88056	1.73925	3.2372	1.09338	1.99461	1.13942	24.2751
CA12g21630	Pepper.v.1.55.chr12:233708504-233711414	Detected protein of unknown function	2.16297	2.05649	-1.02206	1.02908	1.88463	1.88988	1.42422	2.50082	1.44005	2.48023	1.40857	2.52158	0.929798	3.66038	0.767685	15.2003
CA03g01100	Pepper.v.1.55.chr03:2069233-2073928	Transcription factor, putative	-2.3701	1.09317	1.34302	-1.92916	1.77144	2.1379	2.27744	1.6629	2.07461	2.20312	2.50009	1.25515	1.89142	2.7815	2.50169	4.82897
CA11g18110	Pepper.v.1.55.chr11:253525918-253529878	PREDICTED: probable inactive purple acid phosphatase 29-like isoform X1 [Solanum tuberosum	4.03675	1.10527	-1.33171	2.74254	1.75779	1.50275	1.2081	2.18651	1.43228	1.57668	1.01901	3.0322	0.919411	1.42845	0.451725	21.2457
CA04g04240	Pepper.v.1.55.chr04:12930496-12937859	Auxin response factor 8	3.16959	1.24108	-1.19107	2.14421	2.48679	2.1927	1.91215	2.85165	2.04244	2.35403	1.79018	3.45448	1.8265	3.23764	1.209	27.5889
CA12g03670	Pepper.v.1.55.chr12:8356962-8357300	PREDICTED: epoxide hydrolase 3-like [Solanum tuberosum	-1.40718	3.17083	2.54778	-1.7513	1.84486	1.35566	1.2643	1.97818	0.758407	2.42327	2.10765	1.61484	0.340801	3.46581	1.70892	7.28175
CA03g01500	Pepper.v.1.55.chr03:3004058-3014256	Glutathione reductase	7.75962	1.77713	1.23417	5.38884	3.3822	2.28697	2.05568	3.76274	1.9095	2.73905	2.21304	5.16903	1.59293	4.64024	1.90041	76.1844
CA07g16130	Pepper.v.1.55.chr07:219922214-219930599	PREDICTED: B-cell receptor-associated protein 31-like [Glycine max	-3.51557	-1.10609	-1.08345	-3.44361	3.04698	4.1282	4.14336	3.03583	4.20158	4.05611	4.08595	2.27219	12.1084	13.6166	10.0438	12.8155
CA08g11610	Pepper.v.1.55.chr08:131216307-131218916	Glutathione synthetase	2.18455	1.24528	1.09028	1.91264	4.13303	3.63772	3.54473	4.24146	3.48293	3.7994	3.60763	4.73496	6.87322	11.0362	6.80971	59.2417
CA04g16940	Pepper.v.1.55.chr04:208371342-208373307	Lyase, putative	-2.01826	-1.23983	1.15499	-1.40941	0.469228	0.819548	1.08815	0.353403	0.989162	0.679018	1.19704	0.183932	0.501601	0.409727	0.58242	0.316966
CA04g02660	Pepper.v.1.55.chr04:8413678-8420125	Sphingosine kinase, putative	2.11864	1.29063	1.03857	1.70487	1.5513	1.21715	1.0739	1.75823	1.04695	1.41502	1.10155	2.18468	0.545716	1.18541	0.50925	11.9351
CA08g18050	Pepper.v.1.55.chr08:142535058-142539496	GTP-binding protein alpha subunit, gna, putative	2.04314	1.48999	1.23099	1.688	1.36278	0.883787	0.777358	1.54936	0.64177	1.21707	0.941592	1.97238	0.272083	0.92084	0.400517	10.0684
CA03g34580	Pepper.v.1.55.chr03:253632953-253642788	D-glycerate 3-kinase, chloroplast, putative	-2.03346	-1.01551	1.26607	-1.58158	3.36195	3.56119	3.73862	3.20239	3.57231	3.5501	3.91267	2.88874	7.37473	9.08571	8.68503	19.3281
CA11g01550	Pepper.v.1.55.chr11:3728753-3730261	NAC domain-containing protein	3.56166	1.15255	-1.07274	2.88071	1.12661	0.732481	0.584354	1.41219	0.637193	0.84202	0.535897	2.36844	0.26976	0.537206	0.18941	13.6622
CA02g25910	Pepper.v.1.55.chr02:163343467-163344330	Zinc finger protein, putative	2.50463	1.47776	-1.43605	1.18024	0.42153	0.882716	0.281369	1.32243	0.644872	1.20828	0.122766	1.44737	0.272643	0.912085	0.044688	6.09824
CA08g11540	Pepper.v.1.55.chr08:131056716-131057576	PREDICTED: protein FANTASTIC FOUR 3-like [Solanum tuberosum	-3.25624	1.24505	1.35535	-2.99124	2.74	3.43669	3.49468	2.69453	3.28222	3.59843	3.72089	2.01768	5.8413	9.43914	7.45001	10.4313
CA03g15540	Pepper.v.1.55.chr03:174164544-174164852	Protein regulator of cytokinesis, putative	-3.20824	-3.42453	-1.90302	-1.78283	0.943927	1.95301	2.52692	0.729542	3.03334	1.25744	2.10505	0.423267	4.71712	0.971345	1.70569	0.947098
CA01g11120	Pepper.v.1.55.chr01:41001799-41002343	PREDICTED: probable protein cornichon homolog 2-like isoform 2 [Solanum lycopersicum	-2.35731	1.46342	1.85284	-1.86187	2.55946	2.62231	2.77137	2.42179	2.36198	2.91133	3.25172	2.01457	2.50765	5.35991	4.95396	10.4144
CA04g20830	Pepper.v.1.55.chr04:217237601-217239059	Unknown protein	6.09358	3.76377	1.1922	1.93018	3.13708	2.62744	1.96262	4.19974	1.8399	3.75208	2.09352	4.70081	1.48179	10.6187	1.68885	57.7082
CA01g15410	Pepper.v.1.55.chr01:79399519-79411739	Aminophospholipid ATPase (Fragment)	2.75318	1.13515	1.08895	2.64111	0.486378	0.0707326	0.0596193	0.577041	0.0241638	0.20705	0.147099	1.60819	0.013547	0.117319	0.053181	7.22925
CA04g13780	Pepper.v.1.55.chr04:188752812-188759100	Cellulose synthase A catalytic subunit 6 [UDP-forming], putative	2.73372	1.40302	1.05304	2.0518	3.2129	2.72714	2.53079	3.46217	2.49379	2.98232	2.56835	4.01921	2.84915	5.71505	2.67831	39.5876
CA08g18480	Pepper.v.1.55.chr08:143241163-143241537	PREDICTED: protein EARLY FLOWERING 4-like [Solanum tuberosum	-1.6616	1.1394	-1.12332	-2.1267	1.73887	2.40338	2.22562	1.87775	2.31108	2.49936	2.14332	1.41074	2.38378	3.73059	1.77004	5.82913
CA02g15740	Pepper.v.1.55.chr02:145688168-145694727	Splicing factor 3B subunit, putative	2.5396	-1.02318	-1.11547	2.32947	3.09646	2.63738	2.57392	3.1728	2.65396	2.6209	2.4963	3.84091	3.32503	4.17898	2.49462	35.2019
CA03g35530	Pepper.v.1.55.chr03:255094200-255094520	lipid binding protein, putative [Ricinus communis	-4.04089	-6.48354	-3.44179	-2.14512	0.730469	2.32351	3.01413	0.563098	4.03481	1.33803	2.25165	0.236975	10.5279	1.07667	1.97316	0.437251
CA03g08140	Pepper.v.1.55.chr03:24730646-24731629	PREDICTED: 2-hydroxyisoflavanone dehydratase-like isoform X1 [Solanum tuberosum	-5.78564	1.1922	1.96756	-3.50568	2.8427	3.52633	3.85924	2.59748	3.40179	3.65542	4.3782	1.84573	6.40497	9.90993	12.745	9.05368
CA01g25540	Pepper.v.1.55.chr01:208887870-208894139	Dehydroquinate dehydratase/shikimate:NADP oxidoreductase	3.05665	-1.08615	1.0494	3.48396	1.4392	0.711879	0.808011	1.26797	0.773979	0.654761	0.843539	2.45549	0.351402	0.392359	0.345132	14.5486
CA05g18360	Pepper.v.1.55.chr05:228783820-228786540	Epoxide hydrolase	-3.382	1.02691	-1.11854	-3.88469	3.46971	4.63897	4.53833	3.54665	4.61986	4.65817	4.45824	2.70037	17.027	21.6172	13.5772	17.0815
CA10g18550	Pepper.v.1.55.chr10:227052259-227054255	Ubiquitin conjugating enzyme S	-2.65632	-1.05265	1.13996	-2.21364	5.90855	6.42903	6.55997	5.79062	6.46615	6.39213	6.65514	5.24571	68.5933	78.0278	76.0945	79.4473
CA12g11940	Pepper.v.1.55.chr12:135175866-135180537	Cellulose synthase catalytic subunit protein	2.47515	-1.14619	-1.19959	2.36497	0.225581	0.176334	0.106589	0.373188	0.300366	0.10352	0.0378245	1.34534	0.121768	0.060315	0.017077	5.41525
CA06g22570	Pepper.v.1.55.chr06:227142424-227147080	Strictosidine synthase, putative	-4.89355	-1.61233	-1.07044	-3.24885	3.62812	4.69106	4.99894	3.40467	5.04828	4.35913	4.95008	2.6592	23.2622	17.0841	20.1346	16.6794
CA12g14340	Pepper.v.1.55.chr12:191203284-191207764	Mitochondrial carrier protein, putative	4.74528	1.18789	1.00325	4.00769	0.355609	0.122523	0.0525527	0.829078	0.0502624	0.29867	0.0549473	2.30144	0.024025	0.166867	0.023594	13.0701
CA08g11040	Pepper.v.1.55.chr08:129849918-129859643	Nucleotide binding protein, putative	4.87886	1.08377	-1.09396	4.1151	0.622122	0.340989	0.213472	0.993745	0.287861	0.403923	0.158306	2.44485	0.117164	0.228361	0.057498	14.4381
CA03g28830	Pepper.v.1.55.chr03:241997892-242000843	Detected protein of unknown function	-2.71468	-1.06705	-1.18267	-3.00883	3.44423	4.43414	4.3585	3.50401	4.4812	4.38758	4.23915	2.79837	15.2546	17.5749	11.4971	18.2246
CA02g27700	Pepper.v.1.55.chr02:166212277-166213929	PREDICTED: pentatricopeptide repeat-containing protein At3g29290-like [Vitis vinifera	2.76639	1.38031	1.18087	2.36668	0.896712	0.346725	0.280312	1.10916	0.184964	0.649955	0.424812	1.89282	0.074772	0.389589	0.146874	9.38833
CA05g05110	Pepper.v.1.55.chr05:17691829-17693225	Centromere/kinetochore protein zw10-like protein	2.13844	1.30991	-1.13681	1.43604	2.38875	2.274	1.99294	2.72563	2.08758	2.47705	1.90259	2.99915	1.92009	3.64696	1.38638	20.7438
CA04g20680	Pepper.v.1.55.chr04:217049258-217052529	Agglutinin (Fragment)	-5.01384	-1.96082	-1.2877	-3.29265	1.74948	3.10501	3.44127	1.57853	3.6285	2.65704	3.26371	0.93779	7.73638	4.33465	4.99861	3.06834
CA01g13610	Pepper.v.1.55.chr01:64511919-64512440	Hsp20/alpha crystallin family protein	-6.25246	-1.75084	1.00094	-3.56776	1.26733	2.71846	3.15302	1.09266	3.15234	2.3443	3.1537	0.509279	5.21817	3.19774	4.53532	1.22484
CA04g22490	Pepper.v.1.55.chr04:220584659-220584997	Unknown protein	-2.70843	-1.20461	-1.11168	-2.49948	4.22408	5.02018	5.07931	4.1749	5.15625	4.88769	5.00351	3.56606	25.215	25.7479	20.9335	29.5831
CA07g11300	Pepper.v.1.55.chr07:184629484-184631857	Effector of transcription2, putative [Theobroma cacao	3.72076	1.01642	1.02041	3.73538	0.746019	0.240689	0.243368	0.737808	0.229228	0.252723	0.25838	2.15398	0.091754	0.139371	0.090104	11.6155
CA07g00430	Pepper.v.1.55.chr07:1511759-1519737	PREDICTED: FGGY carbohydrate kinase domain-containing protein-like [Solanum lycopersicum	2.03072	-1.0366	1.00585	2.11736	2.48744	1.99387	2.02417	2.4502	2.01997	1.96811	2.02838	3.05038	1.78642	2.181	1.57482	21.4947
CA12g00690	Pepper.v.1.55.chr12:2022713-2023084	Unknown protein	-2.42943	1.21642	-1.17168	-3.46257	2.05813	3.16249	2.90779	2.23841	3.02432	3.30697	2.79575	1.51513	4.68383	7.43487	3.29138	6.57231
CA05g04830	Pepper.v.1.55.chr05:15986427-15986858	PREDICTED: multiprotein-bridging factor 1c-like [Cucumis sativus	1.55107	-5.18527	-1.23299	6.52295	4.20832	2.77526	4.05184	2.88243	4.20574	1.83132	3.90358	4.53684	12.1293	1.88231	8.60982	52.3448
CA05g12000	Pepper.v.1.55.chr05:164544750-164555119	PREDICTED: IST1 homolog isoform X1 [Cicer arietinum	2.94718	1.44311	1.1549	2.35859	2.60317	1.97695	1.83092	2.81078	1.72999	2.25916	1.93775	3.49709	1.30937	2.9396	1.43325	28.2761
CA01g21330	Pepper.v.1.55.chr01:166018865-166019377	PREDICTED: structure-specific endonuclease subunit SLX1-like [Solanum tuberosum	2.01993	1.09446	-1.30632	1.41282	0.57126	0.704363	0.406076	0.990885	0.642257	0.772474	0.256747	1.27105	0.272107	0.480176	0.089458	4.93189
CA12g18500	Pepper.v.1.55.chr12:226153614-226160455	Vacuolar processing enzyme-1b	7.76271	2.11722	1.46196	5.36022	4.09978	2.82164	2.59148	4.4639	2.33197	3.41414	2.87987	5.83643	2.43332	8.11014	3.54852	110.089
CA11g00200	Pepper.v.1.55.chr11:332064-337414	Detected protein of unknown function	-2.04874	-1.08659	1.11881	-1.68526	1.5008	1.88203	2.02224	1.39674	1.94288	1.82308	2.10484	1.07011	1.65165	1.86821	1.70525	3.75685
CA04g00440	Pepper.v.1.55.chr04:553789-561971	Cellulose synthase, putative	2.20938	-1.10633	-1.14177	2.1408	0.813794	0.536235	0.509524	0.856456	0.61406	0.468274	0.422785	1.56643	0.257389	0.269833	0.146248	6.93446
CA04g18880	Pepper.v.1.55.chr04:213861415-213861564	1-O-acylglucose:anthocyanin-O-acyltransferase	-15.7886	-1.25087	1.10716	-11.4005	4.06319	6.2045	6.44108	3.91395	6.36806	6.04513	6.51492	2.53411	64.0965	59.713	67.4259	15.3081
CA09g14540	Pepper.v.1.55.chr09:239967080-239982349	2-oxoglutarate-dependent dioxygenase	2.88321	-1.15022	-1.04783	3.16494	0.565116	0.114666	0.217429	0.298027	0.253728	0.0518203	0.186322	1.714	0.10262	0.029771	0.067232	8.00029
CA03g27980	Pepper.v.1.55.chr03:240150556-240151353	Detected protein of unknown function	-2.37183	-1.15008	-1.47953	-3.05125	3.07861	4.22708	4.0367	3.22379	4.32915	4.12741	3.76401	2.51801	13.5895	14.2827	7.74477	15.1683
CA11g10540	Pepper.v.1.55.chr11:133369830-133371261	PREDICTED: ubiquitin-conjugating enzyme E2 20-like [Citrus sinensis	-3.76257	-1.88199	1.14683	-1.74328	3.10717	3.52355	4.10672	2.66594	4.00908	3.09682	4.20674	2.29502	10.329	6.30147	11.2083	13.0296
CA01g26220	Pepper.v.1.55.chr01:215987263-215996508	PREDICTED: ubiquitin-like-specific protease ESD4-like [Solanum tuberosum	1.96639	-1.04051	1.01046	2.06744	1.02982	0.607398	0.644178	0.971025	0.636717	0.57943	0.651726	1.62727	0.269127	0.339902	0.240286	7.35617
CA03g15480	Pepper.v.1.55.chr03:173770454-173777744	beta-fructosidase [Solanum tuberosum	2.03138	-1.09229	1.05435	2.33946	2.24786	1.65277	1.75543	2.11639	1.71767	1.59032	1.79403	2.81649	1.29204	1.45151	1.21483	18.4355
CA05g12170	Pepper.v.1.55.chr05:169095789-169099946	Detected protein of confused Function	-4.50804	-1.03801	1.53701	-2.8256	2.31364	2.99504	3.31767	2.08864	3.02207	2.96825	3.6422	1.4697	4.67714	5.64563	7.02343	6.25615
CA10g02820	Pepper.v.1.55.chr10:8099079-8101214	Orcinol O-methyltransferase-like protein	-2.46797	2.27616	1.72678	-3.25317	5.11321	5.58	5.39783	5.28577	5.01815	6.20475	5.80623	4.50291	22.9687	67.3416	39.2725	51.4681
CA04g19910	Pepper.v.1.55.chr04:215813484-215814464	Cytidine deaminase	-2.30294	-1.14444	1.00062	-2.01104	2.81545	3.38117	3.48033	2.73523	3.47989	3.28524	3.48078	2.2773	6.85696	7.31561	6.14693	12.8566
CA01g17470	Pepper.v.1.55.chr01:131557628-131560384	PREDICTED: proline-rich receptor-like protein kinase PERK9-like [Solanum lycopersicum	-2.02987	1.14296	1.09535	-2.1181	2.42842	2.95565	2.9258	2.4532	2.86084	3.05361	2.99223	1.97084	4.06386	6.06227	3.92435	10.0518
CA10g08170	Pepper.v.1.55.chr10:103281290-103288189	Ptm1, putative	2.36347	-1.15297	-1.12274	2.42709	1.07055	0.67347	0.695417	1.03677	0.783928	0.578577	0.616899	1.8578	0.357888	0.339663	0.223789	9.13243
CA03g07740	Pepper.v.1.55.chr03:23469403-23475580	Protein TIME FOR COFFEE	5.05123	1.12718	1.05788	4.74069	1.09921	0.432454	0.393133	1.20915	0.354637	0.527348	0.435809	2.77244	0.141842	0.306575	0.151795	17.9149
CA07g06870	Pepper.v.1.55.chr07:89129019-89136514	PREDICTED: RRP12-like protein-like [Solanum lycopersicum	3.28228	1.11926	-1.15171	2.54627	1.91468	1.5234	1.33853	2.17911	1.44429	1.60683	1.24052	2.95522	0.934495	1.48167	0.620026	20.1958
CA03g10140	Pepper.v.1.55.chr03:42057695-42058852	Rho termination factor, putative [Theobroma cacao	-2.81837	-1.41084	1.31028	-1.5246	4.84676	5.00719	5.45307	4.45046	5.26162	4.76506	5.65149	4.15663	27.4314	23.2767	34.7943	42.7273
CA04g05160	Pepper.v.1.55.chr04:16128796-16130073	Aromatic and neutral amino acid transporter (Fragment)	6.94714	1.95689	1.02197	3.62807	3.564	2.84222	2.41452	4.19531	2.3989	3.36746	2.43024	5.22666	2.603	7.85636	2.33232	78.6246
CA03g00320	Pepper.v.1.55.chr03:666762-671086	PREDICTED: UV radiation resistance-associated gene protein-like isoform X1 [Citrus sinensis	-2.07947	1.00792	-1.07398	-2.251	2.91233	3.59659	3.53904	2.95969	3.5909	3.60229	3.48793	2.43172	7.49211	9.46595	6.17521	14.3048
CA04g19640	Pepper.v.1.55.chr04:215130502-215130993	PREDICTED: cytochrome P450 82A3-like [Solanum tuberosum	-2.26431	1.07974	1.7395	-1.40549	1.59738	1.54791	1.85029	1.33633	1.49356	1.60424	2.29223	1.11316	0.996645	1.47711	2.04597	4.00153
CA01g25880	Pepper.v.1.55.chr01:214490955-214491317	NADH-plastoquinone oxidoreductase subunit 3 (chloroplast) [Capsicum annuum	-5.5757	-1.15388	1.32054	-3.65922	2.23789	3.29185	3.59168	2.05108	3.39671	3.19022	3.79784	1.31869	6.3899	6.78536	7.94504	5.24293
CA03g34620	Pepper.v.1.55.chr03:253662745-253668506	Zinc phosphodiesterase ELAC protein	3.17983	1.17943	-1.17181	2.30077	0.637009	0.550408	0.309247	1.13377	0.44409	0.68218	0.215348	1.8843	0.179607	0.41101	0.075542	9.31639
CA05g12470	Pepper.v.1.55.chr05:176819256-176823550	ATP synthase subunit beta	6.94634	1.24561	1.04733	5.84063	5.729	4.58798	4.46552	5.8861	4.43229	4.74914	4.49901	7.29526	14.7095	23.0044	14.0868	240.952
CA03g36130	Pepper.v.1.55.chr03:256102419-256105226	Detected protein of unknown function	-2.7154	-1.50075	-1.06047	-1.91877	2.08591	2.7035	2.9695	1.89906	3.01216	2.42647	2.92745	1.48629	4.63273	3.474	3.70443	6.36632
CA02g23910	Pepper.v.1.55.chr02:160023352-160036087	DNA ligase	-2.02974	-1.01035	1.27863	-1.57116	1.11455	1.37456	1.5492	0.988911	1.38201	1.36715	1.73661	0.715316	0.857602	1.11542	1.1348	2.03225
CA03g22850	Pepper.v.1.55.chr03:225083108-225083652	PREDICTED: RNA polymerase II subunit A C-terminal domain phosphatase SSU72-like [Fragaria vesca subsp. vesca	-3.92963	-1.05086	1.0503	-3.56035	2.18803	3.28084	3.35203	2.14156	3.31682	3.24524	3.38762	1.41323	5.99546	7.06809	5.62665	5.84458
CA01g30520	Pepper.v.1.55.chr01:254673654-254676237	PREDICTED: WAS/WASL-interacting protein family member 1-like [Solanum tuberosum	-2.07564	1.2554	1.21845	-2.13857	4.18573	4.62164	4.6008	4.2047	4.46048	4.78862	4.74553	3.69197	15.0288	23.6166	17.1561	31.818
CA07g06700	Pepper.v.1.55.chr07:80642930-80646470	Detected protein of confused Function	8.52464	1.43632	1.19898	7.11602	5.66194	4.31483	4.1904	5.83007	4.06154	4.58392	4.32335	7.41499	10.7633	20.4234	12.246	256.888
CA07g16300	Pepper.v.1.55.chr07:220506756-220508216	PsPK3 protein	-2.05392	1.24855	1.45195	-1.76619	0.726809	1.02206	1.1113	0.668442	0.874398	1.19465	1.41239	0.374012	0.417843	0.896383	0.772467	0.792744
CA09g09900	Pepper.v.1.55.chr09:131786744-131796888	Alcohol dehydrogenase class III	2.14176	1.09035	-1.02321	1.91973	5.74788	5.31981	5.2412	5.83408	5.25778	5.38257	5.22468	6.32347	27.3154	37.5492	24.8367	145.993
CA10g13100	Pepper.v.1.55.chr10:196571860-196573439	PREDICTED: macrophage migration inhibitory factor homolog [Solanum tuberosum	-5.28878	-1.00289	1.50662	-3.50023	2.63092	3.50035	3.78656	2.43206	3.50243	3.49826	4.09375	1.69081	6.97437	8.68991	10.1119	7.83659
CA08g02960	Pepper.v.1.55.chr08:42236730-42242912	Ferrochelatase	2.73424	1.29226	1.38143	2.92291	2.75053	1.82851	1.87151	2.68733	1.65289	2.02279	2.11905	3.5702	1.2002	2.31707	1.72905	29.6309
CA04g13740	Pepper.v.1.55.chr04:188361672-188362609	fruit-ripening protein [Solanum lycopersicum	3.5001	2.5649	1.42671	1.94691	9.67666	8.9561	8.55489	10.1305	8.30238	9.66129	8.81507	10.6225	288.632	774.367	379.996	1440.56
CA09g08260	Pepper.v.1.55.chr09:76127936-76131147	Aromatic amino acid decarboxylase 1A	1.88238	-1.1844	-1.03379	2.15663	0.602991	0.189892	0.322971	0.354532	0.347829	0.103669	0.299889	1.21244	0.139059	0.060522	0.102496	4.57453
CA08g19040	Pepper.v.1.55.chr08:143974175-143975542	Sulfate transporter, putative	-2.89552	-1.24087	1.51381	-1.54145	1.73882	1.90714	2.34929	1.41156	2.06916	1.75781	2.66734	1.13352	1.87953	1.75926	2.92524	4.12042
CA03g20610	Pepper.v.1.55.chr03:218277030-218278574	Cytochrome P450	3.34256	-1.21284	-1.25201	3.238	1.55915	1.09142	1.06507	1.59773	1.23946	0.961063	0.915215	2.65617	0.715716	0.641289	0.385436	16.6452
CA03g29140	Pepper.v.1.55.chr03:242771959-242773508	PREDICTED: strictosidine synthase 1-like [Solanum lycopersicum	-9.30377	-9.47638	-1.73562	-1.704	0.654376	1.92726	3.72234	0.338807	4.14125	0.896912	3.3458	0.127984	11.5779	0.581394	5.40141	0.205273
CA10g00370	Pepper.v.1.55.chr10:425876-432538	PREDICTED: telomere length regulation protein TEL2 homolog [Vitis vinifera	2.33648	-1.01293	-1.06048	2.23172	0.252777	0.125243	0.0822253	0.385021	0.134855	0.116316	0.0501355	1.27447	0.055753	0.067558	0.021884	4.95252
CA11g15320	Pepper.v.1.55.chr11:243825327-243829040	BZIP transcription factor bZIP114	3.44809	-1.10464	-1.02183	3.72754	0.879388	0.31153	0.375586	0.729409	0.391483	0.247906	0.360334	2.14613	0.157856	0.1373	0.124082	11.5261
CA02g29530	Pepper.v.1.55.chr02:168603246-168606139	Formate dehydrogenase	24.2363	3.50778	1.49915	10.3581	5.57633	3.95106	3.42782	6.42754	3.14817	4.95873	3.73232	8.33142	5.20103	27.157	7.53381	420.264
CA04g21250	Pepper.v.1.55.chr04:218113137-218116448	Detected protein of confused Function	-3.15291	-1.40087	-1.1132	-2.50546	2.21921	3.09913	3.27355	2.10097	3.35182	2.8655	3.19711	1.54042	6.16132	5.16588	4.71209	6.75861
CA11g00620	Pepper.v.1.55.chr11:1114524-1117671	PREDICTED: probable serine/threonine-protein kinase At1g18390-like [Solanum tuberosum	2.19834	1.30796	-1.06504	1.57811	0.664692	0.558172	0.348752	1.06383	0.397153	0.784473	0.30625	1.44267	0.160222	0.493858	0.10486	6.06008
CA08g09050	Pepper.v.1.55.chr08:126496123-126497380	Hypothetical chloroplast RF1	-2.10026	-1.36371	1.16286	-1.32442	0.437634	0.7527	1.11255	0.296082	1.00902	0.56149	1.2267	0.156129	0.515079	0.32965	0.607434	0.260121
CA02g28440	Pepper.v.1.55.chr02:167372571-167374849	Non-cell-autonomous protein pathway1	-2.79017	-1.79015	-1.11641	-1.74008	1.39724	2.01692	2.39948	1.17447	2.48023	1.64015	2.32136	0.841003	2.80679	1.53825	2.11135	2.56922
CA05g03730	Pepper.v.1.55.chr05:9981623-9987236	Calcium dependent protein kinase	2.0417	1.06026	-1.06752	1.80386	2.92843	2.5946	2.50516	3.03299	2.55274	2.63715	2.45847	3.48824	3.01191	4.24544	2.40174	28.1121
CA03g14040	Pepper.v.1.55.chr03:140551825-140552797	PREDICTED: putative pterin-4-alpha-carbinolamine dehydratase-like [Solanum lycopersicum	-3.60951	-1.19858	1.16139	-2.593	7.24903	7.88622	8.12518	7.03584	8.01796	7.75664	8.23382	6.38202	221.411	212.208	254.472	151.369
CA06g22110	Pepper.v.1.55.chr06:226087341-226100496	Lupus la ribonucleoprotein, putative	2.29494	-1.01198	-1.16295	1.99703	1.5546	1.27603	1.1707	1.69446	1.28465	1.26746	1.06686	2.26532	0.75878	0.98547	0.484022	12.7332
CA09g04660	Pepper.v.1.55.chr09:22482718-22483644	PREDICTED: probable histone H2A.4 isoform 1 [Vitis vinifera	-1.48688	-2.22498	-1.40728	1.06333	6.76649	6.95079	7.30098	6.44194	7.55159	6.3978	7.05868	6.48639	154.965	78.1209	104.597	161.068
CA11g01870	Pepper.v.1.55.chr11:4556091-4556655	PREDICTED: tRNA(adenine(34)) deaminase, chloroplastic-like [Solanum tuberosum	-3.98377	-1.62584	-1.41301	-3.46229	2.28002	3.6168	3.72662	2.21283	3.98435	3.28316	3.48557	1.49144	10.1641	7.29685	6.16571	6.40686
CA09g13190	Pepper.v.1.55.chr09:226107801-226112515	EMB1473	-2.03246	-1.21551	1.14897	-1.45531	6.53221	6.72124	6.96294	6.30546	6.86349	6.58193	7.06383	6.0406	93.8779	88.8601	105.044	125.089
CA06g26880	Pepper.v.1.55.chr06:234547334-234549708	Nucleolar GTP-binding protein, putative	2.06995	-1.10448	-1.11744	2.04593	2.1615	1.78658	1.77779	2.17218	1.85969	1.71633	1.6995	2.74909	1.50988	1.67755	1.08597	17.679
CA03g12830	Pepper.v.1.55.chr03:109327292-109330345	PREDICTED: protein FAR-RED IMPAIRED RESPONSE 1-like isoform X1 [Solanum tuberosum	2.23881	1.00808	-1.01502	2.18799	1.49184	1.04705	1.03045	1.51588	1.04126	1.05287	1.01975	2.18248	0.541873	0.739107	0.45204	11.9177
CA10g13510	Pepper.v.1.55.chr10:200395515-200404259	probable mitochondrial-processing peptidase subunit beta-like [Solanum tuberosum	6.31866	1.23832	1.06903	5.45488	4.05569	2.99225	2.88978	4.1995	2.84203	3.15041	2.93833	5.59795	3.99826	6.56153	3.73955	96.2207
CA04g16300	Pepper.v.1.55.chr04:205557754-205557981	Hydroxyproline-rich glycoprotein family protein	-5.13874	1.02714	1.60928	-3.27985	2.79958	3.55193	3.86065	2.57571	3.53266	3.5713	4.21908	1.85767	7.15743	9.2199	11.294	9.12992
CA10g03360	Pepper.v.1.55.chr10:11207599-11208514	PREDICTED: valine--tRNA ligase-like [Solanum lycopersicum	-2.02635	1.19963	1.3929	-1.74518	2.1971	2.41447	2.51445	2.10974	2.28674	2.54933	2.76483	1.74595	2.32501	3.91013	3.19286	8.23273
CA06g18850	Pepper.v.1.55.chr06:218174631-218175020	PREDICTED: protein DCL, chloroplastic-like [Solanum tuberosum	4.73164	1.60057	1.2147	3.59093	3.81034	2.88953	2.70676	4.06763	2.57009	3.24868	2.85069	5.09303	3.06411	7.0844	3.44506	73.0519
CA09g09720	Pepper.v.1.55.chr09:127594152-127601174	Tudor/PWWP/MBT domain-containing protein, putative isoform 2 [Theobroma cacao	2.69811	-1.01128	-1.02772	2.65495	0.130664	0.0424173	0.0246238	0.225083	0.0512742	0.0350903	0.0118253	1.44378	0.024169	0.020903	0.007904	6.06512
CA02g29010	Pepper.v.1.55.chr02:167940459-167941604	Ankyrin repeat domain protein, putative	-2.90735	-1.26482	-1.18622	-2.72668	4.85038	5.75536	5.80283	4.81071	5.92733	5.58839	5.68095	4.14125	46.2541	43.3999	35.6014	42.3062
CA03g08220	Pepper.v.1.55.chr03:25178588-25191510	Enoyl-CoA-hydratase	-2.28613	-1.08642	1.17525	-1.7905	1.46463	1.88417	2.0581	1.34086	1.94491	1.82533	2.17787	0.98497	1.65533	1.87239	1.8311	3.30924
CA05g02800	Pepper.v.1.55.chr05:6362696-6367167	Detected protein of unknown function	-2.14044	1.04371	1.07343	-2.08117	4.23847	4.75135	4.77143	4.22063	4.72059	4.78231	4.82282	3.72492	18.2666	23.5064	18.3613	32.5342
CA04g04250	Pepper.v.1.55.chr04:12939224-12946323	Lectin-like protein kinase	4.14583	1.16289	-1.29363	2.75591	1.082	0.939153	0.623817	1.62895	0.836583	1.0543	0.465163	2.51683	0.394314	0.740396	0.161276	15.1509
CA12g06250	Pepper.v.1.55.chr12:22058200-22059522	UDP-glucose:flavonoid 3-O-glucosyltransferase	8.42806	1.92996	1.0707	4.67569	0.875475	0.379626	0.175717	1.89141	0.13322	1.08179	0.23177	3.30697	0.054994	0.764577	0.081032	25.2597
CA05g03070	Pepper.v.1.55.chr05:7457660-7459484	Cytochrome P450 CYP736A54	11.7129	1.62305	1.32087	9.53224	1.63317	0.46909	0.387351	1.9778	0.235535	0.934238	0.637022	4.18705	0.095453	0.614618	0.234356	43.3296
CA11g19040	Pepper.v.1.55.chr11:255911941-255913025	PREDICTED: proline-rich receptor-like protein kinase PERK12-like [Solanum tuberosum	-4.27602	-2.12759	-1.00813	-2.02613	0.375865	1.53494	2.16746	0.266178	2.1733	1.08408	2.16162	0.0653556	2.08798	0.766933	1.80149	0.092631
CA12g22920	Pepper.v.1.55.chr12:235652709-235655955	Putative serine/arginine-rich protein	2.55527	-1.20401	-1.39819	2.2004	3.45859	3.19427	3.07974	3.5872	3.331	3.06315	2.84744	4.20091	6.05396	6.10497	3.43749	43.6667
CA08g11390	Pepper.v.1.55.chr08:130521471-130529336	Breast carcinoma amplified sequence, putative	3.76947	1.0482	-1.02283	3.51588	0.248027	0.0920725	0.045043	0.506993	0.0641791	0.132089	0.0316126	1.94597	0.029331	0.076225	0.014394	9.83633
CA12g01060	Pepper.v.1.55.chr12:2569304-2571755	PREDICTED: early nodulin-like protein 2-like [Solanum lycopersicum	-6.83628	-1.98416	-1.73196	-5.96736	2.69556	4.69007	4.79777	2.63505	5.21031	4.22178	4.4179	1.64468	26.2077	15.3383	13.1629	7.49475
CA03g12740	Pepper.v.1.55.chr03:106835350-106838866	PREDICTED: protein yippee-like isoform 1 [Solanum lycopersicum	-2.46763	1.19349	1.1519	-2.55673	5.48856	6.1009	6.0758	5.51124	5.97465	6.22983	6.17866	4.87553	47.7722	68.4825	51.8138	64.1468
CA01g19360	Pepper.v.1.55.chr01:158726277-158728280	Detected protein of unknown function	-2.08158	-1.52447	1.26953	-1.07556	0.434355	0.475847	1.02672	0.201308	0.868903	0.260593	1.21319	0.15551	0.414596	0.144107	0.59732	0.259103
CA11g12800	Pepper.v.1.55.chr11:212263140-212263487	PREDICTED: probable myosin light chain kinase DDB_G0279831-like [Solanum tuberosum	-2.33263	-1.46446	-1.09016	-1.73644	0.82843	1.46407	1.70148	0.712837	1.76489	1.21452	1.64034	0.418386	1.36253	0.917987	1.01316	0.930932
CA01g20410	Pepper.v.1.55.chr01:161847616-161849002	ATP synthase subunit alpha, chloroplastic	-3.86868	-1.3283	1.09528	-2.65916	1.13534	2.12714	2.40651	1.00354	2.34176	1.93219	2.47306	0.521217	2.45365	2.09489	2.43675	1.26843
CA03g12600	Pepper.v.1.55.chr03:98966048-98967119	Polypyrimidine tract-binding protein 1	-2.88114	-1.21543	-1.03857	-2.46188	5.57681	6.30442	6.41937	5.47695	6.44672	6.16525	6.39213	4.86549	67.8571	65.577	60.5453	63.5637
CA05g11020	Pepper.v.1.55.chr05:136903510-136907433	Spindle and kinetochore-associated protein 1 isoform 1 [Theobroma cacao	-6.12621	-2.32414	-1.42434	-3.75444	1.97761	3.52814	3.92512	1.77759	4.18855	2.97185	3.67825	1.06326	12.0285	5.66855	7.2174	3.72156
CA07g08600	Pepper.v.1.55.chr07:124948671-124951740	PREDICTED: protein FAR-RED ELONGATED HYPOCOTYL 3-like isoform X1 [Solanum tuberosum	2.02855	-1.03212	1.03219	2.16111	0.67695	0.267987	0.313784	0.578148	0.291759	0.246152	0.337472	1.35792	0.11802	0.136263	0.115825	5.50233
CA02g15430	Pepper.v.1.55.chr02:144734576-144735049	Detected protein of unknown function	-7.97653	-1.47546	-1.12107	-6.06068	5.3332	6.91604	7.1194	5.18086	7.20231	6.64115	7.03743	4.04167	121.671	92.6668	102.172	40.0671
CA08g09660	Pepper.v.1.55.chr08:127020156-127020638	PREDICTED: putative RING-H2 finger protein ATL69-like [Solanum lycopersicum	-4.73084	-2.38613	-1.3195	-2.6161	0.832945	2.20273	2.71029	0.676958	2.91766	1.66299	2.51767	0.275571	4.26308	1.57775	2.5437	0.530105
CA05g04410	Pepper.v.1.55.chr05:14374963-14377256	NAC transcription factor	3.73633	-1.21077	-1.11562	4.055	1.55572	0.881612	0.948103	1.44662	1.0303	0.754379	0.87246	2.77408	0.531759	0.463557	0.361936	17.9394
CA07g01220	Pepper.v.1.55.chr07:3389760-3391755	Tetratricopeptide repeat protein	2.96583	1.52599	1.49577	2.90708	1.66421	0.717403	0.707792	1.68681	0.474622	1.08437	1.05551	2.62395	0.192899	0.76696	0.475808	16.2809
CA08g12290	Pepper.v.1.55.chr08:132368240-132369064	Cullin 1-like protein B	2.0075	1.23473	1.15982	1.88571	1.21377	0.733644	0.695929	1.27955	0.597148	0.90134	0.81105	1.81645	0.248807	0.584315	0.327029	8.81736
CA03g26380	Pepper.v.1.55.chr03:236839860-236841180	Detected protein of unknown function	2.38741	1.48081	1.28854	2.07743	2.49461	1.84045	1.75227	2.62015	1.57892	2.1453	1.94465	3.2001	1.09865	2.63841	1.44315	23.6652
CA02g23770	Pepper.v.1.55.chr02:159813844-159825854	PREDICTED: LOW QUALITY PROTEIN: lisH domain and HEAT repeat-containing protein KIAA1468 homolog [Cucumis sativus	2.46184	1.02756	-1.03484	2.31517	0.161355	0.0865485	0.0369341	0.378106	0.0691337	0.10835	0.0197317	1.31947	0.031169	0.062935	0.010195	5.24761
CA06g08740	Pepper.v.1.55.chr06:133803198-133809935	PREDICTED: probable RNA helicase SDE3-like [Solanum lycopersicum	-2.00944	-1.0813	1.13177	-1.642	1.96893	2.30002	2.44475	1.85237	2.35709	2.24433	2.53567	1.52887	2.48856	2.89555	2.5897	6.66376
CA03g31670	Pepper.v.1.55.chr03:249123577-249123759	Unknown protein	-7.08136	-10.1116	-1.30291	1.09594	2.38384	2.36602	4.36936	1.29085	4.56439	1.22646	4.18266	1.35863	16.2884	0.932694	10.9484	5.50556
CA01g13220	Pepper.v.1.55.chr01:59643492-59643797	Small heat shock protein Hsp23.5 (Precursor)	-1.49047	1.33217	-1.08278	-2.14992	3.73016	4.34585	4.08611	3.96727	4.14388	4.55766	4.02914	3.45337	11.5936	20.0335	9.57367	27.5615
CA04g03340	Pepper.v.1.55.chr04:10214690-10218329	PREDICTED: ferric-chelate reductase 1-like [Solanum tuberosum	-2.47452	-1.77555	1.03276	-1.34945	0.240383	0.787	1.3265	0.142618	1.30344	0.475179	1.34995	0.0428045	0.781618	0.273287	0.717729	0.054768
CA03g02050	Pepper.v.1.55.chr03:4175408-4177140	Chalcone synthase	-30.6039	-1.88963	-1.31302	-21.2652	3.14588	6.38351	6.6597	3.01541	6.85904	5.94094	6.46615	1.53051	93.6651	55.4427	64.8394	6.67223
CA03g31060	Pepper.v.1.55.chr03:247656581-247669065	Kinase, putative	3.58862	1.18622	1.15833	3.50425	1.81865	1.02091	1.00558	1.84638	0.905132	1.1515	1.11717	2.9606	0.438331	0.844758	0.518068	20.2371
CA07g14500	Pepper.v.1.55.chr07:212491541-212492195	Peroxisomal membrane 22 kDa family protein	3.0954	2.12508	1.74085	2.53574	1.77025	0.689069	0.615396	1.98218	0.334018	1.42153	1.13381	2.76394	0.134033	1.19467	0.530272	17.837
CA11g15920	Pepper.v.1.55.chr11:246621983-246626568	GTP binding protein, putative	2.45032	-1.08569	-1.18198	2.25069	1.98932	1.62607	1.5612	2.07199	1.68646	1.56785	1.44525	2.73822	1.24719	1.418	0.80236	17.5425
CA01g07220	Pepper.v.1.55.chr01:15808702-15810518	Detected protein of unknown function	48.0761	2.57158	1.15426	21.5791	1.75159	0.70172	0.386614	3.1792	0.296741	1.65939	0.503706	6.09095	0.119399	1.56839	0.176291	127.486
CA02g21950	Pepper.v.1.55.chr02:156743796-156753388	Aldehyde dehydrogenase, putative	2.76546	1.07274	1.0217	2.63386	2.06214	1.47385	1.43947	2.11139	1.42407	1.52537	1.45503	2.92255	0.909244	1.34675	0.811392	19.8415
CA11g05050	Pepper.v.1.55.chr11:23596417-23597742	Kelch repeat-containing F-box family protein, putative	4.16639	1.18884	1.15657	4.05329	1.68793	0.85352	0.836184	1.72293	0.737817	0.987368	0.947666	3.00646	0.329115	0.667271	0.404113	20.8617
CA02g10820	Pepper.v.1.55.chr02:131710297-131711535	Katanin p60 ATPase-containing subunit, putative	-2.33548	-1.09112	1.24677	-1.71678	3.40613	3.69087	3.91018	3.2151	3.75431	3.6285	4.07251	2.84879	8.569	9.67776	9.941	18.838
CA12g21570	Pepper.v.1.55.chr12:233598038-233603083	PREDICTED: mitochondrial thiamine pyrophosphate carrier-like [Solanum tuberosum	-4.14476	-1.34007	1.07536	-2.8762	3.00118	3.87552	4.1445	2.8064	4.09242	3.67012	4.19724	2.14595	11.0971	10.036	11.0971	11.5243
CA03g30710	Pepper.v.1.55.chr03:247143147-247150339	Amidase-like protein	4.10369	1.12079	-1.22506	2.98878	0.703016	0.58846	0.334887	1.23533	0.511924	0.67644	0.219074	2.256	0.208667	0.407825	0.076859	12.6259
CA03g30150	Pepper.v.1.55.chr03:245634082-245635479	Detected protein of unknown function	-2.67067	1.16902	1.46422	-2.13224	2.45476	2.82386	2.97584	2.3294	2.71346	2.93876	3.26359	1.84639	3.51294	5.49678	4.99802	9.06083
CA02g04840	Pepper.v.1.55.chr02:63505571-63506764	PHD and RING finger domain-containing protein	2.43656	1.04721	-1.05319	2.20921	1.31864	0.931829	0.860955	1.42719	0.899149	0.965697	0.824382	2.10923	0.433014	0.645549	0.334279	11.1925
CA06g19910	Pepper.v.1.55.chr06:220427827-220430352	Detected protein of unknown function	-1.73029	-1.02236	-1.18691	-2.00879	2.30475	2.96516	2.85488	2.39378	2.98116	2.94926	2.73395	1.94293	4.52108	5.5465	3.11049	9.80155
CA06g14130	Pepper.v.1.55.chr06:201891052-201894705	Protein-tyrosine phosphatase 1, plants, putative	2.63275	1.13727	-1.23909	1.86829	2.51223	2.30939	2.05803	2.81907	2.21847	2.40404	1.90919	3.30576	2.1844	3.41168	1.39464	25.2581
CA08g11790	Pepper.v.1.55.chr08:131560481-131561234	Cyclin-dependent protein kinase, putative	-3.25794	1.11468	1.15026	-3.15715	2.70453	3.56302	3.58513	2.68785	3.48557	3.6422	3.68753	1.98357	6.89718	9.80033	7.27951	10.1608
CA05g02160	Pepper.v.1.55.chr05:4148144-4148890	PREDICTED: TMV resistance protein N-like [Vitis vinifera	-3.82332	-1.32113	-1.05891	-3.06446	2.25472	3.29648	3.46195	2.14695	3.50348	3.10172	3.42091	1.48608	6.97692	6.34048	5.84623	6.36487
CA02g22900	Pepper.v.1.55.chr02:158174852-158180291	U2 snRNP auxiliary factor large subunit	3.89641	1.1654	-1.19505	2.79773	2.73483	2.28923	2.04892	3.0556	2.18148	2.4023	1.92441	3.88656	2.10701	3.40609	1.41468	36.2958
CA08g09140	Pepper.v.1.55.chr08:126519416-126519748	succinate dehydrogenase subunit 3 [Nicotiana tabacum	-2.42797	-1.49377	1.08861	-1.4931	1.01864	1.40127	1.78052	0.801667	1.72033	1.14138	1.84281	0.563065	1.29491	0.833346	1.2851	1.42074
CA03g33540	Pepper.v.1.55.chr03:251890785-251892462	Detected protein of unknown function	-1.31688	1.65183	-1.06163	-2.30932	1.10825	1.73541	1.36692	1.40701	1.41074	2.13481	1.32446	0.927334	0.896079	2.61393	0.689375	3.01551
CA06g02660	Pepper.v.1.55.chr06:7773537-7775951	3-oxoacyl-[acyl-carrier-protein] synthase	-3.85077	-1.10148	1.25455	-2.78666	1.54673	2.40177	2.631	1.41196	2.4725	2.33305	2.79967	0.85452	2.78994	3.16665	3.30648	2.63693
CA11g11640	Pepper.v.1.55.chr11:183171069-183171518	PREDICTED: homeobox protein caupolican-like [Solanum tuberosum	3.74837	2.29498	1.36867	2.23544	9.2562	8.47732	8.12247	9.66059	7.89924	9.09772	8.35201	10.2583	202.108	530.846	278.664	1215.72
CA04g06960	Pepper.v.1.55.chr04:40234355-40236770	Nuclear receptor binding set domain containing protein 1, nsd, putative	2.428	1.03719	-1.02888	2.27523	0.225483	0.102657	0.0554205	0.417669	0.0796416	0.132324	0.0385657	1.31833	0.035193	0.076269	0.017274	5.24087
CA02g15170	Pepper.v.1.55.chr02:143998976-143999758	PREDICTED: uncharacterized LOC101221004 [Cucumis sativus	-3.04272	-2.7037	-1.46005	-1.64313	0.557666	1.43976	2.03485	0.394577	2.32609	0.891156	1.78007	0.174707	2.42007	0.575215	1.19362	0.297969
CA08g06250	Pepper.v.1.55.chr08:116208558-116209673	Matrix metalloproteinase	2.03227	1.03824	-1.06599	1.83623	3.48062	3.12561	3.05221	3.56432	3.09866	3.1528	3.00646	4.02955	4.98476	6.57922	3.97791	39.8796
CA09g05210	Pepper.v.1.55.chr09:32340004-32343530	MYB transcription factor R3 type	2.28923	1.1545	1.03621	2.05466	0.836734	0.471774	0.404228	0.97655	0.379386	0.58666	0.430698	1.62556	0.152435	0.344633	0.149767	7.34309
CA05g17920	Pepper.v.1.55.chr05:227331525-227333210	PREDICTED: dihydroflavonol-4-reductase [Vitis vinifera	-2.53141	1.21339	2.50061	-1.22834	1.97584	1.56735	1.98812	1.55767	1.43403	1.71308	2.75631	1.41637	0.921559	1.67266	3.17059	5.86252
CA03g08930	Pepper.v.1.55.chr03:30105779-30109823	Detected protein of confused Function	2.12299	1.13993	1.20947	2.25251	2.42716	1.76168	1.80171	2.37322	1.66974	1.85868	1.94412	3.03021	1.22352	1.94579	1.44159	21.2154
CA03g20120	Pepper.v.1.55.chr03:216569830-216573181	PREDICTED: luminal-binding protein 5-like [Cucumis sativus	5.52586	-1.03213	-1.28194	4.44904	6.1719	5.39625	5.23688	6.35972	5.41911	5.37348	5.06078	7.52698	30.8476	37.3174	21.9894	274.787
CA12g02940	Pepper.v.1.55.chr12:6423779-6424678	Unknown protein	1.10441	2.3407	1.44492	-1.46681	2.7481	2.69084	2.39725	3.08466	2.14641	3.37335	2.6774	2.82067	2.03514	7.87504	2.96115	18.4934
CA06g15930	Pepper.v.1.55.chr06:208444281-208448683	Ran GTPase binding protein, putative	2.42865	1.05682	-1.48851	1.54387	0.521652	0.798387	0.375502	1.10913	0.759517	0.839246	0.185647	1.4658	0.340972	0.534154	0.067016	6.22997
CA08g11100	Pepper.v.1.55.chr08:129906159-129908846	EMB175	-2.29664	-1.31557	1.0425	-1.67457	1.69291	2.1287	2.36556	1.5234	2.33572	1.94004	2.39577	1.19625	2.44074	2.11328	2.25877	4.48019
CA11g12610	Pepper.v.1.55.chr11:208123604-208123903	Unknown protein	-4.83374	-1.03687	1.29579	-3.59767	7.72425	8.54399	8.75508	7.53802	8.57015	8.51791	8.94399	6.67085	361.52	357.34	437.41	175.654
CA03g34990	Pepper.v.1.55.chr03:254054369-254058524	Rubisco subunit binding-protein beta subunit, rubb, putative	2.28574	1.0058	1.15756	2.63063	5.38575	4.61541	4.71561	5.27132	4.61124	4.61959	4.82233	6.015	16.8283	21.0525	18.3593	122.854
CA12g02590	Pepper.v.1.55.chr12:5524995-5525432	PREDICTED: HMG-Y-related protein A-like [Solanum lycopersicum	-2.63452	-3.64269	-1.5212	-1.10018	2.41456	2.73026	3.50196	1.88248	3.81761	1.95261	3.21241	1.81486	8.98682	2.1473	4.78027	8.79678
CA06g28140	Pepper.v.1.55.chr06:236447012-236449306	PREDICTED: photosystem I reaction center subunit IV A, chloroplastic-like [Solanum lycopersicum	-3.44739	-1.12943	1.09496	-2.78762	11.5181	12.2264	12.3798	11.3754	12.3145	12.1389	12.4454	10.6599	5329.85	5236.93	6723.79	1447.08
CA06g09990	Pepper.v.1.55.chr06:161872941-161873126	ribosomal protein S13 [Nicotiana tabacum	-8.24322	-1.25057	1.01502	-6.49402	3.77293	5.4046	5.57904	3.65496	5.5683	5.24571	5.58981	2.5466	34.9574	33.9192	33.4217	15.4425
CA01g21800	Pepper.v.1.55.chr01:168724015-168724959	Catalytic, putative	-1.88896	1.28132	-1.11584	-2.70073	3.87984	4.69921	4.44402	4.10262	4.52379	4.88142	4.36566	3.44807	15.7491	25.557	12.6192	27.487
CA03g00490	Pepper.v.1.55.chr03:1004546-1006636	Xyloglucan endotransglucosylase/hydrolase	1.70953	1.64082	-2.35779	-2.26303	3.82907	5.04377	4.0333	4.78838	4.69919	5.41361	3.46176	4.23536	18.0405	38.5659	6.05682	44.3799
CA12g02110	Pepper.v.1.55.chr12:4573051-4573479	PREDICTED: centromere protein V-like [Solanum lycopersicum	-3.22059	-1.32116	1.1849	-2.05731	2.74348	3.26209	3.58947	2.49326	3.46917	3.06736	3.71393	2.02661	6.78729	6.13483	7.41247	10.5136
CA08g07900	Pepper.v.1.55.chr08:124452536-124456737	UDP-galactose:fucoside alpha-3-galactosyltransferase	2.11385	1.0205	-1.86885	1.10838	0.48761	1.10428	0.452134	1.19093	1.08974	1.11902	0.18759	1.26746	0.583386	0.806435	0.067449	4.90899
CA11g12490	Pepper.v.1.55.chr11:204378505-204379137	PREDICTED: G patch domain-containing protein 11-like isoform X18 [Cicer arietinum	2.094	1.21934	-1.31124	1.30968	0.957073	1.08703	0.732241	1.4208	0.95335	1.23946	0.562414	1.62868	0.473629	0.949868	0.199904	7.36748
CA10g20770	Pepper.v.1.55.chr10:230981007-230984067	Detected protein of unknown function	-8.86322	-2.84426	1.05658	-2.94932	0.930803	2.4559	3.36254	0.679831	3.32307	1.81502	3.40247	0.254637	6.02514	1.85373	5.714	0.479076
CA10g08410	Pepper.v.1.55.chr10:111108883-111111471	Signal recognition particle subunit srp72, putative	5.82332	-1.04209	1.15696	7.02097	1.03355	0.123592	0.240002	0.532237	0.156863	0.0973775	0.367206	2.90905	0.06439	0.056452	0.1268	19.6484
CA02g07880	Pepper.v.1.55.chr02:112027365-112027907	Sts14 protein	-1.89646	-1.09827	-1.32693	-2.2913	5.04891	5.87171	5.73204	5.17194	5.93972	5.80449	5.53163	4.60832	46.6413	50.9478	31.8897	54.3986
CA06g26170	Pepper.v.1.55.chr06:233511454-233514713	Detected protein of unknown function	5.55117	1.00218	-1.08198	5.11938	0.936766	0.430047	0.367267	1.0969	0.428479	0.43162	0.314799	2.78759	0.172481	0.244554	0.107738	18.0981
CA05g14740	Pepper.v.1.55.chr05:211805475-211812098	Phospholipase C	4.29416	1.15986	1.21921	4.51391	3.30348	2.23397	2.26803	3.25388	2.12956	2.34351	2.41551	4.51789	2.00567	3.19539	2.2986	51.854
CA01g33080	Pepper.v.1.55.chr01:268093472-268096965	Detected protein of unknown function	2.09277	-1.00502	-1.0784	1.95037	1.18931	0.875728	0.823102	1.26535	0.87935	0.872121	0.770452	1.83587	0.421151	0.561204	0.303391	8.97948
CA08g08690	Pepper.v.1.55.chr08:125862512-125866587	Rac GTPase activating protein 2 (Fragment)	-2.53327	-1.2918	-1.24186	-2.43533	3.09669	3.96245	3.99214	3.07366	4.15145	3.78206	3.83895	2.49795	11.6459	10.8981	8.21777	14.9669
CA03g20660	Pepper.v.1.55.chr03:218411237-218426693	Exportin-1	3.27067	-1.02458	1.01367	3.39686	1.73913	1.04581	1.07322	1.69472	1.06347	1.02844	1.08306	2.79264	0.558818	0.711716	0.496608	18.1602
CA04g05740	Pepper.v.1.55.chr04:18437909-18438499	Zinc finger family protein, putative isoform 1 [Theobroma cacao	3.59842	1.77434	1.02395	2.07661	0.750533	0.496165	0.24882	1.49661	0.23233	1.05961	0.266481	2.11384	0.0939	0.746227	0.092631	11.2255
CA07g02520	Pepper.v.1.55.chr07:10080265-10080738	Oxidoreductase, putative	-2.32887	-1.11409	1.1705	-1.78589	1.48953	1.9127	2.10271	1.35493	1.99222	1.83635	2.21934	0.999713	1.73379	1.89484	1.91258	3.38441
CA01g02240	Pepper.v.1.55.chr01:3288968-3292263	BEL14 protein (Fragment)	2.68967	1.48423	1.24951	2.26432	2.37966	1.71061	1.60195	2.54107	1.44931	2.01902	1.77067	3.1981	0.942572	2.30755	1.17938	23.6368
CA02g08420	Pepper.v.1.55.chr02:117241954-117242511	Detected protein of unknown function	-2.33984	1.1478	1.22784	-2.18732	2.73205	3.21501	3.26181	2.69285	3.11711	3.31598	3.41323	2.18682	5.06718	7.50382	5.78713	11.9605
CA02g30580	Pepper.v.1.55.chr02:170044013-170044480	Detected protein of unknown function	-1.71495	2.13888	2.67215	-1.3727	1.69668	1.13464	1.23126	1.56354	0.711805	1.80866	2.12981	1.35164	0.311933	1.84069	1.74487	5.45775
CA01g11880	Pepper.v.1.55.chr01:46977102-46985518	PREDICTED: signal peptide peptidase-like [Cicer arietinum	2.82136	1.1965	-1.22759	1.92084	4.05578	3.79906	3.52083	4.37628	3.67185	3.93067	3.37602	4.87241	8.01611	12.3685	5.57373	63.9295
CA06g22910	Pepper.v.1.55.chr06:227735406-227737069	Ankyrin repeat protein	-2.11266	-1.57926	-1.20065	-1.60618	0.607383	1.24318	1.47797	0.510892	1.61576	0.95651	1.35194	0.272878	1.14446	0.635748	0.719283	0.523589
CA08g01790	Pepper.v.1.55.chr08:10074443-10076476	Transporter, putative	-4.94882	-1.73694	-1.05891	-3.017	1.14282	2.42921	2.81832	0.985038	2.85992	2.06337	2.77734	0.470251	4.06002	2.40077	3.23032	1.09059
CA01g21730	Pepper.v.1.55.chr01:167949132-167952288	Glucose-inhibited division family A protein	2.81089	-1.19933	1.14885	3.87298	1.18654	0.296827	0.546613	0.644328	0.455608	0.193382	0.655797	2.14683	0.184261	0.107618	0.241857	11.5309
CA10g06710	Pepper.v.1.55.chr10:72083135-72084752	Detected protein of unknown function	-2.05477	1.08037	1.13831	-1.95018	5.64041	6.05238	6.08961	5.60593	5.99688	6.1084	6.18377	5.1448	49.0137	62.9828	52.0489	75.2762
CA02g30700	Pepper.v.1.55.chr02:170198890-170201329	Detected protein of unknown function	5.39326	-1.0483	-1.33098	4.24782	1.88965	1.40934	1.22022	2.18251	1.44378	1.37572	1.03128	3.46244	0.934251	1.12458	0.459766	27.6819
CA02g08540	Pepper.v.1.55.chr02:118295661-118298946	PREDICTED: ubiquitin-conjugating enzyme E2 2-like isoform 1 [Solanum lycopersicum	-2.49535	1.00875	1.32662	-1.89744	1.67216	2.0557	2.24406	1.53181	2.04943	2.062	2.45718	1.13794	1.84375	2.39778	2.39776	4.14155
CA08g17280	Pepper.v.1.55.chr08:140694350-140695140	NtPRp27-like protein	16.5236	3.05063	1.08084	5.85433	7.63447	6.51772	5.81844	8.55201	5.76264	7.37174	5.87478	9.92124	40.5988	162.019	41.7204	1024.24
CA04g22120	Pepper.v.1.55.chr04:220139976-220142739	Alpha-expansin (Precursor)	-2.87521	-1.44095	1.11434	-1.79062	5.66685	6.05423	6.40109	5.35977	6.32347	5.79645	6.47966	4.95599	61.6848	50.5809	65.5839	67.4273
CA02g08620	Pepper.v.1.55.chr02:118773644-118774617	Homeobox domain, ZF-HD class; ZF-HD homeobox protein Cys/His-rich dimerisation region; Homeodomain-like	-1.63722	-1.13153	-1.48631	-2.15056	3.22375	4.08056	3.87427	3.3954	4.17067	3.99239	3.59893	2.88768	11.8169	12.965	6.7703	19.3198
CA10g15430	Pepper.v.1.55.chr10:215343620-215344030	PREDICTED: auxin-induced protein X15-like [Solanum lycopersicum	-3.0908	-1.25433	-1.57876	-3.89022	1.04827	2.63145	2.44852	1.12658	2.79998	2.47306	2.14118	0.513206	3.82868	3.63483	1.76644	1.24021
CA04g18240	Pepper.v.1.55.chr04:212452689-212456412	CYP81B2v2	2.26669	1.52641	-1.02353	1.45085	3.1811	2.9681	2.66183	3.54711	2.67866	3.28881	2.64511	3.8257	3.39181	7.33038	2.84851	34.9329
CA10g07110	Pepper.v.1.55.chr10:79849614-79850739	PREDICTED: RING finger protein B-like [Solanum tuberosum	-4.15494	-1.97897	-1.16502	-2.44603	0.967668	2.11008	2.54658	0.801804	2.65914	1.67439	2.43878	0.383954	3.3349	1.59417	2.35825	0.821524
CA11g08840	Pepper.v.1.55.chr11:76434987-76439464	VARIANT IN METHYLATION-like protein	2.071	1.03879	-1.15228	1.73019	1.96288	1.73848	1.60575	2.12514	1.71125	1.76616	1.50675	2.55708	1.28431	1.77223	0.862607	15.5511
CA03g29550	Pepper.v.1.55.chr03:244704545-244708158	Detected protein of unknown function	2.07594	1.02181	1.02171	2.07572	0.238665	0.0325945	0.0325466	0.239016	0.0205548	0.0516863	0.0515344	1.1053	0.011438	0.029702	0.022448	3.94373
CA12g00130	Pepper.v.1.55.chr12:105183-105485	PREDICTED: auxin-induced protein 6B-like [Glycine max	-3.87865	-1.61291	-1.04346	-2.50926	1.59642	2.5431	2.88036	1.40949	2.91121	2.22154	2.84983	0.894279	4.24182	2.83644	3.44307	2.84009
CA04g19800	Pepper.v.1.55.chr04:215521382-215523125	Lipoyltransferase	-2.37743	-1.39565	-1.23964	-2.11168	1.90399	2.68727	2.7792	1.84101	2.93848	2.45754	2.62855	1.37915	4.33864	3.58022	2.81365	5.6533
CA04g09350	Pepper.v.1.55.chr04:96379086-96379565	Dephospho-CoA kinase 1	-6.28345	1.06936	1.40322	-4.78847	2.00965	3.29263	3.48041	1.90122	3.24461	3.34135	3.73335	1.08179	5.6447	7.68484	7.54056	3.82531
CA12g15960	Pepper.v.1.55.chr12:210217420-210217890	Unknown protein	-2.22155	2.03376	2.46393	-1.83371	0.792978	0.570852	0.629604	0.718981	0.254797	1.27895	1.55576	0.404186	0.102973	1.00236	0.91477	0.882141
CA06g06270	Pepper.v.1.55.chr06:59521988-59525433	mitogen-activated protein kinase 3 [Solanum lycopersicum	9.99659	1.04337	-1.42913	6.70409	1.17858	0.920967	0.578532	1.87618	0.89085	0.952102	0.375708	3.69714	0.429517	0.632447	0.129867	31.8962
CA01g21060	Pepper.v.1.55.chr01:163660046-163664083	Detected protein of unknown function	-4.60293	-1.55536	-1.07134	-3.17053	6.5379	7.50531	7.78083	6.30639	7.8307	7.19345	7.73128	5.52872	194.16	141.237	177.472	92.6467
CA04g18050	Pepper.v.1.55.chr04:211847838-211848173	Unknown protein	-2.57882	-1.21329	-1.15477	-2.45442	2.91662	3.74449	3.78133	2.8882	3.88656	3.60763	3.67896	2.31224	9.45658	9.49736	7.21769	13.159
CA01g15620	Pepper.v.1.55.chr01:83595954-83603091	PREDICTED: flowering time control protein FCA-like isoform X1 [Solanum tuberosum	2.28432	1.1081	1.00271	2.06705	0.233116	0.0868385	0.041981	0.482204	0.0400764	0.188163	0.043976	1.23574	0.020199	0.105123	0.019832	4.72079
CA05g14970	Pepper.v.1.55.chr05:213681522-213685870	Pre-mRNA-splicing factor SF2	3.31633	1.10568	1.14523	3.43495	1.8256	1.02956	1.05292	1.78509	0.95964	1.10457	1.15527	2.88486	0.478329	0.789963	0.549074	19.2795
CA04g00130	Pepper.v.1.55.chr04:63424-67585	Detected protein of unknown function	2.86343	1.28478	-1.09998	2.02616	1.88946	1.58526	1.34427	2.22818	1.41477	1.77629	1.27729	2.79504	0.900056	1.79375	0.650053	18.1905
CA12g03430	Pepper.v.1.55.chr12:7872285-7875869	Kinase, putative	2.2224	1.0013	-1.17692	1.88586	0.220807	0.27682	0.106183	0.575644	0.275881	0.277762	0.0408685	1.19299	0.112004	0.153426	0.018316	4.46143
CA02g02000	Pepper.v.1.55.chr02:16904196-16905488	Aspartic proteinase nepenthesin-1, putative	3.46079	1.27291	-1.74996	1.55363	0.828834	1.29442	0.606256	1.76965	1.13201	1.48014	0.324686	2.11579	0.620962	1.27558	0.11091	11.233
CA04g00280	Pepper.v.1.55.chr04:205039-211774	PREDICTED: ADP-ribosylation factor-like protein 5-like [Solanum lycopersicum	-1.96594	-1.05554	-1.14869	-2.13944	3.72128	4.40153	4.33954	3.77443	4.44069	4.36271	4.2407	3.26548	14.7701	17.1586	11.5127	24.6852
CA10g05310	Pepper.v.1.55.chr10:38442311-38442565	Putative DNA binding protein (Fragment)	-1.81136	2.52653	1.83908	-2.48844	1.11168	1.24089	1.09559	1.25911	0.740963	2.07812	1.61995	0.762877	0.330758	2.44287	0.994469	2.22945
CA11g11290	Pepper.v.1.55.chr11:170137637-170138878	Ubiquitin-protein ligase, putative	-3.13369	-1.66515	-1.19791	-2.25436	2.4646	3.29483	3.55048	2.28714	3.68313	2.94747	3.42261	1.77475	8.07579	5.53143	5.8577	8.45132
CA01g05130	Pepper.v.1.55.chr01:9288129-9288854	Detected protein of unknown function	-2.79444	-1.11013	-1.08519	-2.73165	1.69724	2.63484	2.65165	1.68648	2.71128	2.56055	2.59334	1.11078	3.50497	3.95742	2.72609	3.98756
CA12g19320	Pepper.v.1.55.chr12:227930958-227932467	40S ribosomal protein S10-like [Solanum tuberosum	-2.20791	-1.18007	-1.01649	-1.90185	8.13288	8.6276	8.73605	8.03191	8.74786	8.50899	8.72426	7.58158	423.295	353.715	361.513	283.433
CA06g25400	Pepper.v.1.55.chr06:232292071-232295571	Detected protein of unknown function	-1.93283	-1.16341	-1.21729	-2.02234	1.4798	2.20142	2.16683	1.50342	2.31331	2.09494	2.02963	1.07892	2.39232	2.49143	1.57737	3.80867
CA04g17860	Pepper.v.1.55.chr04:211254728-211259601	PREDICTED: interferon-related developmental regulator 1-like [Solanum lycopersicum	2.24901	1.1946	1.22976	2.3152	3.90446	3.19065	3.21069	3.88009	3.06497	3.32149	3.36334	4.53263	4.84451	7.54404	5.50167	52.1732
CA10g01470	Pepper.v.1.55.chr10:2815274-2815975	CT099 (Fragment)	4.28281	2.17534	1.50391	2.96091	3.3894	2.40627	2.18472	3.73312	1.9101	3.03134	2.49882	4.59738	1.59402	5.94459	2.49873	54.1557
CA07g04460	Pepper.v.1.55.chr07:36469747-36484443	Phosphoinositide 5-phosphatase, putative	5.474	1.11573	1.03436	5.07477	1.83112	1.00468	0.952842	1.93074	0.928785	1.08678	0.977522	3.43012	0.456101	0.770223	0.423082	27.1879
CA06g05450	Pepper.v.1.55.chr06:36854840-36862668	Ca2+ antiporter/cation exchanger (Fragment)	2.20809	2.48354	1.44942	1.28866	3.11231	2.63311	2.30972	3.54807	2.05744	3.36984	2.59292	3.73572	1.86019	7.86475	2.72578	32.7607
CA05g03820	Pepper.v.1.55.chr05:10149653-10153690	DnaJ-like protein	3.54924	1.20221	1.07841	3.18373	4.77989	3.97441	3.89786	4.87377	3.84379	4.10948	3.95269	5.7802	9.14971	14.1542	8.93137	106.813
CA01g27320	Pepper.v.1.55.chr01:222053500-222056386	Eukaryotic translation initiation factor 4g, putative	-2.05824	1.01408	1.05338	-1.98145	2.32013	2.83359	2.86079	2.29807	2.82352	2.84369	2.89855	1.85713	3.92446	5.06788	3.60575	9.12577
CA03g08840	Pepper.v.1.55.chr03:29312113-29314285	ATP binding protein, putative	2.18707	1.31981	1.15256	1.90992	0.725657	0.287348	0.230738	0.903691	0.150028	0.550357	0.354868	1.48387	0.061859	0.322775	0.121556	6.35423
CA02g22420	Pepper.v.1.55.chr02:157376428-157378214	PREDICTED: tubby-like F-box protein 5-like isoform 2 [Solanum lycopersicum	-9.3635	-1.91627	-1.10218	-5.38562	1.95008	3.78684	4.21418	1.75233	4.28494	3.34665	4.14458	0.917534	13.1004	7.73024	10.57	2.96585
CA07g00130	Pepper.v.1.55.chr07:751067-753871	Trehalose-6-phosphate synthase	2.11606	-1.21242	-1.07838	2.37907	0.732295	0.309777	0.420511	0.539458	0.478453	0.200566	0.369586	1.45097	0.194308	0.112168	0.127129	6.11953
CA03g22890	Pepper.v.1.55.chr03:225122507-225129846	Alpha/beta-Hydrolases superfamily protein isoform 2 [Theobroma cacao	-2.26856	1.02297	1.66526	-1.39357	2.07816	2.03199	2.35499	1.79313	2.01568	2.04843	2.75142	1.56965	1.77881	2.36815	3.15353	6.95739
CA05g19280	Pepper.v.1.55.chr05:231108845-231113901	DAG protein, chloroplast, putative	2.19724	1.3361	1.1124	1.82935	5.50819	5.02053	4.8921	5.6528	4.81587	5.2339	4.96954	6.10523	19.5015	33.6323	20.3259	128.152
CA04g10890	Pepper.v.1.55.chr04:137895208-137902971	Phosphorylase	3.5498	1.59757	1.23464	2.74335	4.86062	4.05171	3.8769	5.07979	3.72783	4.40372	4.03192	5.85966	8.40387	17.7276	9.60239	111.406
CA04g05280	Pepper.v.1.55.chr04:16396810-16399735	Cyclin B2	-1.74607	-2.11156	-1.09328	1.10614	0.493743	0.322599	1.10124	0.144637	1.16745	0.0891433	1.03879	0.234678	0.652056	0.051535	0.465895	0.43252
CA03g04180	Pepper.v.1.55.chr03:9678357-9680129	Detected protein of unknown function	-4.47019	-1.40112	-1.0633	-3.39241	2.08107	3.26107	3.46886	1.95641	3.51342	3.02684	3.42486	1.26453	7.03922	5.93574	5.87343	4.89192
CA07g07050	Pepper.v.1.55.chr07:90646845-90648293	UDP-sugar:glycosyltransferase	2.32232	1.32336	1.13497	1.99172	2.32517	1.80367	1.70174	2.46445	1.61286	2.01706	1.79551	3.01108	1.14116	2.30504	1.21824	20.9341
CA04g07130	Pepper.v.1.55.chr04:43642364-43643178	Proteasome subunit alpha type	-2.00094	-1.34532	-1.22286	-1.8188	0.749582	1.46228	1.53987	0.711809	1.69182	1.26387	1.40157	0.400889	1.25523	0.980792	0.76206	0.870611
CA01g34140	Pepper.v.1.55.chr01:271571087-271573223	Serine racemase, putative	-1.2947	-2.28963	-1.35704	1.30317	0.956341	0.806234	1.36319	0.565612	1.6011	0.40598	1.16063	0.78801	1.12757	0.229171	0.554164	2.31826
CA01g18690	Pepper.v.1.55.chr01:156550800-156555986	DnaJ-like protein	5.89187	1.14698	-1.23609	4.15573	1.5857	1.15858	0.898063	2.0457	1.06388	1.26172	0.758093	3.31682	0.559694	0.976325	0.296335	25.4363
CA01g08910	Pepper.v.1.55.chr01:25816545-25821013	Carotenoid cleavage dioxygenase 4	3.72855	1.92487	1.45988	2.82784	4.67813	3.72084	3.54074	4.91608	3.27832	4.22308	3.82417	5.72279	5.82578	15.3415	8.13304	102.944
CA05g17950	Pepper.v.1.55.chr05:227363062-227364221	PREDICTED: CASP-like protein GSVIVT00013502001-like [Solanum lycopersicum	-4.39454	-3.32064	-1.51265	-2.00184	2.1248	3.05702	3.73251	1.74026	4.04297	2.31151	3.4459	1.31018	10.6062	3.09821	5.99683	5.18258
CA03g04510	Pepper.v.1.55.chr03:10954542-10956422	Putative CC-NBS-LRR protein	2.40324	1.35133	-1.08316	1.64189	0.554409	0.49552	0.259902	1.05702	0.323839	0.758216	0.208588	1.47357	0.130049	0.467157	0.072958	6.2875
CA01g21710	Pepper.v.1.55.chr01:167915127-167916611	Unknown protein	-3.75934	1.49295	1.52232	-3.68681	7.10035	7.79701	7.81054	7.08805	7.51329	8.09145	8.11956	6.20908	151.082	272.437	234.358	136.966
CA09g10260	Pepper.v.1.55.chr09:144395113-144409653	PfkB-type carbohydrate kinase family protein	-4.90749	-1.21752	1.08	-3.73216	3.13494	4.23046	4.42998	2.99375	4.37482	4.09087	4.48584	2.19086	14.0856	13.9575	13.8739	12.0031
CA06g19310	Pepper.v.1.55.chr06:219024749-219034009	Detected protein of unknown function	2.45805	-1.00814	1.0025	2.48426	0.247634	0.0357281	0.0438172	0.201918	0.0420534	0.0303542	0.0456551	1.34317	0.020911	0.018081	0.020514	5.40412
CA09g10540	Pepper.v.1.55.chr09:148385576-148419054	PREDICTED: regulatory-associated protein of TOR 1-like [Fragaria vesca subsp. vesca	3.04076	1.06335	-1.16904	2.44613	1.23157	0.936162	0.772067	1.49332	0.892904	0.981516	0.667583	2.27202	0.43052	0.662493	0.247833	12.8148
CA09g08660	Pepper.v.1.55.chr09:86664233-86664594	Detected protein of unknown function	-2.75539	-1.20253	1.39499	-1.64254	0.939177	1.30126	1.66397	0.734456	1.44108	1.17501	1.92134	0.459083	0.930126	0.873074	1.41055	1.0557
CA01g23680	Pepper.v.1.55.chr01:180555714-180561822	At5g18940	-2.1495	-1.05132	-1.18333	-2.4194	3.71877	4.51813	4.43128	3.79166	4.55437	4.48217	4.31152	3.20752	16.1574	18.8941	12.1495	23.8046
CA01g19680	Pepper.v.1.55.chr01:159420880-159427332	DNA-damage-inducible protein f, putative	2.96416	1.34236	1.32074	2.91641	3.31039	2.41985	2.40909	3.32517	2.21676	2.64154	2.61811	4.18573	2.17733	4.26688	2.79103	43.3275
CA01g13960	Pepper.v.1.55.chr01:68101961-68110556	mRNA-decapping enzyme-like protein	3.17251	1.54482	1.29423	2.65789	1.82707	1.07177	0.97141	2.01583	0.803018	1.43046	1.17511	2.84074	0.371502	1.20502	0.564206	18.7215
CA02g17630	Pepper.v.1.55.chr02:149369654-149370624	Terpene synthase	2.55131	2.57975	1.21002	1.19668	1.27933	0.961483	0.618536	1.98866	0.496121	1.86335	0.771155	2.12239	0.202491	1.95515	0.303855	11.2825
CA10g18530	Pepper.v.1.55.chr10:227027920-227029783	Glycine-rich RNA-binding protein, putative	2.20571	-1.07772	-1.17357	2.02556	5.87177	5.50546	5.44304	5.93911	5.55972	5.45174	5.32881	6.47006	34.7329	39.5674	26.942	160.483
CA06g20800	Pepper.v.1.55.chr06:224021989-224027857	Stabilizer of iron transporter SufD / Polynucleotidyl transferase isoform 1 [Theobroma cacao	2.49136	-1.06966	-1.11607	2.38775	3.1899	2.7081	2.67672	3.22729	2.75711	2.65997	2.59868	3.91562	3.67349	4.34668	2.74085	36.9982
CA12g00730	Pepper.v.1.55.chr12:2053412-2055537	PREDICTED: heterogeneous nuclear ribonucleoprotein 1-like [Solanum tuberosum	3.89835	1.438	1.4239	3.86013	2.20843	1.15817	1.15248	2.21934	0.925411	1.44947	1.43526	3.39812	0.455019	1.22941	0.794497	26.6493
CA08g18310	Pepper.v.1.55.chr08:142985004-142992664	PREDICTED: phospholipase A-2-activating protein-like [Solanum lycopersicum	3.95796	1.57553	1.26176	3.16972	1.26469	0.511592	0.414844	1.55964	0.279745	0.935586	0.615186	2.59994	0.113504	0.616547	0.223003	16.0237
CA03g28400	Pepper.v.1.55.chr03:241235503-241237972	Kinesin light chain, putative	2.06338	1.14938	-1.11017	1.61705	2.90546	2.6789	2.50383	3.10862	2.58035	2.78121	2.42957	3.47458	3.09458	4.8074	2.32936	27.8717
CA04g18160	Pepper.v.1.55.chr04:212162368-212165463	Peroxidase 47 precursor, putative [Ricinus communis	-7.0016	-1.02038	1.26037	-5.44424	2.47324	3.8993	4.07739	2.36522	3.91388	3.88478	4.24773	1.44005	9.66109	11.889	11.5733	6.03267
CA01g25800	Pepper.v.1.55.chr01:212934513-212935151	Receptor serine-threonine protein kinase, putative	2.70064	1.47939	1.2524	2.28627	1.94712	1.28529	1.18475	2.11236	1.03347	1.59847	1.35817	2.79147	0.534502	1.46525	0.72375	18.1466
CA11g15770	Pepper.v.1.55.chr11:246271487-246277465	Strictosidine synthase, putative	-3.33868	-1.66823	-1.23147	-2.46456	3.14799	4.04997	4.2831	2.97665	4.43592	3.6976	4.13554	2.39627	14.7316	10.2942	10.4848	13.9542
CA03g10360	Pepper.v.1.55.chr03:47312829-47315185	Dihydrolipoamide succinyltransferase component of 2-oxoglutarate dehydrogenase, putative	2.37278	1.09743	-1.05255	2.05418	3.79118	3.35907	3.25552	3.91177	3.29267	3.4268	3.21879	4.46537	5.88354	8.1871	4.80706	50.5733
CA12g20140	Pepper.v.1.55.chr12:230105747-230106421	PREDICTED: probable voltage-gated potassium channel subunit beta-like [Solanum lycopersicum	9.81027	1.36766	-1.30535	5.49507	2.81018	2.20897	1.79213	3.46382	1.99463	2.44634	1.61019	4.90448	1.73983	3.53901	0.978758	65.0945
CA04g18450	Pepper.v.1.55.chr04:213069382-213073480	Protein binding protein, putative	1.91657	1.03396	1.13515	2.10413	2.06514	1.48954	1.5544	1.97898	1.46565	1.51383	1.64853	2.58705	0.963579	1.32768	1.02335	15.8904
CA10g02290	Pepper.v.1.55.chr10:5251425-5257033	PREDICTED: protein MEI2-like 2-like [Solanum lycopersicum	3.13701	1.2891	1.18675	2.88794	1.84288	1.11553	1.06365	1.93277	0.94729	1.31365	1.1943	2.84369	0.469364	1.0452	0.579097	18.7865
CA06g15800	Pepper.v.1.55.chr06:208061917-208062429	Unknown protein	-3.70374	1.00095	1.09777	-3.3771	3.10311	4.05427	4.12032	3.05336	4.05358	4.05495	4.18815	2.29917	10.7029	13.605	11.0034	13.055
CA10g17680	Pepper.v.1.55.chr10:224051617-224052057	Unknown protein	-3.67712	-1.15009	1.01442	-3.15181	3.99655	4.92217	5.03439	3.90746	5.02408	4.82233	5.04473	3.16615	23.0248	24.3724	21.6173	23.1568
CA11g10220	Pepper.v.1.55.chr11:119500554-119501631	Octicosapeptide/Phox/Bem1p family protein isoform 1 [Theobroma cacao	2.05127	1.43132	1.30066	1.86402	2.45189	1.84923	1.78816	2.53563	1.60856	2.12591	1.98781	3.02432	1.13667	2.58623	1.51017	21.1235
CA02g28010	Pepper.v.1.55.chr02:166653689-166656088	Detected protein of unknown function	4.65643	1.42588	1.00176	3.2714	5.23133	4.4842	4.23684	5.53676	4.23557	4.74742	4.23811	6.45733	12.5049	22.9838	11.4835	158.471
CA11g08850	Pepper.v.1.55.chr11:76581055-76581333	photosystem II protein K [Solanum tuberosum	-6.47885	-1.08339	1.40953	-4.24266	1.89484	3.11968	3.41663	1.73015	3.17799	3.06244	3.6732	0.977467	5.33989	6.10293	7.1939	3.27302
CA11g01780	Pepper.v.1.55.chr11:3994423-3999569	PREDICTED: protein decapping 5-like [Solanum lycopersicum	4.15849	1.27874	-1.01547	3.20249	4.03939	3.33492	3.15118	4.27492	3.16227	3.51699	3.14013	5.19619	5.2596	8.81808	4.48806	77.677
CA04g13690	Pepper.v.1.55.chr04:187939819-187941059	Cupredoxin superfamily protein isoform 1 [Theobroma cacao	-2.54185	-1.80896	-1.06592	-1.49777	0.341171	1.00474	1.47275	0.232754	1.51952	0.664361	1.42742	0.0815438	1.02849	0.400045	0.787267	0.120335
CA06g22710	Pepper.v.1.55.chr06:227434383-227435015	At3g44220	-1.98494	-1.19286	-1.32199	-2.19981	1.28705	2.14507	2.06491	1.33702	2.27606	2.02163	1.87335	0.884249	2.30049	2.3153	1.3327	2.78963
CA07g16060	Pepper.v.1.55.chr07:219747975-219749680	Gibberellin 2-oxidase	2.93907	1.42163	1.26007	2.60506	1.58614	0.872989	0.805015	1.72008	0.655354	1.1629	0.988853	2.54421	0.278838	0.856328	0.430759	15.4207
CA11g00710	Pepper.v.1.55.chr11:1236820-1243488	Detected protein of unknown function	-4.60039	-1.51826	1.0997	-2.75535	2.36555	3.25784	3.64085	2.1167	3.57294	2.97053	3.71005	1.50829	7.37937	5.66241	7.38426	6.52927
CA11g10120	Pepper.v.1.55.chr11:119016108-119019421	Chloroplast phosphate transporter	-2.14973	-1.33791	1.12852	-1.4238	4.97981	5.17372	5.47449	4.70622	5.38797	4.96799	5.5624	4.45824	30.2683	27.26	32.6112	50.3709
CA03g33650	Pepper.v.1.55.chr03:252074438-252074686	mRNA, clone: RTFL01-09-J08	-3.18371	1.0242	-1.10102	-3.59016	6.95931	8.0007	7.91374	7.03578	7.98347	8.01796	7.84462	6.17392	213.319	258.024	191.867	134.112
CA12g08010	Pepper.v.1.55.chr12:37418508-37418762	Protein kinase family protein	-11.1661	-1.19679	1.35822	-6.8693	3.73002	5.28376	5.63146	3.49972	5.41493	5.15576	5.85665	2.3756	30.7605	31.7573	41.4362	13.7483
CA04g11430	Pepper.v.1.55.chr04:147605391-147606884	GTPase obg	-2.11277	-1.14622	-1.15191	-2.12325	1.28029	2.03211	2.02836	1.28266	2.13294	1.93605	1.92891	0.849778	2.01104	2.10288	1.41998	2.60992
CA05g15070	Pepper.v.1.55.chr05:213877739-213882248	AMP dependent ligase, putative	2.41324	1.35743	1.16228	2.06631	2.88628	2.31293	2.20879	3.02236	2.10297	2.54384	2.31993	3.5909	1.95286	3.89162	2.10721	29.9735
CA11g11700	Pepper.v.1.55.chr11:185057783-185059729	RNA binding protein, putative	2.80034	1.13282	-1.12212	2.20297	0.999452	0.753292	0.57964	1.29888	0.668684	0.848607	0.502453	1.98806	0.286273	0.54289	0.175647	10.1947
CA06g19550	Pepper.v.1.55.chr06:219419110-219426170	BAH domain-containing protein, putative	2.33537	-1.07027	1.02055	2.55085	1.19975	0.654754	0.720095	1.09088	0.705568	0.607599	0.734921	1.95858	0.307561	0.35841	0.282041	9.9309
CA08g01320	Pepper.v.1.55.chr08:2364385-2367950	Trehalose-6-phosphate synthase	2.09092	-1.24884	-1.1606	2.24991	3.00481	2.56905	2.62471	2.94108	2.73435	2.41375	2.51948	3.58362	3.58904	3.44056	2.54752	29.8586
CA06g12510	Pepper.v.1.55.chr06:190926604-190926909	PREDICTED: inactive serine/threonine-protein kinase At1g67470-like [Solanum tuberosum	-2.39	1.15175	1.52592	-1.80395	0.622823	1.0004	1.16942	0.532802	0.90366	1.10749	1.51334	0.256326	0.437494	0.793406	0.870334	0.483535
CA02g19490	Pepper.v.1.55.chr02:152938219-152941388	Apyrase 3	-4.24263	-2.26572	-1.13188	-2.11947	0.476588	1.67669	2.27634	0.351043	2.36745	1.18748	2.18873	0.103775	2.52715	0.887103	1.85377	0.157734
CA03g12670	Pepper.v.1.55.chr03:103305082-103321529	Acetolactate synthase, putative	2.33727	1.19494	-1.09692	1.78314	1.29593	1.07522	0.885156	1.5742	0.954401	1.21134	0.820935	2.04576	0.474324	0.914033	0.332944	10.6819
CA11g03550	Pepper.v.1.55.chr11:12653748-12660246	Phosphorylase	2.28573	1.10081	-1.09789	1.89128	3.86437	3.51712	3.38048	4.02057	3.44852	3.58708	3.31379	4.50644	6.63951	9.34956	5.24953	51.5284
CA01g03880	Pepper.v.1.55.chr01:6145203-6146304	Detected protein of unknown function	2.70037	-1.3415	-1.02191	3.54486	1.31754	0.564075	0.798703	0.930497	0.814492	0.390649	0.783221	2.21638	0.37946	0.221723	0.311331	12.2149
CA02g26180	Pepper.v.1.55.chr02:163673473-163677780	Electron transporter, putative	-2.64688	-1.49837	-1.02737	-1.81485	0.982917	1.63148	1.92947	0.831112	1.94904	1.36565	1.9101	0.5058	1.65895	1.11338	1.39611	1.21016
CA04g16290	Pepper.v.1.55.chr04:205554134-205556809	Protein VERNALIZATION-INSENSITIVE, putative	-3.87292	-2.08144	-1.19417	-2.22198	0.55495	1.7491	2.22439	0.436372	2.35608	1.29849	2.10007	0.146647	2.48644	1.02764	1.69739	0.242066
CA02g23140	Pepper.v.1.55.chr02:158542625-158544183	PREDICTED: rhomboid protease GluP-like [Solanum lycopersicum	3.24476	1.3885	1.21292	2.83445	3.2214	2.42913	2.33897	3.34557	2.20387	2.6774	2.48236	4.18047	2.15312	4.40836	2.46291	43.2362
CA09g09330	Pepper.v.1.55.chr09:107018389-107018970	Histone H1	-2.16613	-2.14344	-1.6112	-1.62826	4.68162	5.38242	5.60579	4.49508	5.96041	4.86048	5.27227	4.15715	47.3654	25.2001	25.7189	42.7398
CA03g33110	Pepper.v.1.55.chr03:251288724-251294237	WD-repeat protein, putative	3.96904	1.09317	-1.13232	3.20648	0.574992	0.39259	0.226845	0.995115	0.333555	0.462073	0.154273	2.14306	0.134022	0.265652	0.056392	11.4907
CA08g13270	Pepper.v.1.55.chr08:133792497-133792987	Unknown protein	-2.02454	1.03771	-1.0007	-2.10233	3.20539	3.78192	3.75482	3.22853	3.75532	3.80871	3.75431	2.73672	8.57352	11.1326	7.68544	17.531
CA08g14980	Pepper.v.1.55.chr08:136749807-136754387	Detected protein of unknown function	3.09836	1.02523	-1.04569	2.89007	0.321728	0.142447	0.0876408	0.52292	0.125604	0.161548	0.0611519	1.69265	0.052167	0.090628	0.02562	7.84709
CA01g17200	Pepper.v.1.55.chr01:127328075-127334280	Detected protein of unknown function	-2.96921	-1.06693	1.10424	-2.52023	2.91608	3.61485	3.73273	2.82399	3.66189	3.56842	3.80494	2.23487	7.94223	9.20284	7.9882	12.3986
CA08g12890	Pepper.v.1.55.chr08:133211576-133215053	ATP-dependent Clp protease proteolytic subunit, putative	4.7306	1.09135	-1.00568	4.31013	4.78007	3.85947	3.79283	4.86405	3.79692	3.92304	3.78875	6.03077	8.83403	12.2866	7.90612	124.595
CA06g27150	Pepper.v.1.55.chr06:234906665-234907279	Unknown protein	-2.06911	-1.04036	1.00503	-1.9789	4.14214	4.66386	4.69611	4.1137	4.69249	4.63541	4.69972	3.65071	17.9874	21.2513	16.5605	30.9511
CA01g15750	Pepper.v.1.55.chr01:88828916-88830449	Pre-mRNA cleavage factor im, 25kD subunit, putative	-2.33159	-1.04967	1.26459	-1.7565	4.93809	5.21261	5.41438	4.75407	5.2477	5.17776	5.58637	4.36505	27.0908	32.31	33.3303	47.6199
CA02g27870	Pepper.v.1.55.chr02:166487075-166489486	Unknown protein	-5.49017	-1.4707	-1.48832	-5.55596	3.58859	5.3096	5.30053	3.59473	5.59513	5.03863	5.02145	2.5646	35.5534	28.9785	21.1866	15.6157
CA11g02340	Pepper.v.1.55.chr11:6203259-6203795	PREDICTED: uncharacterized N-acetyltransferase ycf52-like [Cucumis sativus	-2.78618	1.02465	1.26383	-2.2589	5.80784	6.27357	6.42271	5.67298	6.25603	6.29116	6.59383	5.11554	58.9338	71.9786	72.0855	74.085
CA10g19830	Pepper.v.1.55.chr10:229439770-229441285	ATP binding protein, putative	-8.23729	-1.39199	1.16399	-5.08391	2.48554	3.9703	4.32419	2.28212	4.21604	3.73889	4.43512	1.39295	12.2676	10.5665	13.3407	5.73165
CA08g09440	Pepper.v.1.55.chr08:126760372-126762449	PREDICTED: peptidyl-prolyl cis-trans isomerase H-like isoform 1 [Solanum lycopersicum	2.45009	-1.12427	-1.2426	2.21676	3.33412	2.97746	2.90224	3.42053	3.06315	2.89417	2.74979	4.04262	4.83974	5.28518	3.15088	40.0823
CA09g05120	Pepper.v.1.55.chr09:29537036-29545614	Mitochondrial respiratory chain complexes assembly protein AFG3, putative	2.72114	1.01606	1.02503	2.74518	2.60075	1.95282	1.95911	2.59239	1.94136	1.96434	1.97703	3.42124	1.65016	2.17231	1.49517	27.0364
CA07g11020	Pepper.v.1.55.chr07:179998105-180003333	Detected protein of unknown function	-2.82048	-1.13657	1.2873	-1.92773	2.27529	2.68478	2.95527	2.06703	2.77871	2.59402	3.14305	1.64711	3.75514	4.07634	4.4999	7.50516
CA03g18330	Pepper.v.1.55.chr03:204860499-204869239	Receptor protein kinase, putative	3.99936	1.40741	-1.00982	2.814	1.59453	1.11594	0.88924	2.00103	0.89632	1.38937	0.882217	2.88199	0.431652	1.14661	0.367172	19.2465
CA02g05780	Pepper.v.1.55.chr02:76543671-76544138	AP2/ERF domain-containing transcription factor	2.99039	1.06719	-1.32719	2.11131	1.98952	1.8052	1.54125	2.33025	1.7589	1.85272	1.35053	2.93086	1.35171	1.93273	0.718476	19.9375
CA08g01890	Pepper.v.1.55.chr08:14368443-14370653	Bell-like homeodomain protein 4 (Fragment)	-2.03131	-1.29039	1.01765	-1.54688	4.16349	4.49306	4.69333	3.98584	4.68073	4.31292	4.70596	3.68356	17.7957	16.4357	16.6459	31.6167
CA11g05320	Pepper.v.1.55.chr11:27316927-27317445	Sulfate transporter (Fragment)	-2.75706	1.98214	1.66877	-3.27479	2.95618	3.49701	3.38745	3.05179	3.03813	4.02519	3.77692	2.31379	4.73893	13.294	7.82296	13.1755
CA02g25550	Pepper.v.1.55.chr02:162745270-162748748	Membrane protein, putative	2.31335	1.01343	-1.0243	2.22855	0.475255	0.208382	0.180837	0.547644	0.198982	0.218225	0.164347	1.37433	0.080795	0.122644	0.059496	5.62298
CA06g02950	Pepper.v.1.55.chr06:10125945-10127104	Probable glutathione-S-transferase	2.79206	1.81769	1.26557	1.94398	6.09597	5.47446	5.22748	6.38398	5.06035	5.92245	5.40014	6.88147	23.4379	54.9273	28.5299	196.008
CA05g01750	Pepper.v.1.55.chr05:3034171-3034419	Peptidyl-prolyl cis-trans isomerase	-3.99047	1.01334	1.33124	-3.03755	4.83294	5.53002	5.72314	4.66986	5.52047	5.53959	5.93324	3.93669	33.386	41.9736	43.3817	37.5831
CA06g15020	Pepper.v.1.55.chr06:205294707-205295251	P-loop containing nucleoside triphosphate hydrolases superfamily protein isoform 1 [Theobroma cacao	-3.56075	-1.04705	1.02801	-3.30811	1.2397	2.3843	2.43754	1.21262	2.41769	2.35137	2.45754	0.625359	2.6506	3.2309	2.39945	1.66001
CA09g06670	Pepper.v.1.55.chr09:50793184-50796963	PREDICTED: phosphatidylinositol:ceramide inositolphosphotransferase 2-like [Solanum lycopersicum	2.49302	1	-1.03804	2.40166	3.26467	2.72542	2.69835	3.29741	2.72542	2.72542	2.67156	3.98945	3.55861	4.58227	2.94195	38.9343
CA06g10750	Pepper.v.1.55.chr06:173329433-173329771	PREDICTED: uncharacterized LOC101207438 [Cucumis sativus	-7.81452	-1.63377	-1.60545	-7.67905	2.58802	4.7817	4.79527	2.5807	5.1489	4.44069	4.46592	1.49976	25.0362	18.1844	13.66	6.46519
CA07g17400	Pepper.v.1.55.chr07:223766531-223768531	Serine/arginine repetitive matrix protein 2, putative [Theobroma cacao	-2.1649	-1.08327	-1.04607	-2.09055	1.23939	1.92242	1.94823	1.22297	1.98099	1.86559	1.91601	0.80171	1.71344	1.95799	1.40333	2.38667
CA07g06210	Pepper.v.1.55.chr07:64722130-64722806	PREDICTED: MLP-like protein 34-like [Solanum tuberosum	-8.07352	1.24654	1.21428	-8.28801	5.80564	7.38169	7.36316	5.82025	7.22444	7.54237	7.50454	4.49134	123.272	181.187	148.334	51.1967
CA03g27470	Pepper.v.1.55.chr03:238830301-238838196	Detected protein of unknown function	2.53759	-1.16475	-1.5673	1.88584	0.403333	0.640676	0.291488	0.886504	0.760066	0.540039	0.111787	1.45524	0.341297	0.314632	0.041891	6.14018
CA01g24420	Pepper.v.1.55.chr01:193046636-193047324	sucrose-phosphatase-related family protein [Populus trichocarpa	2.1989	1.03902	-1.2342	1.71472	1.02015	0.930205	0.735715	1.28984	0.903001	0.958228	0.599419	1.7362	0.436458	0.639044	0.214988	8.16694
CA11g04810	Pepper.v.1.55.chr11:21797543-21799168	PREDICTED: probable mitochondrial chaperone BCS1-A-like [Solanum tuberosum	14.7199	2.49891	1.1801	6.95141	3.7988	2.6667	2.20289	4.59862	2.08667	3.40797	2.32558	6.20527	1.91941	8.08172	2.12036	136.745
CA10g11870	Pepper.v.1.55.chr10:186078459-186085360	Sensory transduction histidine kinase, putative	2.52011	1.06128	1.04746	2.4873	1.09138	0.586621	0.577768	1.1081	0.545287	0.631089	0.612183	1.94567	0.225496	0.376852	0.221345	9.83134
CA07g08940	Pepper.v.1.55.chr07:130998501-131000293	PREDICTED: ethanolamine-phosphate cytidylyltransferase-like [Solanum lycopersicum	3.73388	-1.23006	1.04844	4.81536	1.22418	0.351386	0.564267	0.762331	0.531176	0.232451	0.599419	2.50009	0.218229	0.127809	0.214988	14.9856
CA07g12730	Pepper.v.1.55.chr07:199936960-199943743	Protein kinase	2.91131	1.17108	-1.004	2.47609	2.03197	1.51785	1.40531	2.19469	1.4082	1.63604	1.40244	2.94411	0.893565	1.53304	0.762872	20.0713
CA07g04680	Pepper.v.1.55.chr07:39240404-39241473	Unknown protein	7.25634	3.18992	3.06154	6.96431	4.02002	1.88189	1.86254	4.06179	1.22278	2.8963	2.83704	5.69628	0.700634	5.29349	3.41211	101.015
CA02g27420	Pepper.v.1.55.chr02:165777673-165779820	RNA-binding protein (Precursor)	2.01403	1.0601	1.00653	1.91224	5.03391	4.58667	4.54945	5.0751	4.54476	4.62896	4.55414	5.56423	16.0098	21.1556	14.7206	94.2147
CA10g00080	Pepper.v.1.55.chr10:158962-159360	PREDICTED: thioredoxin-like protein Clot-like [Fragaria vesca subsp. vesca	-2.35088	1.11353	1.23267	-2.12366	6.08356	6.50666	6.57871	6.01693	6.42955	6.58469	6.73133	5.49813	67.1506	88.8838	81.927	91.0702
CA09g00040	Pepper.v.1.55.chr09:498298-503903	Lysosomal pro-X carboxypeptidase, putative	-3.20693	-2.11057	-1.30549	-1.98364	1.20356	2.08595	2.49353	1.00683	2.69323	1.6156	2.30864	0.62745	3.44546	1.49553	2.08581	1.66899
CA11g11270	Pepper.v.1.55.chr11:169975444-169981285	TGN-localized SYP41-interacting protein	2.4415	1.01947	-1.03284	2.31872	0.238651	0.102387	0.0618663	0.394962	0.0894168	0.117239	0.0428045	1.33057	0.039351	0.068044	0.019302	5.31447
CA05g00270	Pepper.v.1.55.chr05:371658-373073	PREDICTED: UPF0481 protein At3g47200-like [Solanum tuberosum	-2.65643	-1.28731	-1.02372	-2.1125	1.56862	2.26874	2.44126	1.45777	2.45823	2.09386	2.4244	1.01492	2.75393	2.48762	2.31725	3.46677
CA03g05420	Pepper.v.1.55.chr03:14675692-14677059	E8 protein homolog	3.49742	1.23647	1.17522	3.32417	3.74755	2.86779	2.83284	3.79379	2.71876	3.02499	2.95169	4.75799	3.53027	5.91776	3.78565	60.0601
CA02g16130	Pepper.v.1.55.chr02:146274790-146275248	50S ribosomal protein L21, mitochondrial precursor, putative [Ricinus communis	4.57791	-1.17101	-1.40357	3.81936	1.76054	1.34761	1.19701	1.98204	1.46628	1.23854	0.977181	3.17187	0.964012	0.9488	0.423021	23.2029
CA03g36460	Pepper.v.1.55.chr03:256792223-256794247	Detected protein of unknown function	-3.6016	1.19055	1.07145	-4.00195	3.76656	4.82724	4.75259	3.82573	4.70307	4.9547	4.80264	2.954	18.0618	27.0353	18.0951	20.1792
CA12g04500	Pepper.v.1.55.chr12:11890112-11895138	Transmembrane amino acid transporter-like protein	4.36479	-1.08898	-1.16076	4.09488	1.82642	1.20227	1.15279	1.90481	1.26533	1.14235	1.05026	3.17617	0.741728	0.834625	0.472383	23.2584
CA12g02760	Pepper.v.1.55.chr12:5960090-5961187	Geranylgeranyl pyrophosphate synthase 1	4.02494	1.3092	1.16474	3.58081	0.963456	0.305049	0.254609	1.15432	0.167352	0.556043	0.387362	2.39633	0.068194	0.326427	0.134032	13.9551
CA03g18130	Pepper.v.1.55.chr03:203764809-203765348	Unknown protein	-2.11336	-1.19536	1.76241	-1.00316	1.32886	1.01971	1.51098	0.896801	1.15652	0.899079	1.97407	0.894528	0.643243	0.582807	1.49248	2.84129
CA03g13530	Pepper.v.1.55.chr03:123871517-123872335	Ethylene response factor 5	4.68943	1.49779	-1.10112	2.84337	1.22152	0.924539	0.604491	1.86826	0.677962	1.2608	0.538983	2.7684	0.291278	0.975157	0.191006	17.8861
CA04g01810	Pepper.v.1.55.chr04:3693181-3697417	Serine-threonine protein kinase, plant-type, putative	2.05151	1.1912	1.40762	2.42423	1.33046	0.527587	0.615305	1.14079	0.416263	0.668684	0.909523	1.94621	0.166915	0.402017	0.38236	9.83828
CA03g04720	Pepper.v.1.55.chr03:11803138-11812339	Peptide transporter PTR3-A	3.68098	-1.05548	-1.26689	3.06673	0.853649	0.630895	0.470408	1.14488	0.671048	0.593144	0.329759	2.20985	0.287708	0.349299	0.112987	12.1555
CA04g15260	Pepper.v.1.55.chr04:198414990-198445055	SAB, putative	2.0369	1.01435	-1.00766	1.99282	0.564103	0.270514	0.254869	0.598731	0.260434	0.280985	0.249422	1.2758	0.105133	0.156252	0.086621	4.95943
CA06g17410	Pepper.v.1.55.chr06:213754857-213755447	Unknown protein	2.33623	1.69546	-1.25091	1.10155	4.64191	4.75859	4.2284	5.22395	4.39297	5.15465	4.07	5.29418	14.1808	31.7496	9.91862	81.2802
CA03g01170	Pepper.v.1.55.chr03:2168389-2173916	myb family transcription factor family protein [Populus trichocarpa	-2.39722	1.11915	1.1038	-2.43054	1.38661	2.09112	2.08152	1.393	2.0115	2.1739	2.15398	0.892618	1.77227	2.70591	1.78635	2.83249
CA07g09800	Pepper.v.1.55.chr07:156382009-156382288	PREDICTED: probable sodium/metabolite cotransporter BASS4, chloroplastic-like [Solanum lycopersicum	-3.26002	-1.17577	2.51807	-1.10111	1.27361	0.928562	1.5845	0.746372	1.05268	0.819076	2.385	0.680122	0.550692	0.521338	2.23887	1.88256
CA03g32360	Pepper.v.1.55.chr03:250215473-250218172	Hop-interacting protein THI116	1.75174	2.50844	1.28407	-1.11518	3.94204	3.80358	3.37315	4.44506	3.19761	4.5244	3.55833	4.36712	5.43245	19.5551	6.5237	47.6587
CA12g08680	Pepper.v.1.55.chr12:46964433-46965074	Detected protein of unknown function	-1.94276	1.02024	-1.24004	-2.45785	1.80032	2.66682	2.49239	1.92632	2.65241	2.68131	2.34202	1.38391	3.31982	4.42616	2.15766	5.68284
CA04g21610	Pepper.v.1.55.chr04:219261890-219266467	Endoglucanase	-2.37767	1.00669	1.18518	-2.01959	1.84289	2.33038	2.44506	1.75645	2.32558	2.3352	2.57069	1.32114	2.41884	3.1712	2.68436	5.25893
CA10g10040	Pepper.v.1.55.chr10:151266889-151269192	PREDICTED: cationic amino acid transporter 9, chloroplastic-like [Fragaria vesca subsp. vesca	4.20242	1.37123	1.0108	3.09781	0.585088	0.286632	0.145896	1.14948	0.138354	0.593824	0.15385	2.22507	0.057138	0.35004	0.056233	12.2742
CA07g02200	Pepper.v.1.55.chr07:8380388-8387101	PREDICTED: transcription factor bHLH66-like [Solanum lycopersicum	2.19697	1.26013	1.32058	2.30236	1.02926	0.333993	0.354277	0.970327	0.206534	0.540111	0.607709	1.74322	0.08357	0.314697	0.218914	8.21191
CA07g03730	Pepper.v.1.55.chr07:21484879-21485040	gamma-thionin precursor [Solanum lycopersicum	6.96298	2.74798	-1.0943	2.31549	11.6187	11.1382	10.3677	12.4822	10.4329	11.8912	10.3029	13.1026	1411.25	4676.71	1243.33	5404.69
CA09g05100	Pepper.v.1.55.chr09:29495290-29499281	Carbonic anhydrase	-2.66509	-1.16631	1.02305	-2.23357	4.20244	4.82347	4.95213	4.09325	4.93572	4.71377	4.9686	3.55441	21.4982	22.5164	20.3126	29.324
CA01g23070	Pepper.v.1.55.chr01:177677596-177678549	Photosystem II CP43 chlorophyll apoprotein	-3.18647	-1.11264	1.30534	-2.19399	2.00454	2.54528	2.80907	1.81629	2.62343	2.46945	3.00785	1.33589	3.22939	3.62323	3.98279	5.3527
CA11g11520	Pepper.v.1.55.chr11:179793670-179806141	Alpha-glucan water dikinase, chloroplast, putative	3.31351	1.30102	1.12968	2.87715	3.33396	2.5869	2.49045	3.46309	2.40404	2.78368	2.57996	4.30832	2.6148	4.81472	2.69914	46.0518
CA08g19490	Pepper.v.1.55.chr08:144811494-144813855	Detected protein of unknown function	-5.91359	-1.30784	1.12981	-4.00211	3.38096	4.52406	4.80903	3.18061	4.7218	4.33461	4.89788	2.33385	18.2963	16.7252	19.3357	13.386
CA06g17810	Pepper.v.1.55.chr06:216107515-216108987	Putative glutathione S-transferase T4	6.45763	1.93192	1.05508	3.52672	4.09794	3.33164	2.92874	4.66169	2.89032	3.84035	2.96767	5.65868	4.1663	11.4426	3.83658	99.3058
CA11g01200	Pepper.v.1.55.chr11:2832071-2832611	Thylakoid lumenal 29.8 kDa protein, chloroplast, putative	-2.20194	-1.40097	-1.20341	-1.89143	1.17491	1.88327	2.00411	1.10407	2.14212	1.6557	1.875	0.736224	2.02757	1.56459	1.33431	2.11627
CA12g19410	Pepper.v.1.55.chr12:228131937-228135865	PREDICTED: probable uridine nucleosidase 2-like [Solanum tuberosum	3.1806	3.65878	1.17548	1.02185	1.31007	1.06965	0.590682	2.37237	0.485462	2.35683	0.718708	2.38801	0.198428	3.25103	0.273096	13.8677
CA01g21780	Pepper.v.1.55.chr01:168241951-168242118	photosystem II protein I [Nicotiana tabacum	-16.4874	-1.20769	1.37589	-9.92231	2.18982	4.40338	4.76624	2.02311	4.54161	4.26936	5.00198	0.958684	15.9545	15.8784	20.929	3.17264
CA12g00120	Pepper.v.1.55.chr12:101066-101368	PREDICTED: auxin-induced protein 6B-like [Glycine max	-4.56239	-1.08133	1.03667	-4.06997	5.84976	6.93764	7.02021	5.78096	6.99428	6.88147	7.04624	4.85645	103.366	108.393	102.959	63.3464
CA06g17190	Pepper.v.1.55.chr06:213108925-213111438	Detected protein of unknown function	2.38111	-1.24688	-1.1983	2.47763	5.3294	4.83942	4.86895	5.29708	5.00119	4.68288	4.7402	5.99184	22.6023	21.9778	17.0678	121.819
CA10g11050	Pepper.v.1.55.chr10:174513491-174513943	Detected protein of unknown function	-4.31939	-1.08729	1.18253	-3.35944	3.72262	4.62212	4.80229	3.58295	4.68288	4.56214	4.92475	2.81393	17.8174	20.0534	19.753	18.4178
CA01g31370	Pepper.v.1.55.chr01:257823228-257830496	Glutamyl-tRNA(Gln) amidotransferase subunit A, putative	-2.2675	-1.49074	-1.3166	-2.00262	1.29921	2.10689	2.20719	1.24017	2.4145	1.83847	2.01768	0.836583	2.64246	1.89856	1.55657	2.54754
CA08g10320	Pepper.v.1.55.chr08:128324588-128326536	GDP-D-mannose-3',5'-epimerase	4.40787	1.298	-1.11055	3.05786	6.91377	6.26263	6.0012	7.21495	6.07731	6.4536	5.92604	8.06613	52.1037	81.212	43.278	368.065
CA06g07060	Pepper.v.1.55.chr06:87405991-87406731	UDP-glucose pyrophosphorylase 3 isoform 1 [Theobroma cacao	1.04944	-1.3322	1.50908	2.1098	2.50853	1.66054	2.15679	1.93134	1.88029	1.46647	2.47396	2.54358	1.54198	1.25248	2.43862	15.4137
CA07g15320	Pepper.v.1.55.chr07:217013496-217015023	Conserved oligomeric Golgi complex component 4, related	-3.63024	-1.1202	-1.09365	-3.54419	3.14543	4.25656	4.27416	3.13248	4.33923	4.17547	4.21008	2.35001	13.7161	14.787	11.2246	13.5215
CA02g10620	Pepper.v.1.55.chr02:131007283-131012459	Protein phosphatases pp1 regulatory subunit, putative	3.08141	1.04014	1.00383	2.97384	0.30121	0.0715282	0.0512495	0.420394	0.0485677	0.105343	0.0540793	1.67767	0.023599	0.06146	0.023176	7.73135
CA06g12030	Pepper.v.1.55.chr06:186125272-186128227	Na(+)/H(+) antiporter, putative	-2.40658	-1.26111	-1.19389	-2.2783	0.498222	1.51856	1.56204	0.484353	1.6951	1.36041	1.43943	0.172447	1.25985	1.10279	0.797717	0.294785
CA08g13620	Pepper.v.1.55.chr08:134200488-134201663	ATRAD3, putative	-2.26276	-1.31026	1.38391	-1.24789	0.74546	0.853488	1.28354	0.495692	1.07039	0.680539	1.53914	0.361053	0.566602	0.410675	0.896934	0.755168
CA10g19080	Pepper.v.1.55.chr10:228205910-228208531	Detected protein of unknown function	29.3278	4.80369	1.30576	7.97199	3.04592	1.89918	1.25671	4.60308	1.07892	3.34306	1.46381	6.338	0.573187	7.69759	0.820261	147.929
CA02g23340	Pepper.v.1.55.chr02:158917156-158921216	RAD23 protein	2.00675	1.09199	-1.13288	1.62215	4.2127	3.98309	3.82907	4.38216	3.92012	4.04708	3.74013	4.74499	9.68665	13.5131	7.58253	59.6593
CA02g13470	Pepper.v.1.55.chr02:139909670-139917393	UOS1	2.99243	1.08603	-1.01689	2.70962	4.11769	3.48544	3.41431	4.20347	3.42642	3.54548	3.40225	4.98357	6.51938	9.0632	5.7129	68.4894
CA10g00920	Pepper.v.1.55.chr10:1503522-1508581	Peroxisomal targeting sequence 1 receptor (Fragment)	5.9074	1.20503	1.09962	5.39061	2.54144	1.55662	1.49482	2.64652	1.42789	1.69696	1.56489	4.12741	0.913723	1.63993	0.926625	41.9963
CA12g03190	Pepper.v.1.55.chr12:7197512-7203410	Multidrug resistance pump, putative	5.99814	2.42533	1.64404	4.06592	2.89585	1.68346	1.47732	3.29994	1.1616	2.43978	1.87885	4.46336	0.647209	3.51709	1.34185	50.541
CA01g30460	Pepper.v.1.55.chr01:254478222-254479370	PREDICTED: mitochondrial import inner membrane translocase subunit tim-16-like isoform X1 [Solanum tuberosum	-1.76273	1.04277	-1.26583	-2.32676	3.92951	4.72984	4.52649	4.10605	4.69972	4.76015	4.35964	3.54183	18.0448	23.1824	12.5652	29.0855
CA01g06170	Pepper.v.1.55.chr01:11615655-11619294	PREDICTED: GATA transcription factor 26-like [Solanum lycopersicum	2.51123	1.28911	1.03049	2.00744	1.78744	1.37031	1.22079	2.00636	1.19932	1.56569	1.24265	2.57105	0.679379	1.41515	0.622674	15.6806
CA07g06240	Pepper.v.1.55.chr07:67805692-67806371	DNA helicase, putative	-3.49059	-1.49422	1.01684	-2.29736	1.54742	2.36122	2.68064	1.36303	2.66862	2.08922	2.69272	0.889248	3.35717	2.47235	3.00068	2.81711
CA07g00080	Pepper.v.1.55.chr07:596500-597750	Serine-threonine protein kinase, plant-type, putative	2.32106	1.77059	-1.57576	-1.20204	1.89738	2.41812	1.68115	2.72913	2.04088	2.8651	1.38483	2.59962	1.8234	5.16237	0.746808	16.0199
CA01g00250	Pepper.v.1.55.chr01:386663-387655	Branchless trichome [Theobroma cacao	-2.81715	-1.56019	-1.09506	-1.97729	1.07109	1.83535	2.11752	0.928358	2.18404	1.54232	2.05303	0.558799	2.11191	1.37158	1.62304	1.4054
CA05g07370	Pepper.v.1.55.chr05:36994030-36995294	Amidophosphoribosyltransferase	-7.88341	-1.41233	1.23831	-4.50763	1.33175	2.91937	3.32963	1.16766	3.17901	2.68093	3.48738	0.508563	5.34266	4.42264	6.17288	1.22346
CA05g16200	Pepper.v.1.55.chr05:221080873-221086758	Phytochrome	-2.56479	-1.3771	1.20056	-1.55132	1.25061	1.5915	1.9664	1.01218	1.83897	1.37733	2.10267	0.743832	1.47937	1.12744	1.7015	2.14926
CA09g18010	Pepper.v.1.55.chr09:251669479-251674050	PREDICTED: V-type proton ATPase subunit H-like [Solanum tuberosum	2.8186	1.23618	-1.18564	1.92308	1.40935	1.23701	0.962847	1.81065	1.09348	1.39938	0.847818	2.3428	0.588705	1.16279	0.347233	13.4659
CA04g06670	Pepper.v.1.55.chr04:32907611-32909004	Actin	4.18041	1.22881	1.1118	3.78235	4.43024	3.50958	3.43969	4.52025	3.36409	3.66135	3.51699	5.58064	6.23886	9.97058	6.32415	94.8175
CA02g21610	Pepper.v.1.55.chr02:156108763-156109080	Unknown protein	-4.69636	-1.16347	1.28496	-3.14136	1.22495	2.29918	2.58553	1.08929	2.41099	2.19256	2.77271	0.54117	2.63077	2.74412	3.2171	1.33745
CA07g15740	Pepper.v.1.55.chr07:218178851-218186315	Translation initiation factor IF-2	4.21583	1.37549	1.11701	3.42358	4.13885	3.29141	3.14826	4.32703	3.06946	3.52941	3.2291	5.30491	4.85876	8.92566	4.84492	81.5788
CA04g17820	Pepper.v.1.55.chr04:211136951-211143644	PREDICTED: LOW QUALITY PROTEIN: calcium-transporting ATPase 1, chloroplastic-like [Solanum lycopersicum	2.73087	1.22287	1.09377	2.44258	0.792124	0.334625	0.276814	0.957554	0.219608	0.50988	0.348922	1.79828	0.088465	0.296697	0.119362	8.63187
CA02g08180	Pepper.v.1.55.chr02:114619131-114620453	SMAD/FHA domain-containing-like protein isoform 1 [Theobroma cacao	-2.54183	-1.31956	1.17755	-1.63583	4.38708	4.67122	4.99203	4.10514	4.87553	4.47548	5.11132	3.76545	20.4379	18.8187	22.7961	33.5135
CA03g07190	Pepper.v.1.55.chr03:21365601-21369540	Emb|CAB10253.1	-2.20268	-1.24408	-1.04504	-1.85027	2.15274	2.69788	2.82806	2.05365	2.86002	2.54494	2.79646	1.6572	4.06026	3.89847	3.2943	7.58463
CA12g16690	Pepper.v.1.55.chr12:216558403-216560670	Subtilisin-like protease preproenzyme	-3.24442	-1.58499	-1.0391	-2.127	1.52921	2.29724	2.62557	1.33798	2.65338	1.98891	2.59805	0.900091	3.32152	2.23378	2.73915	2.87773
CA03g13990	Pepper.v.1.55.chr03:139425496-139426746	Alpha/beta hydrolase, putative	2.39319	1.14336	1.15773	2.42326	1.18721	0.591794	0.599403	1.17214	0.502993	0.696273	0.714292	1.97322	0.205595	0.421002	0.269983	10.0737
CA06g26730	Pepper.v.1.55.chr06:234345907-234346581	Unknown protein	-2.74274	1.08916	1.34354	-2.22344	2.62524	3.08702	3.23204	2.50745	3.02603	3.14924	3.45207	1.99645	4.68751	6.55148	6.01802	10.2698
CA01g02860	Pepper.v.1.55.chr01:4601877-4602647	Detected protein of unknown function	-2.00452	1.13357	1.23259	-1.84349	2.37625	2.71749	2.7753	2.32675	2.62855	2.80943	2.93025	1.92699	3.24657	4.89788	3.70938	9.68751
CA01g24220	Pepper.v.1.55.chr01:190372100-190375294	Ribonucleoside-diphosphate reductase small chain, putative	-3.31213	-1.32199	-1.022	-2.56053	3.14712	3.95232	4.14308	3.00222	4.15881	3.75609	4.12741	2.39965	11.6907	10.6505	10.416	13.9771
CA06g25640	Pepper.v.1.55.chr06:232764526-232766752	RNA binding protein, putative	2.3111	-1.06832	-1.18642	2.08105	4.35489	3.99099	3.9137	4.4409	4.03895	3.9436	3.79233	5.00091	10.5582	12.4925	7.92781	69.1121
CA09g11630	Pepper.v.1.55.chr09:185376991-185381527	Transcriptional activator, putative	-5.61346	-1.41553	-1.11982	-4.44078	4.19829	5.53021	5.70434	4.07013	5.78656	5.28521	5.62329	3.1344	41.3454	34.9266	34.0973	22.6829
CA07g02530	Pepper.v.1.55.chr07:10097163-10102773	Minichromosome maintenance 5 protein	2.71887	1.14583	-1.13024	2.0994	1.8466	1.53273	1.34647	2.10205	1.43768	1.63407	1.26105	2.70405	0.927163	1.52629	0.637041	17.1291
CA04g18330	Pepper.v.1.55.chr04:212770421-212776470	ATP binding protein, putative	-1.49033	-2.04805	-1.52321	-1.10842	0.162852	0.484318	0.870671	0.0905876	1.22563	0.191382	0.618513	0.0428782	0.703863	0.106777	0.224566	0.054783
CA07g16540	Pepper.v.1.55.chr07:221641616-221644492	Chalcone isomerase-like protein	-11.3114	-2.31909	-1.0322	-5.03456	2.0429	3.83091	4.46253	1.75375	4.48545	3.27189	4.43973	0.940021	15.2983	7.22586	13.3912	3.07983
CA03g16610	Pepper.v.1.55.chr03:189462967-189463800	Detected protein of unknown function	-2.44518	1.26702	1.27208	-2.43545	5.62627	6.12924	6.13203	5.6237	5.96089	6.30233	6.30809	5.01815	47.3796	72.7267	57.4703	69.6525
CA02g08680	Pepper.v.1.55.chr02:119413450-119416387	Voltage-dependent anion channel	2.20243	1.30169	1.09145	1.84671	6.88403	6.39912	6.27456	7.02069	6.21175	6.59214	6.338	7.4771	57.5943	89.9634	58.43	265.105
CA12g22110	Pepper.v.1.55.chr12:234388657-234395512	Ran GTPase binding protein, putative	2.07105	1.19612	1.05185	1.82126	0.81466	0.483369	0.405987	0.969936	0.371154	0.629513	0.44409	1.49445	0.14791	0.375409	0.154805	6.42338
CA07g19980	Pepper.v.1.55.chr07:228709432-228714988	PREDICTED: transcription initiation factor TFIID subunit 6-like [Solanum lycopersicum	-2.38372	-1.38387	-1.14723	-1.97611	1.43857	2.14677	2.29267	1.34703	2.39388	1.92517	2.19573	0.942511	2.59085	2.07947	1.86564	3.0965
CA02g20590	Pepper.v.1.55.chr02:154560116-154573591	Dual specificity protein kinase pyk2	-2.95541	-1.59579	-1.04494	-1.93524	3.60804	4.18616	4.50502	3.35266	4.53684	3.86258	4.47342	2.91006	15.9044	11.639	13.732	19.6676
CA12g18570	Pepper.v.1.55.chr12:226304434-226306928	Eukaryotic initiation factor 4A-14	2.34694	1.12963	-1.08221	1.9198	5.57021	5.18987	5.04538	5.72973	5.10269	5.27854	4.98871	6.21949	24.1235	34.7558	20.6777	137.735
CA02g23470	Pepper.v.1.55.chr02:159354611-159357981	Alpha/beta-Hydrolases superfamily protein [Theobroma cacao	-3.12373	-1.4147	1.06152	-2.08008	3.14228	3.72478	4.02626	2.90699	3.98342	3.48293	4.06956	2.42629	10.1603	8.56065	9.91425	14.2598
CA09g04270	Pepper.v.1.55.chr09:16080322-16082352	F-box/LRR-repeat protein	-4.13363	-1.26982	1.03619	-3.1416	1.48556	2.59853	2.80207	1.37765	2.77655	2.43192	2.82783	0.780421	3.74332	3.49015	3.38765	2.29155
CA02g04860	Pepper.v.1.55.chr02:63570450-63574470	Protein binding protein, putative	-2.15865	-1.61411	-1.19147	-1.59343	1.06534	1.62746	1.87845	0.92299	2.00907	1.31833	1.75633	0.646202	1.7679	1.05011	1.15991	1.74323
CA11g04100	Pepper.v.1.55.chr11:14915175-14915396	Unknown protein	-9.71143	2.07603	1.62975	-12.3708	5.34169	7.03012	6.86622	5.46921	6.52293	7.57675	7.22758	3.94789	71.6484	185.775	117.606	37.9513
CA03g29620	Pepper.v.1.55.chr03:244776354-244779416	PREDICTED: dentin sialophosphoprotein-like [Solanum tuberosum	2.57012	1.11022	-1.04203	2.22159	2.36198	1.91058	1.8067	2.49778	1.83664	1.98749	1.77725	3.13908	1.47536	2.23014	1.18845	22.7618
CA03g25350	Pepper.v.1.55.chr03:232341800-232345946	PREDICTED: peptide methionine sulfoxide reductase-like [Citrus sinensis	7.20819	1.21346	-1.07062	5.54841	6.43166	5.39897	5.21176	6.66269	5.26121	5.54033	5.16277	8.01241	27.4255	41.9823	23.7123	359.096
CA09g09680	Pepper.v.1.55.chr09:123577327-123578098	Detected protein of unknown function	4.48603	1.18049	1.80001	6.84029	2.6266	1.02299	1.26512	2.1239	0.910274	1.14966	1.75828	3.92372	0.442501	0.842465	1.16255	37.274
CA10g04630	Pepper.v.1.55.chr10:23785259-23785654	Nucleoporin	-5.57939	-1.21268	1.05936	-4.34308	1.72518	3.1393	3.32281	1.6299	3.28148	3.00328	3.36467	0.884561	5.83669	5.80957	5.505	2.79181
CA03g29010	Pepper.v.1.55.chr03:242606130-242606561	PREDICTED: hybrid signal transduction histidine kinase I-like [Solanum tuberosum	-6.64667	1.00895	-1.12341	-7.53382	1.35306	3.46354	3.37213	1.38974	3.45712	3.46998	3.28923	0.556596	6.71234	8.47041	5.11935	1.39417
CA03g31950	Pepper.v.1.55.chr03:249441998-249454817	Chaperone protein DNAj, putative	2.60717	1.09716	1.16669	2.77238	2.04596	1.3111	1.35256	1.98325	1.24592	1.3797	1.46834	2.85082	0.722874	1.13102	0.823771	18.8925
CA03g01710	Pepper.v.1.55.chr03:3468351-3468770	Detected protein of unknown function	-5.04318	-1.93721	1.2376	-2.10353	1.19153	1.99433	2.67693	0.887702	2.52757	1.57359	2.83511	0.500776	2.95683	1.42405	3.40951	1.19554
CA06g12240	Pepper.v.1.55.chr06:188185051-188186891	PREDICTED: dihydrofolate reductase-like [Solanum tuberosum	-3.87607	-1.19167	1.00759	-3.22815	2.06406	3.12108	3.25558	1.97879	3.25013	2.99715	3.26103	1.30644	5.67935	5.77759	4.98966	5.15204
CA02g30660	Pepper.v.1.55.chr02:170162071-170166141	Leucine-rich repeat protein, putative	-2.33926	-1.4311	-1.24335	-2.03237	0.797938	1.65485	1.76941	0.746275	1.9335	1.41637	1.61926	0.393207	1.63803	1.18682	0.993883	0.84909
CA02g22180	Pepper.v.1.55.chr02:157108157-157110315	PREDICTED: dolichyldiphosphatase-like [Solanum tuberosum	-2.14962	-1.60718	-1.36588	-1.82687	2.74481	3.4424	3.56965	2.64697	3.80164	3.11711	3.35182	2.24773	8.85605	6.4052	5.42985	12.5404
CA06g25470	Pepper.v.1.55.chr06:232398999-232401056	Ran binding protein, putative	2.02738	1.40813	-1.00703	1.42971	3.95699	3.72873	3.48494	4.2338	3.49	3.98378	3.47989	4.4995	6.91476	12.8501	6.14416	51.4122
CA08g01660	Pepper.v.1.55.chr08:3513941-3516944	Methylthioribose-1-phosphate isomerase	3.472	1.17247	-1.30371	2.27142	4.5891	4.27409	3.96493	4.94693	4.16085	4.3904	3.77823	5.574	11.6956	17.5786	7.83204	94.5899
CA07g15550	Pepper.v.1.55.chr07:217786863-217792468	Vacuolar protein sorting vps16, putative	2.45984	1.24457	-1.05168	1.87933	0.319874	0.261033	0.104737	0.79721	0.147211	0.462859	0.0745182	1.37308	0.061149	0.265868	0.030039	5.61097
CA01g17080	Pepper.v.1.55.chr01:126424832-126430142	Tex protein-relatedtranscription accessory protein, putative	-3.7027	-1.66236	1.13792	-1.9574	7.25556	7.6993	8.16731	6.8398	8.07464	7.3414	8.26104	6.37246	231.419	156.408	258.471	150.737
CA07g10160	Pepper.v.1.55.chr07:169515589-169520447	Proteasomal ubiquitin receptor ADRM1	9.38282	1.38661	-1.21213	5.5825	2.68598	2.01872	1.65207	3.28209	1.79667	2.26823	1.51912	4.74914	1.41102	2.96955	0.878021	59.8399
CA06g21850	Pepper.v.1.55.chr06:225631958-225635408	PREDICTED: chloroplast stem-loop binding protein of 41 kDa b, chloroplastic-like [Solanum tuberosum	-2.27215	-1.04318	1.23512	-1.76347	9.31041	9.58605	9.76773	9.13724	9.61659	9.5556	9.92124	8.73719	761.051	745.247	921.348	529.257
CA03g02640	Pepper.v.1.55.chr03:5456938-5458212	PREDICTED: H/ACA ribonucleoprotein complex subunit 3-like protein-like [Solanum lycopersicum	-2.08567	1.12599	1.17061	-2.00617	7.87621	8.28219	8.30989	7.84995	8.19703	8.36822	8.4243	7.36378	260.551	323.028	295.431	251.548
CA11g02590	Pepper.v.1.55.chr11:7979135-7980510	Detected protein of unknown function	2.49938	-1.13462	-1.42973	1.98348	1.97651	1.84565	1.66123	2.19593	1.939	1.75679	1.42326	2.74483	1.6455	1.75692	0.782539	17.6026
CA02g21310	Pepper.v.1.55.chr02:155639680-155644597	Dehydroquinate synthase	3.51081	1.19858	1.08083	3.16591	3.92791	3.14093	3.06854	4.02057	3.01298	3.27431	3.12512	4.93693	4.63504	7.24466	4.4183	66.6413
CA03g35070	Pepper.v.1.55.chr03:254120076-254120624	Unknown protein	-4.00007	1.43372	2.52854	-2.2681	3.83768	3.87872	4.24426	3.50716	3.62754	4.1473	4.96584	2.96582	7.73575	14.4928	20.2806	20.2935
CA07g14810	Pepper.v.1.55.chr07:214089002-214094174	Putative ketol-acid reductoisomerase	3.38862	-1.00476	1.02599	3.49323	7.08001	6.21374	6.23565	7.05513	6.21717	6.21031	6.25418	8.01488	57.7373	67.5746	55.2618	359.8
CA12g21780	Pepper.v.1.55.chr12:233906815-233923009	Chromatin remodeling complex subunit	3.00688	1.05932	-1.06107	2.67514	0.648167	0.355602	0.270335	0.852606	0.316456	0.39959	0.230936	1.8192	0.12706	0.226217	0.080657	8.83262
CA11g05440	Pepper.v.1.55.chr11:27905101-27908213	Detected protein of unknown function	2.18615	1.74799	1.53342	1.9178	2.93766	2.17627	2.09621	3.04986	1.8104	2.61609	2.42715	3.55554	1.43482	4.15836	2.3236	29.3439
CA09g04730	Pepper.v.1.55.chr09:23111324-23111773	PREDICTED: auxin-induced protein 6B-like [Solanum lycopersicum	-19.5547	-2.50683	-1.07115	-8.35559	2.27178	4.65825	5.3183	1.98983	5.36812	4.04225	5.26895	0.979512	29.796	13.4584	25.6511	3.27938
CA08g01230	Pepper.v.1.55.chr08:2253831-2258870	Endoxyloglucan transferase	-2.01114	1.41953	1.20414	-2.37088	3.38331	3.90118	3.78828	3.48414	3.65665	4.16206	3.92465	2.91664	7.92091	14.6536	8.74979	19.7562
CA02g13490	Pepper.v.1.55.chr02:139931749-139938829	Putative GTP-binding protein	-3.41591	-1.24011	-1.16011	-3.19555	4.46399	5.49406	5.54332	4.42432	5.65149	5.34102	5.43723	3.66496	37.2174	36.2701	29.3858	31.1723
CA01g26800	Pepper.v.1.55.chr01:220188010-220189225	PREDICTED: josephin-like protein-like [Solanum tuberosum	-3.05064	-1.1016	1.17298	-2.36089	2.90605	3.51925	3.70304	2.76181	3.58974	3.45014	3.81992	2.21081	7.48886	8.33335	8.11225	12.1586
CA01g06460	Pepper.v.1.55.chr01:12966100-12968880	mRNA, clone: RTFL01-03-G21	-2.83759	-1.21439	1.03248	-2.26314	3.06145	3.71601	3.88175	2.93074	3.85877	3.57853	3.90487	2.40021	9.25744	9.26519	8.62453	13.9805
CA12g03660	Pepper.v.1.55.chr12:8297261-8298734	PREDICTED: F-box protein FBW2-like [Solanum tuberosum	-3.0489	1.06108	1.12659	-2.87161	3.85408	4.61183	4.65445	3.81879	4.56926	4.6548	4.74123	3.13294	16.3108	21.6159	17.088	22.67
CA01g14790	Pepper.v.1.55.chr01:75729693-75730097	Ribosomal protein L2	-1.90325	1.2324	1.077	-2.17786	0.683874	1.32596	1.23612	0.733578	1.18377	1.48524	1.29079	0.362325	0.666097	1.28353	0.659196	0.758408
CA06g01310	Pepper.v.1.55.chr06:2769403-2771639	Nt-iaa4.3 deduced protein	-7.62912	-2.42264	-1.19363	-3.75886	0.87231	2.71448	3.29665	0.718264	3.4268	2.15022	3.17145	0.23993	6.51975	2.65047	4.61453	0.444433
CA12g17600	Pepper.v.1.55.chr12:220040188-220042759	Nicotiana tabacum wound inducive mRNA , complete cds	8.53824	1.96464	-1.14501	3.79557	2.56018	2.07024	1.53887	3.44421	1.63965	2.61392	1.44429	4.53823	1.18169	4.1559	0.801218	52.415
CA05g16110	Pepper.v.1.55.chr05:220344999-220346590	PREDICTED: ras-related protein RABA2b-like [Solanum tuberosum	-2.2629	1.0266	1.16504	-1.99399	1.6457	2.13552	2.22413	1.58014	2.11667	2.15454	2.33705	1.15887	1.97955	2.66213	2.14424	4.25251
CA03g15390	Pepper.v.1.55.chr03:171642920-171645833	High mobility group family	-2.73807	-1.44629	1.02047	-1.8552	1.97797	2.52437	2.81912	1.77116	2.80454	2.27219	2.83377	1.38062	3.85691	2.98043	3.40485	5.65937
CA06g16940	Pepper.v.1.55.chr06:212780029-212784136	Anion exchanger family protein (Fragment)	6.59611	-1.08326	-1.26265	5.65897	0.842622	0.515302	0.371686	1.1682	0.576209	0.460833	0.239757	2.96137	0.237714	0.264903	0.08334	20.2415
CA05g18440	Pepper.v.1.55.chr05:228879548-228883250	Putative telomeric protein	2.34773	1.07038	1.05791	2.32037	2.32317	1.75489	1.74665	2.33414	1.70651	1.80464	1.78773	3.01899	1.2769	1.8396	1.2046	21.0562
CA06g27550	Pepper.v.1.55.chr06:235494276-235494689	Detected protein of unknown function	-1.29785	1.1718	-1.78043	-2.70771	1.52609	2.66983	2.10099	1.93927	2.55792	2.78664	1.72569	1.34957	3.02674	4.82492	1.12204	5.44426
CA02g07970	Pepper.v.1.55.chr02:112689076-112689735	Putative zinc finger protein	-2.58014	-1.10229	1.20516	-1.94225	3.26025	3.67476	3.87795	3.08942	3.74568	3.60518	4.0149	2.64745	8.51242	9.4821	9.4526	16.5545
CA05g09720	Pepper.v.1.55.chr05:102010035-102010463	Detected protein of unknown function	-2.57677	1.01411	1.09381	-2.389	4.09783	4.71783	4.77198	4.05133	4.70774	4.72794	4.8371	3.47154	18.0994	22.7412	18.59	27.8225
CA11g08130	Pepper.v.1.55.chr11:61157271-61160248	Chlororespiratory reduction 6 [Theobroma cacao	-2.85648	-1.22975	-1.09923	-2.55331	2.15722	3.02698	3.11084	2.09907	3.17984	2.88148	3.04334	1.52911	5.34954	5.22731	4.12011	6.66649
CA08g07450	Pepper.v.1.55.chr08:123780463-123784040	Detected protein of unknown function	2.03697	-1.02869	-1.14461	1.83068	4.28196	3.97379	3.89561	4.36791	3.99425	3.95344	3.7994	4.82582	10.2241	12.6106	7.9544	62.5546
CA12g04010	Pepper.v.1.55.chr12:9895049-9895228	PREDICTED: E3 ubiquitin-protein ligase RING1-like [Solanum tuberosum	-2.70468	1.28702	1.37793	-2.52623	2.51803	3.05014	3.09618	2.48059	2.87355	3.23758	3.33605	1.9006	4.11009	7.02519	5.35395	9.45146
CA11g01750	Pepper.v.1.55.chr11:3941715-3946795	Detected protein of unknown function	-2.40414	-1.00196	1.07207	-2.23814	2.86094	3.46103	3.51228	2.81919	3.46244	3.45962	3.56284	2.29732	6.74871	8.39578	6.54699	13.0396
CA06g27890	Pepper.v.1.55.chr06:236120450-236123226	MYB8	-3.88308	-1.95226	-1.66101	-3.30379	2.27602	3.67402	3.80455	2.19794	4.18815	3.22301	3.45609	1.49889	12.0285	6.95197	6.03443	6.45912
CA09g16980	Pepper.v.1.55.chr09:250340834-250341217	Unknown protein	-2.99773	-1.08309	1.0906	-2.53783	11.9403	12.5757	12.6958	11.8274	12.6334	12.5182	12.7585	11.1746	6356.56	6838.6	7845.74	1873.49
CA01g00070	Pepper.v.1.55.chr01:151370-152197	Soluble inorganic pyrophosphatase	1.51833	2.2307	-1.20449	-1.76961	2.15597	2.66062	2.00539	2.86039	2.14409	3.30159	1.87567	2.47816	2.03001	7.40239	1.33668	14.7836
CA03g02930	Pepper.v.1.55.chr03:6151889-6152419	PREDICTED: subtilisin-like protease-like [Fragaria vesca subsp. vesca	-2.61118	-1.00027	1.19329	-2.18762	1.06587	1.7082	1.83144	0.994146	1.70839	1.70801	1.96334	0.578643	1.28004	1.66063	1.47484	1.48502
CA08g07090	Pepper.v.1.55.chr08:122816896-122817980	Small nuclear ribonucleoprotein-associated protein	3.55444	-1.0008	-1.32103	2.6928	3.44706	3.05267	2.84533	3.69825	3.05325	3.05209	2.65158	4.4812	4.7996	6.05069	2.8679	50.9019
CA09g01690	Pepper.v.1.55.chr09:3459222-3462620	At2g36630/F1O11.26	2.77607	-1.06126	-1.34397	2.19211	1.98654	1.76524	1.58109	2.21792	1.80866	1.72287	1.38215	2.8552	1.43192	1.68361	0.744687	18.9534
CA03g07050	Pepper.v.1.55.chr03:20941544-20941903	PREDICTED: protein RDM1-like [Solanum tuberosum	-2.09815	-1.02169	1.01945	-2.01444	5.03226	5.55185	5.58122	5.00577	5.56734	5.53639	5.59513	4.52601	34.9095	41.916	33.477	52.026
CA09g09930	Pepper.v.1.55.chr09:133789773-133790855	PREDICTED: proline-rich protein PRCC-like [Glycine max	2.3565	1.12368	-1.24951	1.67835	1.65728	1.55376	1.30135	1.97873	1.47192	1.64015	1.15055	2.38719	0.970247	1.53825	0.544865	13.8593
CA11g18240	Pepper.v.1.55.chr11:253773185-253775565	UDP-glucose:glucosyltransferase	-5.58898	-1.04268	1.84409	-2.90669	2.10901	2.77526	3.21688	1.81948	2.80557	2.74527	3.68848	1.2059	3.85851	4.66503	7.28213	4.54028
CA06g16350	Pepper.v.1.55.chr06:209815418-209820190	PREDICTED: serine/threonine protein phosphatase 2A 55 kDa regulatory subunit B beta isoform-like [Solanum lycopersicum	2.02988	1.00505	-1.02496	1.9705	1.29978	0.925005	0.903419	1.33083	0.92138	0.928644	0.885808	1.9072	0.450741	0.608893	0.368913	9.51104
CA02g17590	Pepper.v.1.55.chr02:149311404-149313247	Terpene synthase	-2.37491	1.06057	1.6388	-1.53695	1.4593	1.54022	1.82016	1.23486	1.49839	1.58322	2.21102	0.963152	1.00364	1.43754	1.89711	3.19984
CA03g12260	Pepper.v.1.55.chr03:92969862-92971128	PREDICTED: UPF0176 protein Mfla_2319-like [Vitis vinifera	-4.23295	-1.62709	-1.12139	-2.91735	4.44838	5.41211	5.69139	4.23009	5.77464	5.07234	5.60935	3.52769	40.9719	29.8353	33.7627	28.8101
CA06g09880	Pepper.v.1.55.chr06:161222117-161222491	Tetrahydrofolylpolyglutamate synthase, putative	-8.59027	-1.44738	1.08134	-5.48861	2.62925	4.21619	4.5474	2.43774	4.49134	3.9579	4.60416	1.50145	15.3456	12.6574	15.3403	6.47681
CA06g13460	Pepper.v.1.55.chr06:199013390-199014223	PREDICTED: zeatin O-glucosyltransferase-like [Solanum lycopersicum	-4.31213	-1.66184	-1.29021	-3.34782	0.853469	2.3838	2.58786	0.78617	2.77818	2.0454	2.41057	0.302173	3.74973	2.36224	2.28754	0.597629
CA02g06150	Pepper.v.1.55.chr02:84029329-84031797	Jasmonate O-methyltransferase, putative	12.6311	2.15535	-1.14325	5.12603	1.55237	1.1948	0.659409	2.81279	0.763017	1.87094	0.56987	4.22878	0.343168	1.97128	0.202346	44.2884
CA10g06410	Pepper.v.1.55.chr10:62715897-62717345	DNA binding protein, putative	-2.17368	-1.112	1.1055	-1.76821	2.2253	2.63238	2.78148	2.10602	2.71008	2.55692	2.85477	1.73463	3.49792	3.94226	3.4598	8.15682
CA12g14920	Pepper.v.1.55.chr12:197641417-197644777	Serine/threonine phosphatase-like protein	1.91078	1.09234	1.26163	2.20692	0.972395	0.334079	0.411171	0.790077	0.276392	0.403807	0.611675	1.54584	0.11236	0.228358	0.220884	6.79295
CA11g10610	Pepper.v.1.55.chr11:139406677-139413058	Histidine kinase 3B	3.08748	1.00303	-1.07348	2.86746	0.744047	0.39349	0.3363	0.870576	0.391314	0.395678	0.289021	1.91545	0.157761	0.224332	0.09952	9.57857
CA04g23600	Pepper.v.1.55.chr04:222244595-222245809	Detected protein of unknown function	2.0008	1.79832	1.75057	1.94766	1.65779	0.733446	0.722149	1.68372	0.42352	1.27017	1.23134	2.23192	0.169595	0.989355	0.611979	12.3793
CA12g10350	Pepper.v.1.55.chr12:82776554-82777033	Hypothetical chloroplast RF2	-2.08127	-1.10015	1.74162	-1.08623	0.38506	0.305886	0.67253	0.175136	0.382388	0.244689	1.18282	0.125354	0.153444	0.135693	0.569512	0.19983
CA01g05600	Pepper.v.1.55.chr01:10093668-10096811	Oxidoreductase, putative	28.2028	2.70531	1.63389	17.0333	4.87191	2.9495	2.6483	5.42603	2.31772	3.75351	3.02603	7.8438	2.40445	10.6321	4.04576	328.586
CA07g20630	Pepper.v.1.55.chr07:229901619-229905814	PREDICTED: heat shock cognate protein 80-like [Vitis vinifera	5.63962	1.22966	1.0841	4.97206	7.22518	6.11515	6.02581	7.33231	5.96784	6.26609	6.08434	8.57994	47.5794	70.5275	48.6784	484.225
CA03g25250	Pepper.v.1.55.chr03:232143595-232148055	2-deoxyglucose-6-phosphate phosphatase, putative	-2.14105	-1.04404	1.34021	-1.53016	8.16959	8.28358	8.52334	7.93978	8.31472	8.25255	8.73719	7.63887	291.411	297.781	361.989	291.804
CA02g04950	Pepper.v.1.55.chr02:63676775-63680245	Sphingolipid fatty acid alpha hydroxylase	2.14807	1.36591	-1.00884	1.55886	3.72734	3.44669	3.22274	3.98636	3.2291	3.67896	3.2164	4.31944	5.57495	10.1161	4.80113	46.369
CA03g12540	Pepper.v.1.55.chr03:97778317-97780186	U-box domain-containing protein	2.47264	1.25979	1.01808	1.99823	0.559438	0.305085	0.193509	0.882008	0.181014	0.514198	0.206866	1.51292	0.073567	0.298103	0.072252	6.55684
CA12g20490	Pepper.v.1.55.chr12:231600248-231602325	Xyloglucan endo-transglycosylase (Precursor)	-4.97067	-3.36158	-4.62591	-6.8402	0.972183	3.90619	3.60718	1.05277	4.87746	3.12833	2.66773	0.354287	20.4998	6.45382	2.92525	0.737012
CA10g00990	Pepper.v.1.55.chr10:1595092-1597863	WD-repeat protein-like protein	2.94412	1.21362	1.02555	2.48789	3.38481	2.79413	2.6761	3.5341	2.65796	2.93727	2.69436	4.2522	3.33056	5.48163	3.00556	44.7785
CA02g20460	Pepper.v.1.55.chr02:154452143-154453723	Zinc finger protein, putative	1.93488	1.14912	1.56476	2.63474	1.26591	0.315123	0.449375	0.887716	0.230426	0.430951	0.876364	1.82861	0.092273	0.244339	0.364067	8.90832
CA07g18230	Pepper.v.1.55.chr07:225348984-225351175	PREDICTED: dynein light chain LC6, flagellar outer arm-like [Solanum lycopersicum	-8.29944	-1.20313	1.48799	-4.63593	5.67444	6.6946	7.11023	5.34274	6.82932	6.56253	7.40269	4.34967	91.6441	87.3233	133.289	47.1784
CA06g17800	Pepper.v.1.55.chr06:216104082-216107022	PREDICTED: uncharacterized LOC101217184 [Cucumis sativus	-4.24565	1.08197	1.23579	-3.71719	5.71861	6.60709	6.70148	5.63806	6.5505	6.66417	6.85594	4.76995	73.271	93.8954	90.0937	60.5509
CA02g23460	Pepper.v.1.55.chr02:159344067-159346199	Abscisic acid-deficient 4 [Theobroma cacao	-22.1896	-2.4126	-1.14653	-10.545	3.48987	5.90852	6.47848	3.18284	6.57787	5.30728	6.3806	1.90879	74.8584	35.5196	60.0424	9.52673
CA02g18540	Pepper.v.1.55.chr02:151618855-151621384	Putative WRKY1a transcription factor	4.1358	-1.03091	-1.22852	3.47054	0.62035	0.447667	0.285396	0.97307	0.470165	0.426246	0.173239	2.2214	0.191596	0.240118	0.06271	12.2556
CA01g19800	Pepper.v.1.55.chr01:159609685-159609882	30S ribosomal protein S31, mitochondrial precursor, putative [Ricinus communis	-3.10216	1.08637	-1.00632	-3.39138	5.82996	6.7721	6.70806	5.88562	6.7126	6.83212	6.70352	5.07024	82.6014	105.598	80.3697	71.9489
CA10g09310	Pepper.v.1.55.chr10:133876802-133877944	Hop-interacting protein THI115	2.76374	1.0425	-1.16292	2.27968	1.08772	0.825736	0.678708	1.32335	0.79626	0.856302	0.57851	2.04513	0.366548	0.549295	0.206077	10.6783
CA03g32080	Pepper.v.1.55.chr03:249709560-249717126	Metal transporter	13.8458	2.09492	1.38539	9.15639	2.63557	1.30949	1.09061	3.1645	0.88053	1.94742	1.35082	5.1422	0.421318	2.13604	0.718571	75.1214
CA01g15890	Pepper.v.1.55.chr01:93585788-93589936	Galactokinase, putative	6.69325	1.20611	1.16506	6.46544	1.86244	0.84554	0.823961	1.91122	0.721095	0.991461	0.941501	3.68421	0.316733	0.671256	0.400476	31.6403
CA01g02270	Pepper.v.1.55.chr01:3349138-3349506	PREDICTED: E3 ubiquitin-protein ligase RHA1B-like [Solanum lycopersicum	-2.46457	-1.03617	1.22746	-1.93778	4.15689	4.53679	4.70801	4.00571	4.56249	4.51124	4.85817	3.55683	16.2451	19.3424	18.8199	29.3506
CA06g07880	Pepper.v.1.55.chr06:114343937-114344131	60S ribosomal protein L35 [Populus trichocarpa	-2.57313	-1.17872	1.66146	-1.3139	1.13179	1.14584	1.5953	0.812917	1.27057	1.03336	2.00303	0.639502	0.746563	0.717841	1.53471	1.71121
CA07g10900	Pepper.v.1.55.chr07:178981637-178983261	MAP kinase-like protein	-3.18439	-1.44807	-1.20871	-2.65801	1.25017	2.33031	2.47212	1.17845	2.61263	2.0785	2.33917	0.66815	3.19453	2.44316	2.15155	1.83411
CA11g12330	Pepper.v.1.55.chr11:202382031-202386661	Sulfite reductase	4.23732	1.38604	1.08145	3.30615	4.37902	3.57438	3.40266	4.60002	3.34665	3.81761	3.45962	5.54277	6.13577	11.2101	6.03929	93.1231
CA01g21430	Pepper.v.1.55.chr01:166570638-166571132	PREDICTED: CST complex subunit STN1-like [Solanum tuberosum	1.27076	-1.49786	-2.16088	-1.13526	0.410984	1.0536	0.614823	0.70429	1.38462	0.801721	0.273004	0.6187	0.860259	0.506615	0.094303	1.6334
CA08g16620	Pepper.v.1.55.chr08:139541588-139541782	Unknown protein	-3.04076	1.595	1.76381	-2.74974	4.93642	5.31081	5.37849	4.8743	4.9847	5.65826	5.80339	4.19896	22.3969	45.9418	39.135	43.6358
CA09g06960	Pepper.v.1.55.chr09:58069075-58072779	Pre-mRNA-processing protein prp39, putative	3.03626	1.09426	-1.02769	2.69994	2.59309	2.01622	1.93248	2.70545	1.95229	2.08225	1.91288	3.51517	1.66725	2.45132	1.39978	28.5712
CA07g12190	Pepper.v.1.55.chr07:193160796-193161979	Nuc-1 negative regulatory protein preg, putative	-6.23989	-1.3394	1.34819	-3.45554	5.41958	6.25359	6.67997	5.07365	6.46793	6.04635	6.89896	4.25744	68.6944	59.7826	92.8507	44.939
CA05g01850	Pepper.v.1.55.chr05:3692170-3696673	Glutamine synthetase	-5.40718	-1.47443	1.37563	-2.6659	2.2287	3.00377	3.51942	1.90216	3.29688	2.73672	3.75698	1.3221	5.9146	4.62533	7.70876	5.26684
CA12g22670	Pepper.v.1.55.chr12:235410464-235414806	PREDICTED: protein ECERIFERUM 1-like [Solanum lycopersicum	82.9348	3.05285	-1.10031	24.6896	0.798892	0.660894	0.152717	3.45726	0.236522	1.84668	0.098606	6.47251	0.096076	1.91629	0.03773	160.607
CA12g00740	Pepper.v.1.55.chr12:2059745-2060561	Rab GTP-binding protein Rab11a	-2.32213	-1.22601	-1.03637	-1.96295	4.21859	4.77215	4.89556	4.11224	4.9214	4.62743	4.86986	3.65441	21.3128	21.147	18.9858	30.965
CA08g05330	Pepper.v.1.55.chr08:98888385-98898218	Kinase family protein	2.056	-1.1867	-1.18317	2.06212	0.706148	0.459879	0.46267	0.701889	0.599642	0.352692	0.356985	1.39682	0.250457	0.199176	0.122961	5.74662
CA03g03520	Pepper.v.1.55.chr03:7392348-7397208	Transcription factor, putative	-3.74951	-1.71446	-1.05175	-2.30018	1.79218	2.63875	3.0195	1.56619	3.05612	2.27837	2.98333	1.07663	4.80912	3.00536	3.89796	3.79152
CA10g03610	Pepper.v.1.55.chr10:12312536-12317727	External rotenone-insensitive NADPH dehydrogenase	4.05462	1.34741	-1.21635	2.47395	1.13255	0.981931	0.63327	1.7561	0.790118	1.22031	0.507557	2.52712	0.362889	0.926822	0.178151	15.2453
CA07g19640	Pepper.v.1.55.chr07:228328234-228334641	Bromodomain-containing protein	3.14412	1.03786	-1.02778	2.94754	0.857688	0.43016	0.383913	0.961007	0.404186	0.457804	0.364657	2.01732	0.162931	0.261926	0.125625	10.4301
CA04g22050	Pepper.v.1.55.chr04:220038718-220041025	GDSL esterase/lipase	-2.32031	-1.74593	-1.05207	-1.39818	0.252831	0.845376	1.30095	0.164292	1.33809	0.534092	1.26485	0.0505382	0.813382	0.311357	0.639397	0.067899
CA03g34870	Pepper.v.1.55.chr03:253924597-253927836	Detected protein of unknown function	2.64775	1.54139	1.2896	2.21523	2.00934	1.33538	1.2291	2.18309	1.05926	1.68349	1.42618	2.83095	0.555354	1.61538	0.786491	18.5787
CA03g04820	Pepper.v.1.55.chr03:12109292-12109725	Embryo sac development arrest 6, putative [Theobroma cacao	-3.64559	-1.45497	1.28942	-1.9432	2.05798	2.54112	3.00374	1.74102	2.82597	2.28498	3.1927	1.32655	3.93637	3.02582	4.69939	5.28975
CA06g08330	Pepper.v.1.55.chr06:127625389-127625700	Chaperone clpb, putative	-2.53359	-1.22388	-1.16014	-2.40164	4.11471	4.90599	4.94558	4.08177	5.05389	4.76242	4.83959	3.4984	23.3373	23.2221	18.6017	28.3008
CA01g30690	Pepper.v.1.55.chr01:255565958-255566269	Unknown protein	-4.21909	-1.19288	1.12948	-3.13144	2.51738	3.45641	3.67275	2.36909	3.58597	3.33152	3.76163	1.6847	7.46373	7.61382	7.73329	7.77112
CA02g19550	Pepper.v.1.55.chr02:152985023-152986272	PREDICTED: protein TRIGALACTOSYLDIACYLGLYCEROL 2, chloroplastic-like [Solanum tuberosum	3.89229	1.21526	-1.1658	2.74732	1.85506	1.47311	1.22351	2.23349	1.33917	1.62044	1.11785	3.07847	0.814159	1.50551	0.518161	21.9125
CA06g21690	Pepper.v.1.55.chr06:225421392-225427570	Uroporphyrinogen decarboxylase	-2.75472	-1.49879	1.0388	-1.76932	5.01621	5.44551	5.77262	4.73197	5.74523	5.16143	5.80014	4.33824	40.1991	31.9075	39.093	46.8267
CA09g12280	Pepper.v.1.55.chr09:206147656-206154568	Protein SCAR2, putative	2.18696	1.02344	-1.01098	2.11367	1.37295	0.952313	0.927839	1.40917	0.935749	0.96917	0.919995	2.04892	0.461083	0.649219	0.387704	10.7023
CA03g18300	Pepper.v.1.55.chr03:204633639-204633812	Os07g0175200 [Oryza sativa Japonica Group	-4.92006	-1.18752	-1.03584	-4.29163	4.45189	5.67266	5.77254	4.37486	5.79799	5.55004	5.74719	3.44852	41.8135	42.3039	37.62	27.4898
CA02g20680	Pepper.v.1.55.chr02:154775080-154776468	Unknown protein	-1.90645	1.24194	1.15369	-2.05227	3.40109	3.8451	3.7937	3.44716	3.69197	4.00457	3.89823	2.96735	8.12467	13.0876	8.58155	20.3155
CA06g18820	Pepper.v.1.55.chr06:218098585-218099181	Calcium-binding protein CML42	-2.93573	-1.22535	-1.45903	-3.4956	0.802077	2.2872	2.14877	0.853749	2.43849	2.1453	1.89348	0.33976	2.71	2.63841	1.371	0.698316
CA08g12500	Pepper.v.1.55.chr08:132613080-132616733	Detected protein of unknown function	2.19709	1.14013	-1.00863	1.91057	1.15858	0.824013	0.728604	1.31029	0.734826	0.924024	0.722434	1.85803	0.326218	0.605108	0.27439	9.13256
CA01g00500	Pepper.v.1.55.chr01:741509-745978	WD-repeat protein, putative	-2.46215	-1.09459	1.23834	-1.81645	1.94972	2.33064	2.54629	1.7846	2.39675	2.26636	2.70516	1.40524	2.59721	2.9607	3.04121	5.7952
CA04g19370	Pepper.v.1.55.chr04:214659498-214663235	Nbs-lrr resistance protein	3.94698	1.32192	-1.17722	2.53631	3.54601	3.12156	2.80657	3.94399	2.92672	3.32936	2.69134	4.67209	4.29741	7.59766	2.99534	56.616
CA08g06950	Pepper.v.1.55.chr08:122668327-122670759	R2r3-myb transcription factor, putative	-2.11832	1.13335	1.27651	-1.88075	0.501247	1.01339	1.08906	0.466417	0.927104	1.1077	1.27931	0.196394	0.455193	0.793713	0.650959	0.34657
CA07g20750	Pepper.v.1.55.chr07:230016222-230018717	PREDICTED: BTB/POZ domain-containing protein At1g55760-like [Solanum tuberosum	-2.43015	-1.19739	1.05329	-1.92686	2.06227	2.59188	2.76228	1.93506	2.72508	2.46518	2.79998	1.51893	3.55829	3.60573	3.30773	6.59335
CA02g24060	Pepper.v.1.55.chr02:160191894-160193490	PREDICTED: heavy metal-associated isoprenylated plant protein 26-like [Solanum lycopersicum	-1.10457	-1.13672	-2.08045	-2.02162	0.529694	1.56801	1.00416	0.827125	1.66317	1.4783	0.606273	0.462787	1.21486	1.27278	0.218132	1.06715
CA10g13880	Pepper.v.1.55.chr10:201503445-201507016	Ureide permease	2.18601	1.46487	1.21965	1.82008	3.33719	2.79577	2.67332	3.49005	2.53392	3.08469	2.82039	3.94869	2.97073	6.22055	3.36543	37.958
CA06g13750	Pepper.v.1.55.chr06:200631387-200641558	Similar to isoflavone reductase homolog	-2.24062	-1.02038	-1.113	-2.44399	1.49645	2.32742	2.26348	1.53872	2.34202	2.31291	2.18757	1.02367	2.45427	3.10227	1.8499	3.51081
CA08g06650	Pepper.v.1.55.chr08:122338255-122340315	NAD(P)-binding Rossmann-fold superfamily protein [Theobroma cacao	-3.07186	-1.07059	1.34697	-2.13019	5.17099	5.56439	5.82471	4.93989	5.61382	5.51541	6.04353	4.42442	36.1028	41.3459	46.8913	49.4083
CA01g19690	Pepper.v.1.55.chr01:159479657-159486421	Squalene synthase	4.46087	1.52462	-1.05816	2.76508	3.61668	3.06617	2.73592	4.05325	2.777	3.38545	2.69544	4.85277	3.74492	7.93283	3.00758	63.295
CA05g01740	Pepper.v.1.55.chr05:3029766-3032140	Peptidyl-prolyl cis-trans isomerase	-10.6478	-1.3799	1.16004	-6.65184	6.73784	8.20703	8.54901	6.46831	8.44259	7.97803	8.65676	5.24428	312.834	252.515	344.846	79.3606
CA07g20870	Pepper.v.1.55.chr07:230247377-230253251	KH domain-containing protein	6.14149	1.57048	1.12226	4.38866	1.40214	0.695898	0.519278	1.87904	0.4427	1.09391	0.609102	3.22769	0.178713	0.77967	0.219679	24.1409
CA08g17020	Pepper.v.1.55.chr08:140087356-140090358	Protein phosphatase 2c, putative	3.03597	1.22823	1.15796	2.86227	1.17798	0.540202	0.506763	1.25571	0.411898	0.708474	0.623478	2.22564	0.165199	0.431214	0.227266	12.2757
CA11g13700	Pepper.v.1.55.chr11:224722531-224723004	PREDICTED: uncharacterized LOC101218723 [Cucumis sativus	-3.8351	1.25089	1.66937	-2.87371	3.22604	3.75694	3.95133	3.06733	3.59893	3.92189	4.33824	2.39897	7.54709	12.2714	12.3814	13.9744
CA06g17550	Pepper.v.1.55.chr06:214008114-214018158	Detected protein of unknown function	-3.44898	-1.04898	1.3487	-2.43784	2.50332	3.08468	3.32817	2.32018	3.11937	3.05038	3.55094	1.76477	5.07291	6.03983	6.49985	8.37785
CA03g35850	Pepper.v.1.55.chr03:255678596-255685277	DNA repair/transcription protein met18/mms19, putative	2.04682	-1.07375	-1.09814	2.00135	0.17225	0.0992033	0.0675082	0.253121	0.163023	0.0603674	0.0279553	1.06134	0.066301	0.034449	0.013014	3.70951
CA02g29060	Pepper.v.1.55.chr02:168006282-168006675	PREDICTED: paired amphipathic helix protein Sin3-like 4-like [Solanum tuberosum	-2.20974	1.02982	-1.1131	-2.53299	3.19621	3.99464	3.89544	3.2776	3.9735	4.01589	3.81892	2.67504	10.0775	13.2103	8.10204	16.811
CA08g16550	Pepper.v.1.55.chr08:139398129-139398817	Wound-induced protein WIN1	5.48743	2.42265	1.7026	3.85648	1.95014	0.699678	0.576561	2.36656	0.30879	1.58538	1.07653	3.53266	0.124641	1.44117	0.492809	28.9072
CA01g04320	Pepper.v.1.55.chr01:7231267-7233290	glycine-rich family protein [Populus trichocarpa	4.69254	1.31091	1.09297	3.91241	3.97383	3.07299	2.94733	4.14325	2.8839	3.27447	3.01216	5.24253	4.14472	7.24524	4.00532	79.2761
CA07g07300	Pepper.v.1.55.chr07:99740273-99754267	Pre-mRNA-processing-splicing factor	4.61308	1.2019	1.01812	3.9077	1.66685	0.993743	0.882759	1.87641	0.8699	1.13522	0.895808	3.10154	0.41501	0.824872	0.375411	22.2509
CA09g12880	Pepper.v.1.55.chr09:220486065-220489924	Os09g0132600 protein	2.6203	-1.03167	-1.35017	2.00219	3.18942	2.97993	2.77751	3.42186	3.00251	2.95752	2.56937	3.9591	4.59766	5.59515	2.68026	38.2207
CA05g09940	Pepper.v.1.55.chr05:108553693-108554766	Putative cyclic nucleotide-dependent hybrid protein phosphatase 2C/protein kinase isoform A variant 1	2.38334	-1.06102	-1.00259	2.52223	1.11582	0.612699	0.655042	1.04369	0.656913	0.57146	0.653176	1.90616	0.279945	0.335077	0.240733	9.50231
CA03g26190	Pepper.v.1.55.chr03:236451830-236454102	Cytochrome P450, putative	-7.28804	-1.36773	1.41428	-3.76768	3.10947	4.1243	4.59962	2.78814	4.35638	3.90459	4.85645	1.99092	13.9028	12.081	18.8156	10.2202
CA04g13070	Pepper.v.1.55.chr04:181114922-181116218	PREDICTED: pathogen-related protein-like [Solanum lycopersicum	25.0359	2.18095	1.04651	12.0133	1.81495	0.970639	0.591247	2.97957	0.55936	1.68432	0.624952	5.27088	0.23103	1.61777	0.227381	80.6052
CA02g27900	Pepper.v.1.55.chr02:166496569-166500144	Detected protein of unknown function	-2.61181	-1.39731	1.19668	-1.56196	4.01949	4.26405	4.63992	3.69389	4.5122	4.02955	4.77124	3.38619	15.5585	13.3234	17.6012	26.4611
CA03g32710	Pepper.v.1.55.chr03:250796001-250801133	Phosphoethanolamine n-methyltransferase, putative	-1.93046	-1.17161	-1.3355	-2.20051	3.41996	4.22878	4.13061	3.50124	4.34457	4.11608	3.92719	2.97825	13.7642	14.1927	8.76268	20.4323
CA03g18550	Pepper.v.1.55.chr03:206125301-206126383	PREDICTED: RNA-binding protein EWS-like isoform X1 [Solanum tuberosum	3.63723	1.59967	-1.1263	2.01876	4.56288	4.22246	3.81038	5.05633	3.89715	4.57492	3.72555	5.58839	9.52921	20.2989	7.4919	95.4229
CA05g09890	Pepper.v.1.55.chr05:106805547-106805963	Dicer-1, putative	-2.18604	-2.30671	-1.06398	-1.00832	0.75492	0.789194	1.55068	0.384204	1.59606	0.390228	1.50659	0.378274	1.12177	0.221718	0.862417	0.806714
CA10g09720	Pepper.v.1.55.chr10:144134481-144138797	CDPK11	6.9783	1.21392	-1.45646	3.94694	1.1163	1.0634	0.60332	1.96757	0.932721	1.21239	0.39025	3.19313	0.45877	0.915866	0.135156	23.5411
CA08g03040	Pepper.v.1.55.chr08:46879528-46893677	Aspartate aminotransferase	2.7887	1.10091	1.00889	2.55559	4.92677	4.29823	4.23582	4.99936	4.22944	4.36814	4.24221	5.7218	12.4526	17.248	11.5269	102.788
CA12g04190	Pepper.v.1.55.chr12:10520790-10521359	Detected protein of unknown function	-3.20372	-2.11359	-1.33263	-2.01996	2.05094	2.8804	3.25668	1.81398	3.4704	2.3907	3.05612	1.37638	6.79242	3.36514	4.15478	5.63421
CA08g12160	Pepper.v.1.55.chr08:132050448-132061435	ACS2	3.10374	1.14032	1.04163	2.83511	3.17538	2.49588	2.4322	3.25852	2.40295	2.5924	2.46179	4.0958	2.61292	4.07103	2.4091	41.2607
CA06g11730	Pepper.v.1.55.chr06:184172247-184173304	Ganglioside-induced differentiation-associated protein 1, 2 gdap, putative	-2.43451	1.44127	1.32142	-2.65532	1.26425	1.90305	1.8477	1.30212	1.65756	2.18491	2.05965	0.776019	1.20919	2.72935	1.6356	2.27562
CA05g18380	Pepper.v.1.55.chr05:228822174-228827887	Sensor histidine kinase, putative	2.16284	1.03231	-1.10617	1.89407	2.1027	1.78698	1.68984	2.22357	1.76419	1.81006	1.61862	2.73155	1.36129	1.84567	0.993695	17.4584
CA11g11340	Pepper.v.1.55.chr11:172386939-172388285	Detected protein of unknown function	1.90863	1.19864	1.35757	2.16169	1.22152	0.514553	0.580213	1.08329	0.400191	0.661596	0.841215	1.77375	0.161645	0.397912	0.344021	8.44426
CA03g00590	Pepper.v.1.55.chr03:1106715-1107032	Detected protein of confused Function	-4.00976	-1.15121	1.67461	-2.07994	1.1735	1.69625	2.14071	0.929857	1.80086	1.59771	2.54469	0.54117	1.41657	1.46353	2.61389	1.33745
CA01g17860	Pepper.v.1.55.chr01:144659550-144660812	Pseudo-response regulator 5	3.72282	1.50592	1.03348	2.55489	2.15512	1.62752	1.38233	2.53739	1.35877	1.94942	1.40629	3.30268	0.834689	2.14202	0.766635	25.2411
CA10g11230	Pepper.v.1.55.chr10:178280793-178286444	F-box protein, atfbl3, putative	2.50763	1.15914	-1.23021	1.75852	0.883253	0.840044	0.571575	1.29812	0.740244	0.9533	0.441338	1.76766	0.330514	0.63331	0.15369	8.39364
CA02g26280	Pepper.v.1.55.chr02:163794397-163796409	Ein3-binding f-box protein 3	5.63968	1.18114	1.1412	5.44901	3.48503	2.38038	2.35667	3.52009	2.26332	2.50349	2.45387	4.94949	2.27761	3.73905	2.38829	67.1569
CA10g06950	Pepper.v.1.55.chr10:75309150-75311544	Fucosyltransferase	3.40217	1.53876	1.1578	2.55989	1.39788	0.812333	0.656143	1.73063	0.558906	1.18067	0.770298	2.53675	0.230838	0.879656	0.303294	15.3455
CA05g09460	Pepper.v.1.55.chr05:91954331-91955102	Ferritin	4.32696	1.33956	-1.00888	3.20172	7.03397	6.27631	6.0626	7.28193	6.06897	6.49073	6.05622	8.16958	51.8036	83.6509	47.4148	387.765
CA01g22280	Pepper.v.1.55.chr01:171883417-171885840	Plant calmodulin-binding protein-related, putative isoform 1 [Theobroma cacao	2.5109	1.1762	1.36148	2.90642	2.65828	1.74384	1.83987	2.51953	1.6307	1.86483	2.07588	3.40408	1.17208	1.95698	1.66317	26.769
CA03g15900	Pepper.v.1.55.chr03:180681177-180688705	PREDICTED: UDP-glycosyltransferase 85A1-like [Solanum tuberosum	-1.65455	-1.11993	-1.40501	-2.07572	0.740311	1.59461	1.41197	0.836072	1.67841	1.515	1.18783	0.461396	1.23923	1.32915	0.572734	1.06168
CA03g11770	Pepper.v.1.55.chr03:78033704-78038652	NIMA-related protein kinase	-2.15374	-1.27531	1.19975	-1.40761	1.17198	1.40039	1.7131	0.958047	1.58676	1.23591	1.8495	0.742656	1.10848	0.944679	1.29468	2.14318
CA01g08700	Pepper.v.1.55.chr01:24421244-24421639	Detected protein of unknown function	-2.10571	-1.47831	1.27304	-1.1189	1.01765	1.01933	1.50368	0.689858	1.33959	0.77564	1.68787	0.613563	0.814422	0.48413	1.07415	1.61631
CA11g01040	Pepper.v.1.55.chr11:1832659-1832910	PREDICTED: CLAVATA3/ESR (CLE)-related protein 27-like [Cicer arietinum	-3.18791	-1.24391	-2.02659	-5.19378	1.38586	3.31282	2.92036	1.5721	3.474	3.15912	2.45495	0.782337	6.81602	6.61655	2.39249	2.2995
CA04g05620	Pepper.v.1.55.chr04:17927498-17931335	PREDICTED: LRR receptor-like serine/threonine-protein kinase GSO2-like [Solanum tuberosum	2.13527	1.62081	1.1059	1.45693	1.61913	1.31982	1.08686	1.96619	1.01667	1.71338	1.16189	2.25631	0.520379	1.67396	0.555317	12.6308
CA01g29940	Pepper.v.1.55.chr01:252539594-252539974	PREDICTED: LRR receptor-like serine/threonine-protein kinase GSO1-like [Solanum tuberosum	-2.51878	-2.07672	-1.42134	-1.72389	1.37565	2.11015	2.43536	1.19195	2.70216	1.64785	2.19491	0.862185	3.4787	1.5541	1.86504	2.67484
CA11g18430	Pepper.v.1.55.chr11:254225569-254227317	Zinc finger protein, putative	-2.05037	-1.12431	1.03728	-1.75814	2.23307	2.67163	2.78376	2.14312	2.75748	2.58845	2.81029	1.7744	3.67456	4.05635	3.33807	8.45124
CA09g12540	Pepper.v.1.55.chr09:213239275-213240399	Lanceolate	2.00277	1.04808	-1.39393	1.37086	0.29879	0.594404	0.215009	0.826021	0.56149	0.629246	0.0823325	1.08433	0.231998	0.374891	0.032568	3.8396
CA04g12420	Pepper.v.1.55.chr04:173891896-173894554	Beta-galactosidase	-2.34146	-1.80287	-1.23913	-1.60931	0.391557	1.14978	1.48833	0.302489	1.65101	0.800717	1.34168	0.114272	1.19723	0.506111	0.705931	0.178578
CA11g01540	Pepper.v.1.55.chr11:3690935-3692766	Glycosyltransferase, CAZy family GT8	-2.47108	-1.24507	-1.09377	-2.1708	2.05243	2.77294	2.87017	1.9829	2.93556	2.61933	2.80625	1.50111	4.33261	4.17039	3.32335	6.47542
CA01g19530	Pepper.v.1.55.chr01:159167381-159168583	Os08g0451800 protein	-1.22586	1.15119	-1.449	-2.04484	0.331544	1.14164	0.729553	0.518818	1.04459	1.24772	0.509529	0.215731	0.544214	0.960351	0.178916	0.386815
CA03g12470	Pepper.v.1.55.chr03:97431287-97435293	PREDICTED: uncharacterized Rho GTPase-activating protein At5g61530-like [Solanum lycopersicum	2.07496	1.70768	1.56101	1.89675	3.37878	2.60815	2.55164	3.45361	2.25054	3.02257	2.89302	3.94611	2.25181	5.90566	3.59162	37.8008
CA01g08990	Pepper.v.1.55.chr01:26387134-26396732	PREDICTED: ABC transporter E family member 2-like isoform 1 [Solanum lycopersicum	2.86674	1.07307	-1.05757	2.5261	2.96124	2.42853	2.33747	3.07661	2.37819	2.47993	2.29744	3.81685	2.55127	3.66016	2.05419	34.6758
CA05g06140	Pepper.v.1.55.chr05:26436608-26437084	High mobility group family	1.39316	-1.1961	-3.02521	-1.81547	0.698878	1.96312	1.02333	1.3407	2.09653	1.83819	0.499494	0.977851	1.9349	1.89833	0.174462	3.2736
CA09g07410	Pepper.v.1.55.chr09:64770052-64770294	Aconitase (Fragment)	2.34938	1.39244	1.22452	2.06606	6.35906	5.7143	5.6247	6.46037	5.48048	5.9581	5.7727	7.00498	32.2209	56.0206	38.0355	210.473
CA09g10770	Pepper.v.1.55.chr09:157231015-157233015	Succinic semialdehyde reductase isofom1	4.59814	1.49107	1.19632	3.68921	3.93505	3.00128	2.85329	4.13915	2.72691	3.30326	2.98552	5.18657	3.56863	7.41395	3.90163	77.2827
CA10g17480	Pepper.v.1.55.chr10:223295232-223297481	Dihydrodipicolinate synthase, putative	-2.68795	-1.2798	-1.07239	-2.25232	3.20401	3.91452	4.04579	3.10005	4.09652	3.7406	3.99569	2.56919	11.1294	10.5747	9.28156	15.6578
CA02g16040	Pepper.v.1.55.chr02:146159009-146161262	PREDICTED: transcription initiation factor TFIID subunit 13-like [Solanum lycopersicum	-2.45623	-1.05737	1.28656	-1.80557	3.38	3.68584	3.90383	3.19126	3.7263	3.64582	4.08982	2.79337	8.38656	9.8111	10.0649	18.1669
CA03g20950	Pepper.v.1.55.chr03:219144751-219146763	Serine-threonine protein kinase, plant-type, putative	2.12172	1.2889	1.26691	2.08551	2.48251	1.83114	1.81987	2.49789	1.6572	2.02334	1.99851	3.08374	1.20782	2.31821	1.52444	21.9858
CA12g05660	Pepper.v.1.55.chr12:18175038-18181193	Phosphoprotein phosphatase, putative	2.15351	1.09322	1.26546	2.4928	1.17671	0.467199	0.551587	0.99668	0.407309	0.535897	0.746972	1.85366	0.163792	0.312278	0.289404	9.10662
CA12g07120	Pepper.v.1.55.chr12:31696358-31696801	PREDICTED: uncharacterized mitochondrial protein AtMg00660-like [Solanum lycopersicum	-2.73569	-1.26365	1.41225	-1.53296	0.537286	0.947393	1.35746	0.374981	1.13111	0.793516	1.6291	0.177199	0.62028	0.500162	1.00251	0.302943
CA04g22360	Pepper.v.1.55.chr04:220401967-220403250	Ornithine decarboxylase	9.44721	-1.89077	-2.36727	7.54562	3.67797	3.14937	2.95593	3.91866	3.6422	2.72322	2.39897	5.63886	7.82421	4.57472	2.26394	98.447
CA02g23670	Pepper.v.1.55.chr02:159580301-159583331	Wall-associated kinase, putative	4.0003	1.33965	1.07593	3.21282	0.625033	0.191069	0.11492	1.0392	0.0736742	0.495526	0.179257	2.17937	0.033115	0.286989	0.065012	11.8857
CA06g27350	Pepper.v.1.55.chr06:235255430-235256531	Detected protein of unknown function	-3.6309	-1.36258	1.15535	-2.30642	3.53887	4.15174	4.48386	3.27675	4.3809	3.93456	4.58924	2.72891	14.11	12.4061	15.1667	17.4194
CA02g30890	Pepper.v.1.55.chr02:170372781-170372990	Unknown protein	-2.54742	-1.48985	-1.92356	-3.28899	4.07807	5.45661	5.25875	4.2315	5.75177	5.1766	4.80799	3.45896	40.3642	32.2835	18.1969	27.6249
CA07g16340	Pepper.v.1.55.chr07:220755500-220756360	PREDICTED: leucine-rich repeat extensin-like protein 3-like [Citrus sinensis	-2.14133	-1.07717	-1.26875	-2.52218	2.91764	3.80756	3.68585	3.01398	3.86155	3.75431	3.51815	2.41964	9.26394	10.634	6.32802	14.2115
CA04g10230	Pepper.v.1.55.chr04:119776709-119778224	Detected protein of unknown function	2.37437	1.0744	-1.27783	1.72945	0.437404	0.541072	0.260582	0.908225	0.491777	0.595308	0.138077	1.38562	0.200583	0.350496	0.04933	5.68811
CA01g16250	Pepper.v.1.55.chr01:102319842-102329425	PREDICTED: 26S protease regulatory subunit 8 homolog A-like [Solanum lycopersicum	9.97696	1.17572	1.02412	8.69052	3.2094	2.0327	1.93639	3.36901	1.91927	2.15282	1.95367	5.27227	1.60762	2.65933	1.45898	80.6062
CA12g17410	Pepper.v.1.55.chr12:218687542-218691799	PREDICTED: trithorax group protein osa-like isoform X1 [Solanum tuberosum	2.00577	1.07915	-1.17023	1.58828	1.72449	1.5748	1.40283	1.93588	1.52081	1.6307	1.29401	2.29817	1.0295	1.52011	0.661776	13.0457
CA11g13000	Pepper.v.1.55.chr11:215402887-215404156	Detected protein of unknown function	-2.61055	1.38242	1.46268	-2.46731	2.23602	2.70781	2.7449	2.2058	2.48426	2.95146	3.03288	1.64853	2.81699	5.55525	4.07575	7.5171
CA06g18730	Pepper.v.1.55.chr06:217874306-217876498	Beta-glucan-binding protein	-2.07834	-1.51864	1.03585	-1.32119	1.0114	1.28134	1.64291	0.788812	1.61769	1.01492	1.66851	0.61308	1.14803	0.694956	1.04969	1.61458
CA09g03770	Pepper.v.1.55.chr09:10879188-10883565	Detected protein of unknown function	-2.01558	1.04541	1.21678	-1.73172	3.81956	4.10732	4.21456	3.72236	4.07541	4.13948	4.35847	3.34728	10.9046	14.4249	12.5548	25.8558
CA03g23630	Pepper.v.1.55.chr03:226912677-226913762	Trypsin proteinase inhibitor	34.8535	1.93942	-1.8902	9.50749	7.41988	6.66726	5.7289	8.63522	6.20655	7.16217	5.28801	10.4112	57.4562	135.151	26.0753	1348.73
CA12g18630	Pepper.v.1.55.chr12:226389603-226391594	DNA binding protein, putative	2.25231	1.1807	-1.36116	1.40147	3.5217	3.547	3.19907	3.90473	3.42921	3.66884	2.98437	4.15578	6.53849	10.028	3.89953	42.6931
CA10g15980	Pepper.v.1.55.chr10:218196410-218199095	Chloroplast threonine deaminase 1	2.26955	1.01306	-1.07493	2.08411	3.04671	2.62593	2.56394	3.12038	2.61659	2.63531	2.51234	3.69474	3.21112	4.24203	2.5285	31.8719
CA11g19980	Pepper.v.1.55.chr11:257729230-257734609	Protein YME1, putative	11.6834	1.38851	-1.00289	8.39015	1.96378	1.08814	0.874755	2.44283	0.876836	1.35037	0.872679	4.41907	0.419146	1.08981	0.362074	49.2409
CA03g29190	Pepper.v.1.55.chr03:242792692-242794194	JHL10I11.2 protein	14.7287	1.23779	1.31774	15.6801	1.96211	0.554005	0.587324	1.8508	0.421098	0.72886	0.819166	4.69972	0.168495	0.445309	0.332229	57.6199
CA01g15690	Pepper.v.1.55.chr01:87698013-87698294	PREDICTED: stamen-specific protein FIL1-like [Solanum lycopersicum	-2.37518	1.94039	1.73931	-2.64977	0.492135	0.988859	0.938056	0.518788	0.62023	1.57658	1.41875	0.170712	0.260647	1.4284	0.779987	0.290194
CA03g26100	Pepper.v.1.55.chr03:236310774-236312465	PREDICTED: cytochrome P450 71A2-like [Solanum tuberosum	-3.0492	1.22829	1.69471	-2.21001	1.75544	2.11721	2.32364	1.59949	1.97407	2.27073	2.7351	1.12667	1.7029	2.9772	3.11245	4.08342
CA05g16470	Pepper.v.1.55.chr05:222709399-222710653	Detected protein of unknown function	2.02759	1.07305	-1.33355	1.41694	1.15028	1.2134	0.933156	1.49574	1.16361	1.26533	0.748342	1.76811	0.649416	0.982149	0.29055	8.39865
CA11g14340	Pepper.v.1.55.chr11:233506970-233510729	Myosin heavy chain-like protein, putative	-4.51381	-1.88462	-1.61039	-3.85702	2.40282	3.92827	4.05366	2.3285	4.41191	3.49764	3.7245	1.55016	14.4384	8.68978	7.48307	6.82806
CA02g19480	Pepper.v.1.55.chr02:152917758-152921891	PREDICTED: vacuolar-sorting receptor 6-like [Solanum tuberosum	2.80849	1.24274	-1.03171	2.19046	1.36734	1.00179	0.834397	1.64165	0.857219	1.17074	0.812183	2.30198	0.408015	0.868357	0.327737	13.0728
CA07g00550	Pepper.v.1.55.chr07:1696743-1697708	Ca2+ antiporter/cation exchanger (Fragment)	4.33394	-1.13533	-1.85013	2.65953	3.63078	3.51878	3.13647	4.07334	3.61153	3.42841	2.7239	4.83959	7.65932	8.19675	3.08208	62.9861
CA12g20690	Pepper.v.1.55.chr12:231954447-231959138	PREDICTED: actin-related protein 2/3 complex subunit 4-like isoform X1 [Solanum tuberosum	-3.67856	-1.30829	-1.07412	-3.02015	3.45504	4.42516	4.57138	3.34454	4.62325	4.23557	4.52009	2.64095	17.0735	15.4955	14.3433	16.4837
CA07g20920	Pepper.v.1.55.chr07:230289367-230297053	Actin related protein	2.34177	1.34069	1.27989	2.23558	1.67815	1.00657	0.979019	1.72538	0.817059	1.24003	1.17308	2.40068	0.381901	0.950824	0.562642	13.9907
CA03g19150	Pepper.v.1.55.chr03:211497513-211498124	PREDICTED: plastid division protein PDV1-like [Solanum lycopersicum	-3.55212	-1.21169	1.03233	-2.83975	4.08733	4.91633	5.07969	3.95588	5.05679	4.77977	5.10269	3.27401	23.367	23.5026	22.5987	24.8066
CA06g25310	Pepper.v.1.55.chr06:232098861-232103939	Peptidyl-prolyl cis-trans isomerase	3.34551	1.38561	-1.13907	2.11967	7.08848	6.68969	6.36394	7.45132	6.45856	6.92908	6.2707	8.01292	68.3262	111.746	56.089	359.102
CA05g01050	Pepper.v.1.55.chr05:1874339-1881441	Magnesium-chelatase subunit chlD, chloroplast, putative	-2.53648	-1.36297	1.16838	-1.59281	4.43953	4.70825	5.04793	4.1408	4.93693	4.49018	5.16143	3.8186	21.4983	19.0347	23.6635	34.6857
CA02g16880	Pepper.v.1.55.chr02:147713051-147714825	PREDICTED: basic salivary proline-rich protein 2-like [Solanum tuberosum	3.99236	1.13939	1.23765	4.33664	3.7635	2.68	2.737	3.68512	2.58752	2.77578	2.89512	4.89236	3.1128	4.79317	3.59689	64.7523
CA04g17310	Pepper.v.1.55.chr04:209766060-209767604	Detected protein of unknown function	15.0172	1.1754	-1.09453	11.6728	1.95104	1.04763	0.869924	2.3496	0.937518	1.17067	0.807203	4.71575	0.461896	0.868087	0.324885	58.4198
CA11g00490	Pepper.v.1.55.chr11:966947-969519	PREDICTED: reticulon-like protein B9-like [Solanum tuberosum	-4.34863	-2.326	-1.23458	-2.30815	1.14858	2.23714	2.77128	0.927204	2.92745	1.7096	2.62343	0.50287	4.30054	1.66292	2.80198	1.20147
CA04g02690	Pepper.v.1.55.chr04:8476614-8481619	PREDICTED: probable serine/threonine-protein kinase abkC-like [Solanum tuberosum	2.22755	-1.10119	-1.01304	2.42141	1.04936	0.565044	0.629429	0.94202	0.638841	0.499771	0.620156	1.77562	0.271328	0.289711	0.225428	8.4573
CA02g10400	Pepper.v.1.55.chr02:129897219-129903877	Detected protein of unknown function	2.68788	1.11119	-1.05581	2.29106	3.4821	2.99459	2.88006	3.62057	2.9195	3.07161	2.84116	4.26763	4.27202	6.16123	3.41861	45.1783
CA01g04610	Pepper.v.1.55.chr01:7601323-7601739	PREDICTED: 14 kDa proline-rich protein DC2.15-like [Solanum lycopersicum	15.0386	9.77518	1.74661	2.68707	3.36883	2.24121	1.48402	5.08772	1.1353	4.42442	1.93985	5.85046	0.623204	18.0146	1.43736	111.102
CA02g13610	Pepper.v.1.55.chr02:140572182-140577515	Glycogen synthase kinase-3 beta, putative	6.27008	1.22828	-1.0799	4.72711	3.01396	2.22207	2.02249	3.31137	2.07869	2.37533	1.9678	4.61629	1.89864	3.30374	1.47967	54.6571
CA06g11050	Pepper.v.1.55.chr06:178493310-178495710	PREDICTED: acyl carrier protein 1, chloroplastic-like [Solanum tuberosum	-2.68169	1.05449	1.05755	-2.67394	7.54621	8.24871	8.25079	7.54431	8.21053	8.28708	8.29125	6.86811	265.254	301.873	265.191	194.858
CA01g14350	Pepper.v.1.55.chr01:74346502-74346726	PREDICTED: ATP-dependent Clp protease proteolytic subunit-like, partial [Fragaria vesca subsp. vesca	-3.02687	-1.03126	1.90539	-1.54044	0.717147	0.919937	1.3284	0.496635	0.942406	0.898003	1.87249	0.274661	0.465063	0.582049	1.33219	0.527848
CA06g16700	Pepper.v.1.55.chr06:212099337-212099696	Unknown protein	-3.03418	1.55054	2.0744	-2.26794	1.35593	1.60819	1.77248	1.23025	1.32264	1.9554	2.37533	0.774021	0.800676	2.15322	2.22122	2.26959
CA02g14330	Pepper.v.1.55.chr02:142332659-142332988	Ralf-like 34, putative [Theobroma cacao	-8.54754	-1.48623	-1.26805	-7.29276	2.19173	4.27814	4.39886	2.13158	4.5735	4.00185	4.23089	1.13538	16.3755	13.0665	11.3972	4.13346
CA07g02010	Pepper.v.1.55.chr07:7932310-7939241	Ubiquitin carboxyl-terminal hydrolase	4.23576	1.06454	1.00406	3.99511	0.273234	0.0593115	0.0321948	0.503369	0.0294039	0.119639	0.0352507	2.11787	0.01618	0.070107	0.015882	11.2442
CA08g10190	Pepper.v.1.55.chr08:128124807-128125270	PREDICTED: pathogenesis-related protein PR-4B-like [Fragaria vesca subsp. vesca	275.628	53.382	2.73374	14.1152	6.75005	4.3829	3.00856	9.83352	2.36935	8.10763	3.82023	11.9268	2.53277	274.065	8.11267	2864.37
CA02g24430	Pepper.v.1.55.chr02:160782952-160783986	Unknown protein	2.42703	1.22022	-1.65279	1.20343	2.47331	2.77985	2.24851	3.05778	2.63998	2.92712	1.91508	3.19427	3.27928	5.42507	1.40322	23.5794
CA10g11240	Pepper.v.1.55.chr10:178297838-178304010	PREDICTED: CASP-like protein ARALYDRAFT_321547-like [Citrus sinensis	2.32799	1.03439	-1.79805	1.25168	2.03536	2.38583	1.89158	2.56718	2.36156	2.41035	1.51513	2.73421	2.50751	3.43466	0.871914	17.5039
CA03g27100	Pepper.v.1.55.chr03:238196296-238198497	Detected protein of unknown function	-2.42684	-3.60552	-2.55888	-1.72236	1.42299	2.46198	2.79644	1.2528	3.55515	1.70495	2.19964	0.920557	7.28962	1.657	1.87143	2.98125
CA01g31330	Pepper.v.1.55.chr01:257701585-257705197	PREDICTED: heat shock 70 kDa protein, mitochondrial-like [Citrus sinensis	3.7041	1.17314	-1.10111	2.86749	2.85474	2.31367	2.13073	3.09983	2.20134	2.43172	2.06238	3.95151	2.14971	3.48993	1.64132	38.0146
CA01g08370	Pepper.v.1.55.chr01:20856345-20858801	PREDICTED: growth-regulating factor 4-like [Solanum tuberosum	-1.73845	-1.02987	-1.2076	-2.03847	1.35699	2.06412	1.94463	1.44038	2.08546	2.043	1.81331	1.01551	1.9176	2.35703	1.24278	3.47033
CA04g10910	Pepper.v.1.55.chr04:138613345-138614687	Detected protein of unknown function	-2.01835	-2.30757	-1.81073	-1.58378	0.648265	1.46325	1.70462	0.556473	2.18589	0.979512	1.32931	0.316139	2.11608	0.660326	0.693893	0.635056
CA06g16760	Pepper.v.1.55.chr06:212341678-212360861	NMDA receptor-regulated protein, putative	2.36149	1.03694	-1.01873	2.2355	0.356513	0.145818	0.10777	0.482378	0.121983	0.17431	0.0952137	1.33491	0.050466	0.098313	0.037144	5.34514
CA12g20310	Pepper.v.1.55.chr12:231273808-231280373	Putative MYB transcription factor	-3.44827	-1.72972	-1.3667	-2.72458	3.78548	4.82156	5.00259	3.64851	5.23301	4.44247	4.78231	2.99644	26.9385	18.2455	17.8635	20.7097
CA12g13440	Pepper.v.1.55.chr12:175523451-175527286	Detected protein of unknown function	3.95138	1.21441	1.43301	4.66267	2.29651	1.12246	1.22335	2.10712	0.991051	1.2713	1.5101	3.49246	0.502961	0.991776	0.866562	28.1967
CA03g24460	Pepper.v.1.55.chr03:229988891-229995756	Acyl:coa ligase	7.10074	1.3956	-1.37634	3.69672	4.48924	3.98671	3.51555	5.0909	3.75351	4.2344	3.29267	6.12064	8.5663	15.4716	5.14258	129.842
CA01g24090	Pepper.v.1.55.chr01:187939749-187946490	DNA replication licensing factor MCM7, putative	2.6086	1.09516	-1.11146	2.14306	1.87776	1.52607	1.38358	2.07114	1.46191	1.59305	1.30945	2.69272	0.960601	1.45669	0.675754	16.9867
CA06g15230	Pepper.v.1.55.chr06:206301396-206309398	PREDICTED: transmembrane 9 superfamily member 3-like [Solanum tuberosum	2.27796	-1.32096	-1.30226	2.31067	1.13155	0.840628	0.85356	1.11441	1.06507	0.663484	0.684055	1.8718	0.561308	0.399925	0.255874	9.24506
CA10g01770	Pepper.v.1.55.chr10:3831099-3834428	Sec61 transport protein	2.68972	-1.03573	-1.25847	2.21365	3.68696	3.34793	3.20323	3.85352	3.37335	3.32271	3.04168	4.46914	6.27953	7.55603	4.11168	50.6255
CA04g21840	Pepper.v.1.55.chr04:219594477-219595697	Detected protein of unknown function	-7.2208	-1.49694	1.11496	-4.32636	2.23139	3.61456	3.99498	2.0189	3.91726	3.33524	4.07425	1.22209	9.67948	7.6544	9.96083	4.63124
CA02g20530	Pepper.v.1.55.chr02:154482115-154482895	At4g35750	-3.91072	-1.61529	1.10174	-2.19749	4.24418	4.84239	5.27005	3.89977	5.20063	4.50884	5.34041	3.37298	25.9377	19.2929	27.2598	26.243
CA11g04190	Pepper.v.1.55.chr11:16338018-16341542	Beta-1,3-galactosyltransferase	2.54826	1.26742	1.09922	2.21008	0.730402	0.310083	0.241937	0.936133	0.183135	0.525031	0.31962	1.66913	0.073927	0.304468	0.108866	7.6743
CA03g21440	Pepper.v.1.55.chr03:220697812-220699125	Seven transmembrane receptor	3.19949	1.4131	1.13783	2.57625	4.02969	3.33099	3.18267	4.21749	3.09088	3.58974	3.27717	4.95501	4.96038	9.3674	5.06323	67.3994
CA02g26450	Pepper.v.1.55.chr02:164086605-164088562	Detected protein of unknown function	-2.60503	1.69376	1.51424	-2.91387	1.39246	1.99053	1.92253	1.44172	1.64639	2.40662	2.24498	0.863682	1.1916	3.41946	1.95996	2.68443
CA03g23920	Pepper.v.1.55.chr03:227547536-227552786	Alpha-galactosidase	-2.20233	1.17246	1.30678	-1.97595	2.83276	3.18564	3.26024	2.76794	3.07294	3.30248	3.45896	2.31993	4.87299	7.40725	6.03665	13.222
CA05g16740	Pepper.v.1.55.chr05:223547252-223549077	tRNA pseudouridine synthase	-2.57339	-1.32397	-1.12578	-2.18817	2.29944	3.042	3.16454	2.2104	3.25116	2.84629	3.08024	1.71657	5.6831	5.08011	4.23688	8.02591
CA02g19150	Pepper.v.1.55.chr02:152467428-152474759	GTP-binding protein	2.07867	1.28756	-1.27434	1.26688	0.754359	0.906772	0.540124	1.26643	0.742601	1.10724	0.392855	1.44852	0.331677	0.792588	0.135755	6.10331
CA02g26390	Pepper.v.1.55.chr02:163999898-164003555	Nuclear matrix constituent protein 1-like	2.90299	-1.17741	-1.29734	2.63462	2.56317	2.16175	2.08655	2.65554	2.28276	2.04715	1.9072	3.44474	2.31705	2.36707	1.39248	27.4574
CA09g16580	Pepper.v.1.55.chr09:249658282-249660396	GATA domain class transcription factor	-1.85804	-1.1457	-1.39008	-2.25436	4.13988	4.98691	4.84258	4.26327	5.08599	4.88976	4.61082	3.71704	23.8133	25.7801	15.4312	32.368
CA03g27150	Pepper.v.1.55.chr03:238341418-238344350	Detected protein of unknown function	2.96215	-1.18077	-1.51093	2.31487	0.446636	0.581742	0.290701	0.893795	0.713827	0.474098	0.118386	1.68503	0.312748	0.272885	0.043936	7.7738
CA01g32670	Pepper.v.1.55.chr01:266199760-266205533	Leucine-rich repeat transmembrane protein kinase	3.27906	-1.03902	1.01261	3.44998	0.560373	0.118127	0.157706	0.41974	0.148925	0.0936991	0.167005	1.88029	0.061502	0.053483	0.060426	9.29933
CA02g12070	Pepper.v.1.55.chr02:136381156-136382025	Chlorophyll a/b binding protein	-3.5154	-1.16504	-1.01642	-3.06695	11.4465	12.3021	12.401	11.3552	12.4127	12.1924	12.3892	10.5756	5662.4	5414.21	6566.03	1404.75
CA03g20350	Pepper.v.1.55.chr03:217555937-217558572	PREDICTED: major facilitator superfamily domain-containing protein 5-like [Solanum lycopersicum	4.32197	1.1943	-1.21456	2.97956	4.18388	3.66547	3.39652	4.51517	3.53963	3.79579	3.2592	5.37089	7.18295	11.0129	4.97789	84.8185
CA11g19060	Pepper.v.1.55.chr11:255926380-255930555	RuvB-like helicase	2.94069	1.02409	-1.05166	2.73047	3.4073	2.80672	2.75303	3.47375	2.7896	2.82394	2.71694	4.27309	3.79124	4.97174	3.06402	45.3022
CA02g08810	Pepper.v.1.55.chr02:119838138-119841319	PREDICTED: uncharacterized LOC101218501 [Cucumis sativus	-10.534	-1.63501	-1.14499	-7.37691	2.50382	4.55093	4.82073	2.36369	4.91938	4.21008	4.72405	1.32706	21.286	15.2056	16.8488	5.29238
CA06g18830	Pepper.v.1.55.chr06:218122831-218123623	Detected protein of unknown function	-2.89992	-1.18138	-1.24049	-3.04501	3.66852	4.70519	4.66893	3.69702	4.82697	4.58649	4.51606	2.98005	19.6504	20.4558	14.3166	20.4593
CA07g03140	Pepper.v.1.55.chr07:15358343-15364009	Detected protein of unknown function	2.12933	1.0688	-1.06726	1.86671	1.92972	1.60124	1.50628	2.05138	1.55397	1.64996	1.46006	2.55046	1.06655	1.55465	0.816871	15.4945
CA01g00890	Pepper.v.1.55.chr01:1520425-1520769	PREDICTED: RNA polymerase II transcriptional coactivator KELP-like [Vitis vinifera	-3.47711	-1.58274	1.08687	-2.0213	0.653224	1.52318	1.94915	0.510467	1.88999	1.22756	2.01016	0.212273	1.55757	0.933322	1.54454	0.378647
CA03g07330	Pepper.v.1.55.chr03:21859223-21861129	NAD(P)H-quinone oxidoreductase subunit H, putative isoform 1 [Theobroma cacao	3.22497	1.59026	-1.04402	1.94244	3.79303	3.42176	3.07222	4.22458	3.10345	3.77271	3.04129	4.73058	5.00712	10.8234	4.10918	59.0469
CA04g03880	Pepper.v.1.55.chr04:11928883-11932589	PREDICTED: probable LRR receptor-like serine/threonine-protein kinase At3g47570-like [Solanum tuberosum	-5.03737	-1.6097	-1.07493	-3.36387	2.45853	3.63215	3.93928	2.26686	3.99174	3.30495	3.8875	1.55483	10.2067	7.42808	8.5184	6.85875
CA08g00690	Pepper.v.1.55.chr08:1320624-1326349	Succinyl-CoA ligase [ADP-forming] subunit alpha-1, mitochondrial	3.06286	1.40082	1.02132	2.23309	3.94709	3.42547	3.20614	4.21711	3.19095	3.67723	3.22139	4.83627	5.40053	10.1054	4.81959	62.8906
CA07g18560	Pepper.v.1.55.chr07:226042905-226047922	Major facilitator superfamily	6.16783	2.14479	-1.07515	2.67471	0.599332	0.560171	0.175006	1.91838	0.234917	1.33575	0.130374	2.75514	0.09524	1.07489	0.046766	17.7567
CA12g01020	Pepper.v.1.55.chr12:2415702-2420308	PREDICTED: bromodomain-containing protein DDB_G0270170-like [Solanum tuberosum	-2.20387	-1.07635	1.27203	-1.60966	2.60183	2.83286	3.05507	2.41259	2.88643	2.78028	3.23356	2.09352	4.15706	4.80341	4.87328	11.0844
CA10g12190	Pepper.v.1.55.chr10:189420690-189424823	PREDICTED: vacuolar protein-sorting-associated protein 37 homolog 1-like [Solanum tuberosum	-2.12236	-1.00536	-1.01616	-2.14517	0.786817	1.51801	1.51026	0.790856	1.52187	1.51416	1.49874	0.413068	1.03036	1.32795	0.853778	0.912695
CA03g11600	Pepper.v.1.55.chr03:74245672-74250509	Ubiquitin carboxyl-terminal hydrolase	1.92817	-1.06184	1.117	2.28695	0.71126	0.17265	0.290318	0.42298	0.221276	0.134709	0.380902	1.32814	0.089069	0.077298	0.131196	5.3008
CA09g05790	Pepper.v.1.55.chr09:39061658-39063093	Glutathione S-transferase-like protein	2.25314	1.40702	-1.10473	1.44954	4.03318	3.87174	3.56068	4.38552	3.63325	4.1259	3.48955	4.66149	7.76709	14.2649	6.17841	56.3322
CA08g04180	Pepper.v.1.55.chr08:75274115-75275236	PREDICTED: omega-6 fatty acid desaturase, endoplasmic reticulum isozyme 2-like [Solanum tuberosum	80.7556	2.62198	-1.04649	29.4312	1.08479	0.634747	0.21084	3.26582	0.246152	1.63681	0.180593	6.51608	0.099738	1.53321	0.065339	162.709
CA01g25740	Pepper.v.1.55.chr01:212068290-212077947	Helicase, putative	2.10187	1.02494	-1.02262	2.00537	2.76955	2.33504	2.30115	2.81034	2.31733	2.35288	2.28507	3.35674	2.40352	3.23602	2.03095	26.0067
CA06g05540	Pepper.v.1.55.chr06:38835672-38836433	Exosome complex exonuclease MTR3	-2.15194	1.07613	1.29738	-1.78496	1.51614	1.84317	1.96987	1.41862	1.791	1.89685	2.1666	1.06096	1.40307	2.02205	1.80938	3.707
CA08g18970	Pepper.v.1.55.chr08:143802229-143806320	Translocase of chloroplast	3.86445	-1.02006	-1.03591	3.80532	1.13318	0.556238	0.544706	1.15717	0.570748	0.542097	0.519852	2.47012	0.23577	0.316424	0.183455	14.7051
[truncated: 4,639 more rows]
