# Supplementary material for: CaLecRK-S.5, a pepper L-type lectin receptor kinase gene, confers broad-spectrum resistance by activating priming
Source: J Exp Bot. 2016 Sep 19;67(19):5725–41. doi: 10.1093/jxb/erw336 (PMC5066492; doi:10.1093/jxb/erw336)
Supplement: Supplementary Data [file supp_erw336_Supplementary_Table_S5.xlsx]

## Sheet: Sheet1
Supplementary Table S5. Transcripts upregulated in TRV control by TMV infection but suppressed by CaLecRK-S.5 silencing.
Gene ID	Description	TAIR10 ID	TAIR10 Description	TRV-Po/CaLec-Po.fc
CA07g09480	PREDICTED: endochitinase-like [Solanum lycopersicum	AT3G04720.1	pathogenesis-related 4	98.3343
CA07g11250	1-aminocyclopropane-1-carboxylic acid oxidase	AT1G05010.1	ethylene-forming enzyme	74.1434
CA07g11890	Putative aconitase	AT2G05710.1	aconitase 3	68.6874
CA02g05800	Hydroxy-methyl-glutaryl-coenzyme A reductase	AT1G76490.1	hydroxy methylglutaryl CoA reductase 1	59.7321
CA01g11400	Peroxidase	AT5G06720.1	peroxidase 2	44.6626
CA12g16580	Cysteine proteinase	AT5G43060.1	Granulin repeat cysteine protease family protein	43.555
CA12g05270	UV-induced sesquiterpene cyclase	AT5G23960.2	terpene synthase 21	38.0822
CA01g15970	Detected protein of confused Function	AT4G16260.1	Glycosyl hydrolase superfamily protein	37.9417
CA11g14520	Cytochrome P450	AT3G26300.1	cytochrome P450, family 71, subfamily B, polypeptide 34	34.5272
CA02g12760	PREDICTED: subtilisin-like protease-like [Solanum tuberosum	AT5G45650.1	subtilase family protein	34.2154
CA12g22610	Fatty acid desaturase	AT3G12120.2	fatty acid desaturase 2	33.3155
CA12g22620	Fatty acid desaturase	AT3G12120.2	fatty acid desaturase 2	32.147
CA01g33440	3-hydroxy-3-methylglutaryl coenzyme A synthase	AT4G11820.2	hydroxymethylglutaryl-CoA synthase / HMG-CoA synthase / 3-hydroxy-3-methylglutaryl coenzyme A synthase	31.687
CA03g05430	E8 protein homolog	AT1G06620.1	2-oxoglutarate (2OG) and Fe(II)-dependent oxygenase superfamily protein	29.5041
CA08g04180	PREDICTED: omega-6 fatty acid desaturase, endoplasmic reticulum isozyme 2-like [Solanum tuberosum	AT3G12120.2	fatty acid desaturase 2	29.4312
CA08g15620	Peroxidase	AT5G39580.1	Peroxidase superfamily protein	29.2751
CA07g11190	1-aminocyclopropane-1-carboxylic acid oxidase	AT1G05010.1	ethylene-forming enzyme	27.4867
CA09g07420	Putative aconitase	AT2G05710.1	aconitase 3	27.2488
CA05g03050	Cytochrome P450 CYP736A54	AT5G07990.1	Cytochrome P450 superfamily protein	26.3158
CA11g01740	Hydroxyproline-rich glycoprotein family protein isoform 4 [Theobroma cacao	AT3G25690.2	Hydroxyproline-rich glycoprotein family protein	26.3083
CA02g02510	Hydroxy-methyl-glutaryl-coenzyme A reductase	AT1G76490.1	hydroxy methylglutaryl CoA reductase 1	24.8241
CA12g22670	PREDICTED: protein ECERIFERUM 1-like [Solanum lycopersicum	AT1G02205.2	Fatty acid hydroxylase superfamily	24.6896
CA01g07220	Detected protein of unknown function	AT4G17900.1	PLATZ transcription factor family protein	21.5791
CA02g25080	Putative peroxidase	AT4G37530.1	Peroxidase superfamily protein	21.1457
CA01g05120	Glucose-1-phosphate adenylyltransferase	AT4G39210.1	Glucose-1-phosphate adenylyltransferase family protein	20.889
CA12g18540	Nucleic acid binding protein, putative	AT2G25970.1	KH domain-containing protein	18.8268
CA02g11220	PREDICTED: protein YLS7-like [Citrus sinensis	AT1G29050.1	TRICHOME BIREFRINGENCE-LIKE 38	18.0058
CA10g16710	Apoplastic invertase	AT3G52600.1	cell wall invertase 2	17.9462
CA01g05600	Oxidoreductase, putative	AT4G17370.1	Oxidoreductase family protein	17.0333
CA08g03670	High chlorophyll fluorescence phenotype 173 protein isoform 4 [Theobroma cacao	AT1G16720.1	high chlorophyll fluorescence phenotype 173	16.7168
CA10g02800	Acyl-coenzyme A oxidase	AT1G06290.1	acyl-CoA oxidase 3	16.2298
CA08g12840	Nicotianamine synthase	AT1G09240.1	nicotianamine synthase 3	15.9246
CA12g18590	PREDICTED: eukaryotic initiation factor 4A-2-like [Solanum lycopersicum	AT3G13920.1	eukaryotic translation initiation factor 4A1	15.9107
CA05g00420	Glucan endo-1,3-beta-D-glucosidase (Precursor)	AT3G57260.1	beta-1,3-glucanase 2	15.8728
CA03g01800	PREDICTED: pleiotropic drug resistance protein 1-like [Solanum lycopersicum	AT1G15520.1	pleiotropic drug resistance 12	15.8135
CA03g29190	JHL10I11.2 protein	AT1G74030.1	enolase 1	15.6801
CA03g13610	Detected protein of unknown function	AT3G59780.1	Rhodanese/Cell cycle control phosphatase superfamily protein	15.6385
CA06g02390	PREDICTED: GILT-like protein F37H8.5-like [Solanum tuberosum	AT1G07080.1	Thioredoxin superfamily protein	15.5633
CA10g12290	PREDICTED: UDP-glycosyltransferase 86A1-like [Solanum tuberosum	AT2G36970.1	UDP-Glycosyltransferase superfamily protein	15.3126
CA08g06680	Short-chain dehydrogenase/reductase	AT3G61220.1	NAD(P)-binding Rossmann-fold superfamily protein	15.3049
CA10g11170	Ammonium transporter	AT2G38290.1	ammonium transporter 2	15.1444
CA03g22090	DNA helicase-like	AT5G35970.1	P-loop containing nucleoside triphosphate hydrolases superfamily protein	15.0933
CA01g31700	Isochorismatase family protein pncA, putative	AT2G22570.2	nicotinamidase 1	14.837
CA01g23430	Acylamino-acid-releasing enzyme	AT2G47390.1	Prolyl oligopeptidase family protein	14.425
CA01g06880	Lon protease homolog	AT5G47040.1	lon protease 2	14.3651
CA02g00610	HSR203J like protein	AT1G68620.1	alpha/beta-Hydrolases superfamily protein	14.2528
CA05g00150	Sodium/hydrogen exchanger plant, putative	AT2G01980.1	sodium proton exchanger, putative (NHX7) (SOS1)	14.2187
CA08g10190	PREDICTED: pathogenesis-related protein PR-4B-like [Fragaria vesca subsp. vesca	AT3G04720.1	pathogenesis-related 4	14.1152
CA07g00220	PREDICTED: ribonuclease 3-like [Solanum lycopersicum	AT1G14220.1	Ribonuclease T2 family protein	14.0648
CA09g03220	PREDICTED: pathogenesis-related leaf protein 4-like [Solanum tuberosum	AT2G14580.1	basic pathogenesis-related protein 1	14.0516
CA07g10840	Putative membrane protein	AT5G47530.1	Auxin-responsive family protein	13.9897
CA03g31130	Pitrilysin, putative	AT5G42390.1	Insulinase (Peptidase family M16) family protein	13.7352
CA01g13270	RNA-binding protein AKIP1-like	AT3G56860.5	UBP1-associated protein 2A	13.4047
CA04g11150	Sucrose transporter	AT1G22710.1	sucrose-proton symporter 2	13.3431
CA01g18060	YTH domain family protein	AT3G13460.1	evolutionarily conserved C-terminal region 2	13.3025
CA07g04950	Short-chain alcohol dehydrogenase	AT3G01980.4	NAD(P)-binding Rossmann-fold superfamily protein	13.1285
CA02g02550	Detected protein of unknown function	AT2G22660.2	Protein of unknown function (duplicated DUF1399)	12.9585
CA04g17160	ATP binding protein, putative	AT5G64430.1	Octicosapeptide/Phox/Bem1p family protein	12.8946
CA02g03640	Plastid high chlorophyll fluorescence 136 (Precursor)	AT5G23120.1	photosystem II stability/assembly factor, chloroplast (HCF136)	12.8943
CA12g11760	AMP dependent CoA ligase, putative	AT3G16170.1	AMP-dependent synthetase and ligase family protein	12.8432
CA05g10440	4-hydroxyphenylpyruvate dioxygenase	AT1G06570.2	phytoene desaturation 1	12.4879
CA07g17050	Epidermis-specific secreted glycoprotein EP1, putative	AT1G78830.1	Curculin-like (mannose-binding) lectin family protein	12.3134
CA10g14140	Unknown protein	AT3G54040.1	PAR1 protein	12.1704
CA05g16930	PREDICTED: pleiotropic drug resistance protein 1-like [Solanum lycopersicum	AT1G15520.1	pleiotropic drug resistance 12	12.0638
CA04g13070	PREDICTED: pathogen-related protein-like [Solanum lycopersicum	AT1G78780.2	pathogenesis-related family protein	12.0133
CA07g17090	CYP72A57	AT3G14690.1	cytochrome P450, family 72, subfamily A, polypeptide 15	11.986
CA12g13590	6-phosphogluconate dehydrogenase, decarboxylating	AT5G41670.2	6-phosphogluconate dehydrogenase family protein	11.8847
CA06g26580	Detected protein of unknown function	AT3G25150.1	Nuclear transport factor 2 (NTF2) family protein with RNA binding (RRM-RBD-RNP motifs) domain	11.8661
CA03g00280	Adenosylhomocysteinase	AT4G13940.1	S-adenosyl-L-homocysteine hydrolase	11.7727
CA04g17310	Detected protein of unknown function	AT1G33540.1	serine carboxypeptidase-like 18	11.6728
CA12g13830	Putative thaumatin-like protein	AT4G11650.1	osmotin 34	11.4441
CA12g18140	Catalase	AT4G35090.1	catalase 2	11.2343
CA06g11810	Amino acid transporter	AT5G63850.1	amino acid permease 4	11.1725
CA06g17270	Hydrolase, putative	AT1G52510.1	alpha/beta-Hydrolases superfamily protein	11.1523
CA03g26450	Detected protein of unknown function	AT3G48200.1	unknown protein; FUNCTIONS IN: molecular_function unknown; INVOLVED IN: biological_process unknown; LOCATED IN: endomembrane system; EXPRESSED IN: 21 plant structures; EXPRESSED DURING: 13 growth stages; Has 210 Blast hits to 148 proteins in 42 species: Archae - 0; Bacteria - 118; Metazoa - 0; Fungi - 0; Plants - 48; Viruses - 0; Other Eukaryotes - 44 (source: NCBI BLink).	10.9125
CA10g00100	Ubiquitin-like protein	AT4G05050.4	ubiquitin 11	10.8999
CA03g31850	PREDICTED: cucumber peeling cupredoxin-like [Solanum tuberosum	AT5G20230.1	blue-copper-binding protein	10.8301
CA01g19830	Arginine decarboxylase	AT2G16500.1	arginine decarboxylase 1	10.7221
CA01g12560	PREDICTED: premnaspirodiene oxygenase-like [Solanum lycopersicum	AT3G26310.1	cytochrome P450, family 71, subfamily B, polypeptide 35	10.6958
CA06g02400	Gamma-interferon-inducible lysosomal thiol reductase	AT5G01580.1	gamma interferon responsive lysosomal thiol (GILT) reductase family protein	10.6849
CA03g04990	Protein synthesis initiation factor eIF2 alpha	AT2G40290.3	Eukaryotic translation initiation factor 2 subunit 1	10.6664
CA01g16120	glycine-rich family protein [Populus trichocarpa	AT1G27090.1	glycine-rich protein	10.4497
CA02g29530	Formate dehydrogenase	AT5G14780.1	formate dehydrogenase	10.3581
CA06g25190	Tetratricopeptide repeat-like superfamily protein [Theobroma cacao	AT2G29670.1	Tetratricopeptide repeat (TPR)-like superfamily protein	10.3043
CA01g05240	PREDICTED: phosphatidylinositol/phosphatidylcholine transfer protein SFH8-like isoform X1 [Solanum tuberosum	AT4G39170.1	Sec14p-like phosphatidylinositol transfer family protein	10.1777
CA01g33600	Type I inositol polyphosphate 5-phosphatase, putative	AT4G18010.1	myo-inositol polyphosphate 5-phosphatase 2	10.1752
CA02g18370	PAPS-reductase-like protein (Precursor)	AT4G04610.1	APS reductase 1	10.1663
CA01g03550	Hydroxymethylglutaryl-CoA synthase	AT4G11820.2	hydroxymethylglutaryl-CoA synthase / HMG-CoA synthase / 3-hydroxy-3-methylglutaryl coenzyme A synthase	10.1421
CA01g16490	PREDICTED: importin-5-like [Solanum tuberosum	AT5G19820.1	ARM repeat superfamily protein	10.0451
CA12g03310	HD domain class transcription factor	AT2G22430.1	homeobox protein 6	9.9272
CA07g02810	PREDICTED: homeobox protein knotted-1-like 3 [Vitis vinifera	AT5G25220.2	KNOTTED1-like homeobox gene 3	9.92002
CA09g02050	PREDICTED: neurofilament medium polypeptide-like isoform X2 [Solanum tuberosum	AT5G03380.2	Heavy metal transport/detoxification superfamily protein	9.91586
CA03g27490	MYB transcription factor	AT1G74840.2	Homeodomain-like superfamily protein	9.90176
CA01g11370	10-formyltetrahydrofolate synthetase	AT1G50480.1	10-formyltetrahydrofolate synthetase	9.84943
CA04g09120	Cryptochrome 1	AT4G08920.1	cryptochrome 1	9.70497
CA04g10620	Pepper esterase	AT5G62180.1	carboxyesterase 20	9.6883
CA08g05460	DEAD-box ATP-dependent RNA helicase (Fragment)	AT5G26742.2	DEAD box RNA helicase (RH3)	9.67226
CA11g17940	ABC transporter family protein	AT5G60790.1	ABC transporter family protein	9.60243
CA07g20840	Proteasome activating protein 200 isoform 1 [Theobroma cacao	AT3G13330.1	proteasome activating protein 200	9.53812
CA05g03070	Cytochrome P450 CYP736A54	AT5G07990.1	Cytochrome P450 superfamily protein	9.53224
CA03g33180	DNA-binding protein (Fragment)	AT3G18035.1	winged-helix DNA-binding transcription factor family protein	9.52434
CA03g23630	Trypsin proteinase inhibitor	AT1G72060.1	serine-type endopeptidase inhibitors	9.50749
CA08g06060	PREDICTED: peroxisomal fatty acid beta-oxidation multifunctional protein AIM1-like [Solanum tuberosum	AT4G29010.1	Enoyl-CoA hydratase/isomerase family	9.37883
CA10g03370	Epoxide hydrolase	AT4G02340.1	alpha/beta-Hydrolases superfamily protein	9.3597
CA11g15710	Leukotriene A-4 hydrolase, putative	AT5G13520.1	peptidase M1 family protein	9.32547
CA12g16570	Cysteine protease	AT1G47128.1	Granulin repeat cysteine protease family protein	9.2338
CA03g32080	Metal transporter	AT1G80830.1	natural resistance-associated macrophage protein 1	9.15639
CA03g06560	Pyruvate kinase	AT3G22960.1	Pyruvate kinase family protein	9.12242
CA04g11490	DRP	AT1G10290.1	dynamin-like protein 6	9.0518
CA02g11240	PREDICTED: fruit bromelain-like [Solanum tuberosum	AT2G27420.1	Cysteine proteinases superfamily protein	9.02072
CA03g01790	PREDICTED: pleiotropic drug resistance protein 1-like [Solanum lycopersicum	AT1G15520.1	pleiotropic drug resistance 12	9.00291
CA12g22660	2,4-dienoyl-CoA reductase, putative	AT3G55290.2	NAD(P)-binding Rossmann-fold superfamily protein	8.96505
CA10g02600	CYP72A53v2	AT3G14690.1	cytochrome P450, family 72, subfamily A, polypeptide 15	8.95654
CA04g10090	Nitrate reductase	AT1G37130.1	nitrate reductase 2	8.92842
CA09g00970	FtsZ protein	AT2G36250.2	Tubulin/FtsZ family protein	8.91349
CA06g04910	PREDICTED: caldesmon-like isoform X1 [Solanum tuberosum	AT5G61910.2	DCD (Development and Cell Death) domain protein	8.88465
CA02g09540	PREDICTED: premnaspirodiene oxygenase-like [Solanum tuberosum	AT3G26330.1	cytochrome P450, family 71, subfamily B, polypeptide 37	8.85318
CA09g10030	Phosphorylase	AT3G46970.1	alpha-glucan phosphorylase 2	8.82182
CA12g05550	Transferase, transferring glycosyl groups, putative	AT5G04500.1	glycosyltransferase family protein 47	8.81861
CA04g14020	Peroxidase 12, putative	AT1G71695.1	Peroxidase superfamily protein	8.80675
CA12g16290	2,4-dienoyl-CoA reductase, putative	AT3G55310.1	NAD(P)-binding Rossmann-fold superfamily protein	8.74155
CA02g25720	Patatin-like protein 3	AT4G37050.1	PATATIN-like protein 4	8.72231
CA01g16250	PREDICTED: 26S protease regulatory subunit 8 homolog A-like [Solanum lycopersicum	AT5G19990.1	regulatory particle triple-A ATPase 6A	8.69052
CA10g19130	F-box family protein [Theobroma cacao	AT1G15670.1	Galactose oxidase/kelch repeat superfamily protein	8.64813
CA03g02720	Ammonium transporter 1 member 1	AT4G13510.1	ammonium transporter 1;1	8.60141
CA10g17730	ATP binding protein, putative	AT4G05200.1	cysteine-rich RLK (RECEPTOR-like protein kinase) 25	8.59332
CA08g08260	Chitinase, putative	AT4G01050.1	thylakoid rhodanese-like	8.52107
CA06g21210	Sigma factor	AT1G64860.2	sigma factor A	8.4937
CA07g12040	Isocitrate lyase	AT3G21720.1	isocitrate lyase	8.42754
CA01g28500	UDP-glucosyltransferase 1	AT4G15480.1	UDP-Glycosyltransferase superfamily protein	8.41905
CA11g19980	Protein YME1, putative	AT2G26140.1	FTSH protease 4	8.39015
CA08g06900	Synaptotagmin, putative	AT4G11610.1	C2 calcium/lipid-binding plant phosphoribosyltransferase family protein	8.37399
CA08g11200	Vesicle-associated membrane protein-associated protein SCS2	AT1G08820.2	vamp/synaptobrevin-associated protein 27-2	8.33361
CA01g31860	Protein FAM119A	AT1G73320.2	S-adenosyl-L-methionine-dependent methyltransferases superfamily protein	8.30875
CA09g02770	PIP2;1	AT3G53420.2	plasma membrane intrinsic protein 2A	8.2841
CA06g22410	EIL1	AT3G20770.1	Ethylene insensitive 3 family protein	8.23739
CA01g24700	Xyloglucan-specific endoglucanase inhibitor 4	AT1G03220.1	Eukaryotic aspartyl protease family protein	8.11437
CA09g14480	PREDICTED: DEAD-box ATP-dependent RNA helicase 53-like isoform X1 [Solanum tuberosum	AT3G22330.1	putative mitochondrial RNA helicase 2	8.05334
CA10g08350	Vacuolar sorting receptor protein PV72-like protein	AT3G52850.1	vacuolar sorting receptor homolog 1	8.04228
CA10g19080	Detected protein of unknown function	AT3G03870.2	unknown protein; BEST Arabidopsis thaliana protein match is: unknown protein (TAIR:AT5G18130.1); Has 47 Blast hits to 47 proteins in 13 species: Archae - 0; Bacteria - 0; Metazoa - 2; Fungi - 0; Plants - 45; Viruses - 0; Other Eukaryotes - 0 (source: NCBI BLink).	7.97199
CA02g22550	Ethylene-responsive-element-binding factor 3	AT3G14230.1	related to AP2 2	7.92092
CA11g18350	Lethal leaf spot 1-like protein	AT3G44880.1	Pheophorbide a oxygenase family protein with Rieske [2Fe-2S] domain	7.90827
CA10g20150	L-galactono-1,4-lactone dehydrogenase	AT3G47930.2	L-galactono-1,4-lactone dehydrogenase	7.90463
CA12g12320	ATATH13	AT5G64940.2	ABC2 homolog 13	7.82852
CA11g09110	Far upstream element-binding protein	AT4G10070.1	KH domain-containing protein	7.82804
CA10g09740	At1g07230	AT1G07230.1	non-specific phospholipase C1	7.81094
CA12g10120	PREDICTED: required for meiotic nuclear division protein 1 homolog [Citrus sinensis	AT5G13610.1	Protein of unknown function (DUF155)	7.79394
CA08g05570	PREDICTED: kinesin-like protein KIF20B-like isoform X1 [Citrus sinensis	AT2G25350.1	Phox (PX) domain-containing protein	7.75867
CA03g22330	Detected protein of unknown function	AT5G61820.1	FUNCTIONS IN: molecular_function unknown; INVOLVED IN: biological_process unknown; LOCATED IN: vacuole; EXPRESSED IN: 24 plant structures; EXPRESSED DURING: 15 growth stages; CONTAINS InterPro DOMAIN/s: Stress up-regulated Nod 19 (InterPro:IPR011692); Has 30201 Blast hits to 17322 proteins in 780 species: Archae - 12; Bacteria - 1396; Metazoa - 17338; Fungi - 3422; Plants - 5037; Viruses - 0; Oth…	7.75853
CA06g25370	Cys-3-His zinc finger protein (Fragment)	AT5G58620.1	zinc finger (CCCH-type) family protein	7.72781
CA02g22580	Detected protein of unknown function	AT1G67040.1	unknown protein; FUNCTIONS IN: molecular_function unknown; INVOLVED IN: biological_process unknown; LOCATED IN: cellular_component unknown; EXPRESSED IN: 20 plant structures; EXPRESSED DURING: 11 growth stages; BEST Arabidopsis thaliana protein match is: unknown protein (TAIR:AT5G26910.3); Has 89 Blast hits to 84 proteins in 15 species: Archae - 0; Bacteria - 0; Metazoa - 5; Fungi - 2; Plants - 8…	7.68274
CA03g08490	Multidrug resistance protein ABC transporter family	AT3G62700.1	multidrug resistance-associated protein 10	7.6425
CA10g01050	Farnesyl diphosphate synthase	AT5G47770.1	farnesyl diphosphate synthase 1	7.62581
CA02g21070	Detected protein of unknown function	AT3G51440.1	Calcium-dependent phosphotriesterase superfamily protein	7.57387
CA09g10760	MLO-like protein	AT4G02600.2	Seven transmembrane MLO family protein	7.57044
CA06g02280	Detected protein of unknown function	AT5G48850.1	Tetratricopeptide repeat (TPR)-like superfamily protein	7.56944
CA02g19010	Hydrolase, hydrolyzing O-glycosyl compounds, putative	AT5G20250.4	Raffinose synthase family protein	7.56555
CA04g22360	Ornithine decarboxylase	AT5G11880.1	Pyridoxal-dependent decarboxylase family protein	7.54562
CA08g13550	Glutathione S-transferase	AT2G02390.1	glutathione S-transferase zeta 1	7.54183
CA05g06210	Pyruvate kinase	AT5G63680.1	Pyruvate kinase family protein	7.48582
CA11g18690	PREDICTED: putative disease resistance RPP13-like protein 1-like isoform X2 [Solanum tuberosum	AT5G60800.1	Heavy metal transport/detoxification superfamily protein	7.4552
CA02g12750	PREDICTED: subtilisin-like protease-like [Solanum tuberosum	AT5G45650.1	subtilase family protein	7.447
CA12g10670	Sulfate transporter 2	AT1G78000.2	sulfate transporter 1;2	7.42593
CA07g04040	PREDICTED: blue copper protein-like [Glycine max	AT5G20230.1	blue-copper-binding protein	7.41169
CA03g03220	Importin-7, putative	AT2G31660.1	ARM repeat superfamily protein	7.40749
CA09g08100	Enoyl-CoA hydratase, mitochondrial, putative	AT1G06550.1	ATP-dependent caseinolytic (Clp) protease/crotonase family protein	7.34455
CA09g13100	CT099 (Fragment)	AT4G27520.1	early nodulin-like protein 2	7.31066
CA03g02420	Chaperonin-60kD, ch60, putative	AT3G23990.1	heat shock protein 60	7.29114
CA12g14030	PREDICTED: actin-7-like [Glycine max	AT5G09810.1	actin 7	7.28657
CA06g14490	Nucleic acid binding protein, putative	AT4G31880.1	LOCATED IN: cytosol, chloroplast; EXPRESSED IN: 24 plant structures; EXPRESSED DURING: 14 growth stages; BEST Arabidopsis thaliana protein match is: Tudor/PWWP/MBT superfamily protein (TAIR:AT1G15940.1); Has 137162 Blast hits to 70781 proteins in 2973 species: Archae - 289; Bacteria - 24182; Metazoa - 56725; Fungi - 20130; Plants - 6559; Viruses - 758; Other Eukaryotes - 28519 (source: NCBI BLink…	7.24023
CA09g16400	Dolichyl-diphosphooligosaccharide-protein glycosyltransferase subunit STT3A	AT5G19690.1	staurosporin and temperature sensitive 3-like A	7.23875
CA04g19500	Thylakoidal processing peptidase	AT2G30440.1	thylakoid processing peptide	7.17735
CA01g26380	Citrate synthase	AT2G44350.1	Citrate synthase family protein	7.1735
CA01g20060	Arginine/serine rich splicing factor sf4/14, putative	AT3G52120.2	SWAP (Suppressor-of-White-APricot)/surp domain-containing protein / D111/G-patch domain-containing protein	7.1554
CA07g06700	Detected protein of confused Function	AT2G18960.1	H(+)-ATPase 1	7.11602
CA01g12660	Acidic class II 1,3-beta-glucanase (Precursor)	AT4G16260.1	Glycosyl hydrolase superfamily protein	7.11565
CA09g15780	PREDICTED: probable ADP-ribosylation factor GTPase-activating protein AGD14-like [Solanum tuberosum	AT4G13350.2	NSP (nuclear shuttle protein)-interacting GTPase	7.07624
CA10g08410	Signal recognition particle subunit srp72, putative	AT1G67680.1	SRP72 RNA-binding domain	7.02097
CA07g04900	Protein binding protein, putative	AT3G07780.1	Protein of unknown function (DUF1423)	6.97367
CA10g18290	Cationic amino acid transporter, putative	AT1G58030.1	cationic amino acid transporter 2	6.96894
CA07g04680	Unknown protein	AT2G16060.1	hemoglobin 1	6.96431
CA11g04810	PREDICTED: probable mitochondrial chaperone BCS1-A-like [Solanum tuberosum	AT3G28580.1	P-loop containing nucleoside triphosphate hydrolases superfamily protein	6.95141
CA09g04850	Heat shock protein 70	AT3G12580.1	heat shock protein 70	6.91836
CA04g12700	Extensin (ext) (Precursor)	AT4G08395.1	unknown protein; Has 30201 Blast hits to 17322 proteins in 780 species: Archae - 12; Bacteria - 1396; Metazoa - 17338; Fungi - 3422; Plants - 5037; Viruses - 0; Other Eukaryotes - 2996 (source: NCBI BLink).	6.87952
CA03g26530	Detected protein of unknown function	AT2G15760.1	Protein of unknown function (DUF1645)	6.87679
CA03g17440	PREDICTED: uncharacterized LOC101210911 [Cucumis sativus	AT3G22430.1	CONTAINS InterPro DOMAIN/s: Domain of unknown function XS (InterPro:IPR005380); BEST Arabidopsis thaliana protein match is: XS domain-containing protein / XS zinc finger domain-containing protein-related (TAIR:AT5G23570.1); Has 565 Blast hits to 510 proteins in 121 species: Archae - 2; Bacteria - 90; Metazoa - 191; Fungi - 32; Plants - 51; Viruses - 4; Other Eukaryotes - 195 (source: NCBI BLink).	6.85807
CA07g00100	ATP binding protein, putative	AT5G48380.1	BAK1-interacting receptor-like kinase 1	6.84488
CA09g09680	Detected protein of unknown function	AT2G38550.1	Transmembrane proteins 14C	6.84029
CA07g06630	Heat shock 70 kDa protein, putative	AT4G16660.1	heat shock protein 70 (Hsp 70) family protein	6.8231
CA02g31410	PREDICTED: acetate--CoA ligase ACS, chloroplastic/glyoxysomal-like [Solanum tuberosum	AT5G36880.1	acetyl-CoA synthetase	6.81633
CA03g10690	Protein ABC1, mitochondrial, putative	AT5G05200.1	Protein kinase superfamily protein	6.81469
CA04g07950	Red chlorophyll catabolite reductase (Fragment)	AT4G37000.1	accelerated cell death 2 (ACD2)	6.81006
CA10g04960	Chloroplast rubisco activase	AT2G39730.3	rubisco activase	6.78334
CA06g13580	Double WRKY type transfactor	AT2G38470.1	WRKY DNA-binding protein 33	6.77793
CA02g18160	Nuclear acid binding protein, putative	AT1G11650.2	RNA-binding (RRM/RBD/RNP motifs) family protein	6.768
CA03g10300	Pentatricopeptide repeat-containing protein, putative	AT3G57790.1	Pectin lyase-like superfamily protein	6.75215
CA08g06340	EMB2410	AT2G25660.1	embryo defective 2410	6.73067
CA12g19460	PREDICTED: ankyrin repeat-containing protein At5g02620-like [Solanum lycopersicum	AT2G31820.1	Ankyrin repeat family protein	6.72647
CA07g06670	PREDICTED: transcription factor PIF4-like isoform X2 [Citrus sinensis	AT2G43010.2	phytochrome interacting factor 4	6.71845
CA11g17970	4-coumarate-coa ligase	AT4G05160.1	AMP-dependent synthetase and ligase family protein	6.71774
CA06g06270	mitogen-activated protein kinase 3 [Solanum lycopersicum	AT3G45640.1	mitogen-activated protein kinase 3	6.70409
CA02g21050	Detected protein of confused Function	AT3G12500.1	basic chitinase	6.68887
CA02g21130	Serine acetyltransferase	AT4G35640.1	serine acetyltransferase 3;2	6.61779
CA08g10720	DNA-damage-repair/toleration protein DRT102, putative	AT3G04880.1	DNA-damage-repair/toleration protein (DRT102)	6.60909
CA01g10520	Lipoxygenase	AT3G45140.1	lipoxygenase 2	6.59243
CA06g27010	O-sialoglycoprotein endopeptidase, putative	AT5G26110.1	Protein kinase superfamily protein	6.56619
CA02g24040	ATP-dependent Clp protease proteolytic subunit	AT1G66670.1	CLP protease proteolytic subunit 3	6.50209
CA01g15890	Galactokinase, putative	AT3G06580.1	Mevalonate/galactokinase family protein	6.46544
CA12g09590	Prephenate aminotransferase	AT2G22250.1	aspartate aminotransferase	6.44418
CA04g10530	Global transcription factor group	AT4G08350.1	global transcription factor group A2	6.4422
CA01g14210	Importin subunit alpha	AT4G16143.2	importin alpha isoform 2	6.4166
CA03g20110	Importin beta-1, putative	AT5G53480.1	ARM repeat superfamily protein	6.4112
CA07g00440	Dihydrolipoyllysine-residue acetyltransferase component 2 of pyruvate dehydrogenase complex	AT3G13930.1	Dihydrolipoamide acetyltransferase, long form protein	6.40965
CA04g06680	Nuclear pore complex protein Nup54	AT1G24310.1	unknown protein; FUNCTIONS IN: molecular_function unknown; INVOLVED IN: biological_process unknown; LOCATED IN: nucleolus; EXPRESSED IN: 20 plant structures; EXPRESSED DURING: 13 growth stages; Has 2922 Blast hits to 2454 proteins in 263 species: Archae - 0; Bacteria - 57; Metazoa - 1043; Fungi - 654; Plants - 388; Viruses - 11; Other Eukaryotes - 769 (source: NCBI BLink).	6.37796
CA12g02230	Glutamine synthetase	AT5G37600.1	glutamine synthase clone R1	6.3513
CA08g19480	PREDICTED: V-type proton ATPase subunit B2-like isoform X1 [Solanum tuberosum	AT4G38510.5	ATPase, V1 complex, subunit B protein	6.33397
CA04g16280	NADPH--cytochrome P450 reductase	AT4G24520.1	P450 reductase 1	6.32501
CA01g33560	At1g32500	AT1G32500.1	non-intrinsic ABC protein 6	6.32041
CA01g06280	Detected protein of confused Function	AT4G16830.1	Hyaluronan / mRNA binding family	6.30592
CA11g12430	PREDICTED: ubiquilin-1-like [Solanum lycopersicum	AT2G17200.1	ubiquitin family protein	6.23759
CA02g02990	calcium-binding EF hand family protein [Populus trichocarpa	AT5G08580.1	Calcium-binding EF hand family protein	6.22959
CA05g09170	Sugar transporter, putative	AT1G77210.2	sugar transporter 14	6.21933
CA06g11310	Nam-like protein 10	AT1G01720.1	NAC (No Apical Meristem) domain transcriptional regulator superfamily protein	6.1897
CA01g18240	Fumarylacetoacetate hydrolase-like protein	AT4G15940.1	Fumarylacetoacetate (FAA) hydrolase family	6.15997
CA07g08590	PREDICTED: myosin-2 heavy chain-like [Solanum tuberosum	AT2G32240.1	FUNCTIONS IN: molecular_function unknown; INVOLVED IN: response to cadmium ion; LOCATED IN: plasma membrane; EXPRESSED IN: 25 plant structures; EXPRESSED DURING: 13 growth stages; CONTAINS InterPro DOMAIN/s: Prefoldin (InterPro:IPR009053); BEST Arabidopsis thaliana protein match is: unknown protein (TAIR:AT1G05320.3); Has 470429 Blast hits to 168274 proteins in 4282 species: Archae - 6896; Bacter…	6.14004
CA04g13920	Tropinone reductase I	AT5G06060.1	NAD(P)-binding Rossmann-fold superfamily protein	6.13807
CA12g00420	Metal ion binding protein	AT4G16380.1	Heavy metal transport/detoxification superfamily protein	6.13452
CA01g07780	PREDICTED: inactive poly [ADP-ribose] polymerase RCD1-like isoform X1 [Solanum tuberosum	AT1G32230.3	WWE protein-protein interaction domain protein family	6.1049
CA12g18840	Tryptophan synthase beta chain	AT5G38530.1	tryptophan synthase beta type 2	6.07325
CA07g13930	PREDICTED: probable protein phosphatase 2C 52-like [Solanum tuberosum	AT4G03415.2	Protein phosphatase 2C family protein	6.06658
CA05g15120	Putative GID1-like gibberellin receptor	AT3G63010.1	alpha/beta-Hydrolases superfamily protein	6.06465
CA04g21220	Putative cysteine proteinase	AT4G16190.1	Papain family cysteine protease	6.044
CA01g13420	Molybdopterin biosynthesis protein, putative	AT5G20990.1	molybdopterin biosynthesis CNX1 protein / molybdenum cofactor biosynthesis enzyme CNX1 (CNX1)	6.01391
CA09g11000	GPI-anchor transamidase, putative	AT3G07140.2	GPI transamidase component Gpi16 subunit family protein	5.9852
CA10g18950	Kunitz-type protease inhibitor KPI-D2.2	AT1G17860.1	Kunitz family trypsin and protease inhibitor protein	5.97477
CA12g11700	Sodium/hydrogen exchanger	AT1G79610.1	Na+/H+ antiporter 6	5.94518
CA11g06430	PREDICTED: micronuclear linker histone polyprotein-like [Solanum tuberosum	AT1G24160.2	unknown protein; FUNCTIONS IN: molecular_function unknown; INVOLVED IN: biological_process unknown; LOCATED IN: cellular_component unknown; EXPRESSED IN: guard cell; BEST Arabidopsis thaliana protein match is: unknown protein (TAIR:AT1G70100.3).	5.94131
CA03g07750	Sugar transporter, putative	AT5G26340.1	Major facilitator superfamily protein	5.92633
CA06g14630	Flotillin-1, putative	AT5G25250.1	SPFH/Band 7/PHB domain-containing membrane-associated protein family	5.92336
CA11g13830	Phototropin 1	AT3G45780.2	phototropin 1	5.91216
CA07g19710	Dihydrolipoamide succinyltransferase component of 2-oxoglutarate dehydrogenase, putative	AT5G55070.1	Dihydrolipoamide succinyltransferase	5.90892
CA07g00640	Detected protein of unknown function	AT1G67040.1	unknown protein; FUNCTIONS IN: molecular_function unknown; INVOLVED IN: biological_process unknown; LOCATED IN: cellular_component unknown; EXPRESSED IN: 20 plant structures; EXPRESSED DURING: 11 growth stages; BEST Arabidopsis thaliana protein match is: unknown protein (TAIR:AT5G26910.3); Has 89 Blast hits to 84 proteins in 15 species: Archae - 0; Bacteria - 0; Metazoa - 5; Fungi - 2; Plants - 8…	5.90721
CA09g00380	PREDICTED: signal recognition particle 54 kDa protein, chloroplastic-like [Solanum tuberosum	AT5G03940.1	chloroplast signal recognition particle 54 kDa subunit	5.89127
CA09g00490	Detected protein of unknown function	No hit		5.87202
CA02g03320	Phytoalexin-deficient 4-1 protein	AT3G52430.1	alpha/beta-Hydrolases superfamily protein	5.85855
CA08g17280	NtPRp27-like protein	AT2G15220.1	Plant basic secretory protein (BSP) family protein	5.85433
CA05g12470	ATP synthase subunit beta	AT5G08690.1	ATP synthase alpha/beta family protein	5.84063
CA01g10750	White-brown-complex ABC transporter family	AT5G06530.3	ABC-2 type transporter family protein	5.83861
CA12g11030	Putative permease I	AT5G62890.4	Xanthine/uracil permease family protein	5.82707
CA07g14630	Aspartate aminotransferase	AT2G30970.2	aspartate aminotransferase 1	5.82478
CA07g14290	Tyrosine aminotransferase, putative	AT5G36160.1	Tyrosine transaminase family protein	5.80854
CA01g20250	Cellulose synthase	AT5G05170.1	Cellulose synthase family protein	5.80311
CA09g13800	Citrate synthase	AT3G58750.1	citrate synthase 2	5.79801
CA03g24920	Epoxide hydrolase, putative	AT4G02340.1	alpha/beta-Hydrolases superfamily protein	5.78663
CA04g11610	PREDICTED: leucine-rich repeat receptor-like tyrosine-protein kinase At2g41820-like [Solanum tuberosum	AT1G34420.1	leucine-rich repeat transmembrane protein kinase family protein	5.78202
CA09g16860	Mitochondrial processing peptidase	AT1G51980.1	Insulinase (Peptidase family M16) protein	5.77448
CA10g12920	DNA (Cytosine-5)-methyltransferase DRM1	AT1G02170.1	metacaspase 1	5.77361
CA07g05700	PREDICTED: pre-mRNA-processing factor 40 homolog B-like [Vitis vinifera	AT1G44910.2	pre-mRNA-processing protein 40A	5.76179
CA05g04650	F3H9.20 protein [Theobroma cacao	AT1G28140.1	unknown protein; FUNCTIONS IN: molecular_function unknown; INVOLVED IN: biological_process unknown; LOCATED IN: chloroplast; EXPRESSED IN: 22 plant structures; EXPRESSED DURING: 13 growth stages; CONTAINS InterPro DOMAIN/s: Protein of unknown function DUF2301, transmembrane (InterPro:IPR019275); Has 140 Blast hits to 140 proteins in 72 species: Archae - 0; Bacteria - 86; Metazoa - 10; Fungi - 0; …	5.73601
CA06g05400	Protein disulfide isomerase-like protein	AT1G21750.1	PDI-like 1-1	5.73479
CA01g16480	Importin beta-3, putative	AT5G19820.1	ARM repeat superfamily protein	5.73411
CA01g04450	Cytochrome P450	AT4G12320.1	cytochrome P450, family 706, subfamily A, polypeptide 6	5.73128
CA01g13370	Arsenite-resistance protein, putative	AT2G27100.1	C2H2 zinc-finger protein SERRATE (SE)	5.72963
CA07g11500	Aspartic proteinase, putative	AT1G11910.1	aspartic proteinase A1	5.68343
CA03g30720	Calnexin-like protein	AT5G61790.1	calnexin 1	5.67389
CA06g16940	Anion exchanger family protein (Fragment)	AT1G15460.1	HCO3- transporter family	5.65897
CA11g10430	Sorting and assembly machinery (Sam50) protein, putative	AT5G19620.1	outer envelope protein of 80 kDa	5.64967
CA08g05110	PREDICTED: elongation factor 2-like [Solanum lycopersicum	AT1G56070.1	Ribosomal protein S5/Elongation factor G/III/V family protein	5.64719
CA03g19580	Glutamate synthase, putative	AT5G53460.3	NADH-dependent glutamate synthase 1	5.63489
CA03g31190	ATP-dependent Clp protease ATP-binding subunit clpA homolog CD4A, chloroplastic	AT5G50920.1	CLPC homologue 1	5.60569
CA07g10240	Amidophosphoribosyltransferase	AT4G34740.1	GLN phosphoribosyl pyrophosphate amidotransferase 2	5.59553
CA01g06350	Major pollen allergen Ory s 1, putative	AT4G17030.1	expansin-like B1	5.59476
CA07g19540	Ubiquitin2	AT4G05320.4	polyubiquitin 10	5.59232
CA01g22070	Omega-amidase	AT5G12040.2	Nitrilase/cyanide hydratase and apolipoprotein N-acyltransferase family protein	5.59205
CA12g02930	Detected protein of unknown function	AT3G48320.1	cytochrome P450, family 71, subfamily A, polypeptide 21	5.58865
CA07g10160	Proteasomal ubiquitin receptor ADRM1	AT2G26590.3	regulatory particle non-ATPase 13	5.5825
CA06g13610	Transcription factor IWS1, putative	AT1G32130.1	Transcription elongation factor (TFIIS) family protein	5.55213
CA03g25350	PREDICTED: peptide methionine sulfoxide reductase-like [Citrus sinensis	AT5G61640.1	peptidemethionine sulfoxide reductase 1	5.54841
CA04g14160	Class IV chitinase	AT3G54420.1	homolog of carrot EP3-3 chitinase	5.53479
CA03g19340	Hydrolase, putative	AT1G13750.1	Purple acid phosphatases superfamily protein	5.51091
CA12g11830	Cell division protein ftsH, putative	AT3G16290.1	AAA-type ATPase family protein	5.50331
CA01g20280	Carotenoid cleavage dioxygenase 1	AT3G63520.1	carotenoid cleavage dioxygenase 1	5.50121
CA12g20140	PREDICTED: probable voltage-gated potassium channel subunit beta-like [Solanum lycopersicum	AT1G04690.1	potassium channel beta subunit 1	5.49507
CA12g02980	Putative auxin growth promotor protein	AT5G65470.1	O-fucosyltransferase family protein	5.47134
CA06g18720	PREDICTED: ninja-family protein mc410-like [Vitis vinifera	AT4G28910.3	novel interactor of JAZ	5.45498
CA10g13510	probable mitochondrial-processing peptidase subunit beta-like [Solanum tuberosum	AT3G02090.1	Insulinase (Peptidase family M16) protein	5.45488
CA02g26280	Ein3-binding f-box protein 3	AT2G25490.1	EIN3-binding F box protein 1	5.44901
CA03g22110	ATP binding protein, putative	AT5G35980.1	yeast YAK1-related gene 1	5.44841
CA01g04560	Hsp70-interacting protein 1	AT4G22670.1	HSP70-interacting protein 1	5.4442
CA01g08770	Component of oligomeric golgi complex isoform 1 [Theobroma cacao	AT1G31780.1	CONTAINS InterPro DOMAIN/s: Conserved oligomeric complex COG6 (InterPro:IPR010490); Has 384 Blast hits to 379 proteins in 190 species: Archae - 0; Bacteria - 4; Metazoa - 151; Fungi - 156; Plants - 42; Viruses - 0; Other Eukaryotes - 31 (source: NCBI BLink).	5.43949
CA12g13170	Malic enzyme	AT1G79750.1	NADP-malic enzyme 4	5.43812
CA01g28820	Malic enzyme	AT2G13560.1	NAD-dependent malic enzyme 1	5.41913
CA07g05890	3-oxoacyl-[acyl-carrier-protein] synthase	AT1G74960.3	fatty acid biosynthesis 1	5.40958
CA11g05420	Plastid alpha-amylase	AT1G69830.1	alpha-amylase-like 3	5.40466
CA08g10220	Wound-induced protein WIN2	AT3G04720.1	pathogenesis-related 4	5.39609
CA10g00920	Peroxisomal targeting sequence 1 receptor (Fragment)	AT5G56290.1	peroxin 5	5.39061
CA03g01500	Glutathione reductase	AT3G24170.3	glutathione-disulfide reductase	5.38884
CA11g19050	4-hydroxy-3-methylbut-2-enyl diphosphate synthase	AT5G60600.1	4-hydroxy-3-methylbut-2-enyl diphosphate synthase	5.38884
CA11g10030	Potassium efflux antiporter (Fragment)	AT4G04850.1	K+ efflux antiporter 3	5.38539
CA09g10890	At4g02715	AT4G02715.1	unknown protein; Has 30201 Blast hits to 17322 proteins in 780 species: Archae - 12; Bacteria - 1396; Metazoa - 17338; Fungi - 3422; Plants - 5037; Viruses - 0; Other Eukaryotes - 2996 (source: NCBI BLink).	5.36877
CA12g18500	Vacuolar processing enzyme-1b	AT4G32940.1	gamma vacuolar processing enzyme	5.36022
CA02g23890	Pyruvate decarboxylase 3 (Fragment)	AT5G17380.1	Thiamine pyrophosphate dependent pyruvate decarboxylase family protein	5.35008
CA09g18220	Eukaryotic translation initiation factor iso4G	AT5G57870.2	MIF4G domain-containing protein / MA3 domain-containing protein	5.33009
CA04g19210	PREDICTED: vitellogenin-1-like [Solanum tuberosum	AT2G15760.1	Protein of unknown function (DUF1645)	5.32718
CA06g07980	BZIP transcription factor	AT1G06070.1	Basic-leucine zipper (bZIP) transcription factor family protein	5.32169
CA03g14480	PREDICTED: uncharacterized membrane protein At1g16860-like [Solanum lycopersicum	AT1G16860.1	Ubiquitin-specific protease family C19-related protein	5.29999
CA10g16200	Cytochrome P450	AT3G52970.1	cytochrome P450, family 76, subfamily G, polypeptide 1	5.29526
CA01g00870	PREDICTED: B2 protein-like [Cicer arietinum	AT5G42050.1	DCD (Development and Cell Death) domain protein	5.29333
CA07g04410	Non-symbiotic hemoglobin, putative	AT2G16060.1	hemoglobin 1	5.27665
CA11g02840	Inositol or phosphatidylinositol kinase, putative	AT2G03890.1	phosphoinositide 4-kinase gamma 7	5.27643
CA08g11650	PREDICTED: F-box/kelch-repeat protein At3g23880-like [Solanum tuberosum	AT3G06240.1	F-box family protein	5.26994
CA03g22730	Mitochondrial phosphate carrier protein, putative	AT5G14040.1	phosphate transporter 3;1	5.26953
CA11g06400	E1 alpha subunit of pyruvate dehydrogenase	AT1G59900.1	pyruvate dehydrogenase complex E1 alpha subunit	5.25044
CA08g11350	GID1A	AT3G05120.1	alpha/beta-Hydrolases superfamily protein	5.24803
CA06g19130	Abc transporter, putative	AT3G47780.1	ABC2 homolog 6	5.23078
CA04g00080	Detected protein of unknown function	AT5G40670.1	PQ-loop repeat family protein / transmembrane family protein	5.22286
CA07g00690	Detected protein of unknown function	AT1G67040.1	unknown protein; FUNCTIONS IN: molecular_function unknown; INVOLVED IN: biological_process unknown; LOCATED IN: cellular_component unknown; EXPRESSED IN: 20 plant structures; EXPRESSED DURING: 11 growth stages; BEST Arabidopsis thaliana protein match is: unknown protein (TAIR:AT5G26910.3); Has 89 Blast hits to 84 proteins in 15 species: Archae - 0; Bacteria - 0; Metazoa - 5; Fungi - 2; Plants - 8…	5.21637
CA03g04230	PREDICTED: pathogenesis-related protein STH-2-like [Solanum tuberosum	AT1G24020.2	MLP-like protein 423	5.1855
CA02g26800	Amino acid transporter, putative	AT3G30390.2	Transmembrane amino acid transporter family protein	5.18439
CA10g22480	Putative RRM RNA binding protein NSAP1	AT2G44710.1	RNA-binding (RRM/RBD/RNP motifs) family protein	5.14758
CA07g14400	Golden 2-like 1 transcription factor	AT2G20570.1	GBF's pro-rich region-interacting factor 1	5.14601
CA02g19840	Detected protein of unknown function	AT1G67040.1	unknown protein; FUNCTIONS IN: molecular_function unknown; INVOLVED IN: biological_process unknown; LOCATED IN: cellular_component unknown; EXPRESSED IN: 20 plant structures; EXPRESSED DURING: 11 growth stages; BEST Arabidopsis thaliana protein match is: unknown protein (TAIR:AT5G26910.3); Has 89 Blast hits to 84 proteins in 15 species: Archae - 0; Bacteria - 0; Metazoa - 5; Fungi - 2; Plants - 8…	5.12707
CA02g06150	Jasmonate O-methyltransferase, putative	AT4G36470.1	S-adenosyl-L-methionine-dependent methyltransferases superfamily protein	5.12603
CA09g10480	ACC oxidase ACO1	AT1G05010.1	ethylene-forming enzyme	5.12444
CA06g26170	Detected protein of unknown function	AT4G12780.1	Chaperone DnaJ-domain superfamily protein	5.11938
CA02g08940	Clostridium pasteurianum ferredoxin homolog	AT3G27570.1	Sucrase/ferredoxin-like family protein	5.10935
CA03g13960	oxidoreductase family protein [Populus trichocarpa	AT3G56460.1	GroES-like zinc-binding alcohol dehydrogenase family protein	5.10704
CA03g18120	Unknown protein	AT5G52390.1	PAR1 protein	5.10398
CA04g12110	Acetolactate synthase	AT3G48560.1	chlorsulfuron/imidazolinone resistant 1	5.10287
CA02g04360	Ethylene response factor ERF2	AT3G23240.1	ethylene response factor 1	5.10029
CA07g04460	Phosphoinositide 5-phosphatase, putative	AT3G43220.2	Phosphoinositide phosphatase family protein	5.07477
CA06g08470	ATP binding protein, putative	AT2G46620.1	P-loop containing nucleoside triphosphate hydrolases superfamily protein	5.06984
CA02g11030	Heat shock factor	AT4G36990.1	heat shock factor 4	5.06424
CA08g16830	Zinc finger protein, putative	AT2G14740.2	vaculolar sorting receptor 3	5.06419
CA12g10430	Ubiquitin carboxyl-terminal hydrolase	AT1G51710.2	ubiquitin-specific protease 6	5.06009
CA02g17830	Putative receptor-like serine-threonine protein kinase	AT4G23180.1	cysteine-rich RLK (RECEPTOR-like protein kinase) 10	5.05659
CA11g09540	PREDICTED: armadillo repeat-containing protein 6 [Vitis vinifera	AT4G33945.1	ARM repeat superfamily protein	5.05574
CA11g01280	2-oxoacid dehydrogenases acyltransferase family protein	AT3G25860.1	2-oxoacid dehydrogenases acyltransferase family protein	5.05288
CA03g06950	Ripening regulated protein-like	AT4G13010.1	Oxidoreductase, zinc-binding dehydrogenase family protein	5.04986
CA03g06690	Sulfate adenylyltransferase	AT3G22890.1	ATP sulfurylase 1	5.0497
CA07g19090	Calcium-dependent protein kinase	AT3G20410.1	calmodulin-domain protein kinase 9	5.00862
CA01g31060	PREDICTED: basic form of pathogenesis-related protein 1-like [Solanum tuberosum	AT2G14580.1	basic pathogenesis-related protein 1	5.00825
CA12g11240	Serine endopeptidase degp2, putative	AT5G40200.1	DegP protease 9	4.99401
CA08g05520	PREDICTED: KH domain-containing protein At4g18375-like [Glycine max	AT5G46190.1	RNA-binding KH domain-containing protein	4.9937
CA07g20630	PREDICTED: heat shock cognate protein 80-like [Vitis vinifera	AT5G56030.1	heat shock protein 81-2	4.97206
CA09g14240	Oligopeptide transporter, putative	AT3G21670.1	Major facilitator superfamily protein	4.96251
CA03g29570	DNA binding protein, putative	AT4G00050.1	basic helix-loop-helix (bHLH) DNA-binding superfamily protein	4.96155
CA11g17720	Deacetylase-like protein	AT3G44750.1	histone deacetylase 3	4.94843
CA01g13570	EIL2	AT3G20770.1	Ethylene insensitive 3 family protein	4.94426
CA06g21920	Lysine--tRNA ligase	AT3G11710.1	lysyl-tRNA synthetase 1	4.9337
CA07g04010	Dicyanin	AT2G32300.1	uclacyanin 1	4.92571
CA09g13790	PREDICTED: E3 ubiquitin-protein ligase RMA1H1-like [Solanum tuberosum	AT4G03510.2	RING membrane-anchor 1	4.91722
CA02g00310	AGO2A	AT1G31280.1	Argonaute family protein	4.91157
CA08g18380	PREDICTED: dolichyl-diphosphooligosaccharide--protein glycosyltransferase 48 kDa subunit-like [Solanum tuberosum	AT5G66680.1	dolichyl-diphosphooligosaccharide-protein glycosyltransferase 48kDa subunit family protein	4.91108
CA11g09000	Copper amine oxidase, putative	AT2G42490.1	Copper amine oxidase family protein	4.90897
CA05g09870	PREDICTED: VHS domain-containing protein At3g16270-like [Solanum tuberosum	AT3G16270.1	ENTH/VHS family protein	4.89757
CA06g10330	Aldo/keto reducatase family protein (Fragment)	AT1G04420.1	NAD(P)-linked oxidoreductase superfamily protein	4.89051
CA12g21230	ATP:citrate lyase	AT5G49460.1	ATP citrate lyase subunit B 2	4.88941
CA03g26340	BRASSINOSTEROID INSENSITIVE 1-associated receptor kinase 1, putative	AT2G31880.1	Leucine-rich repeat protein kinase family protein	4.88674
CA08g14480	Serine hydroxymethyltransferase	AT1G36370.1	serine hydroxymethyltransferase 7	4.8854
CA06g13430	Detected protein of unknown function	AT4G17900.1	PLATZ transcription factor family protein	4.86712
CA12g18900	Tyrosine aminotransferase 1	AT5G53970.1	Tyrosine transaminase family protein	4.85551
CA01g31340	Bromodomain-containing RNA-binding protein 1	AT5G65630.1	global transcription factor group E7	4.84879
CA01g27640	PREDICTED: omega-6 fatty acid desaturase, endoplasmic reticulum isozyme 2-like isoform 2 [Solanum lycopersicum	AT3G12120.2	fatty acid desaturase 2	4.84723
CA03g25020	Sucrose synthase	AT4G02280.1	sucrose synthase 3	4.83932
CA09g00290	PREDICTED: 1-aminocyclopropane-1-carboxylate oxidase homolog 1 [Vitis vinifera	AT1G06620.1	2-oxoglutarate (2OG) and Fe(II)-dependent oxygenase superfamily protein	4.83205
CA05g20330	Transcription factor, putative	AT4G28610.1	phosphate starvation response 1	4.8277
CA03g12590	Polypyrimidine tract-binding protein 1	AT1G43190.2	polypyrimidine tract-binding protein 3	4.82352
CA08g05580	Pentatricopeptide repeat-containing protein	AT5G42310.1	Pentatricopeptide repeat (PPR-like) superfamily protein	4.81606
CA07g08940	PREDICTED: ethanolamine-phosphate cytidylyltransferase-like [Solanum lycopersicum	AT2G38670.1	phosphorylethanolamine cytidylyltransferase 1	4.81536
CA10g06490	Sodium-dependent phosphate transport protein, putative	AT2G29650.1	phosphate transporter 4;1	4.80508
CA09g06950	Pre-mRNA-processing factor	AT1G04080.1	Tetratricopeptide repeat (TPR)-like superfamily protein	4.79917
CA08g09710	Zuotin, putative	AT3G11450.1	DnaJ domain ;Myb-like DNA-binding domain	4.77283
CA05g14100	CXE carboxylesterase	AT5G62180.1	carboxyesterase 20	4.76963
CA02g29330	Alpha-DOX2	AT3G01420.1	Peroxidase superfamily protein	4.76791
CA01g09440	Protein ABC1, mitochondrial, putative	AT4G31390.1	Protein kinase superfamily protein	4.76484
CA09g02780	PREDICTED: aquaporin PIP2-1-like isoform X1 [Solanum tuberosum	AT3G53420.2	plasma membrane intrinsic protein 2A	4.76124
CA10g16030	Pyruvate kinase	AT3G52990.1	Pyruvate kinase family protein	4.75817
CA11g02330	6-phosphogluconate dehydrogenase, decarboxylating	AT3G02360.1	6-phosphogluconate dehydrogenase family protein	4.75725
CA01g18140	Rubisco subunit binding-protein beta subunit, rubb, putative	AT3G13470.1	TCP-1/cpn60 chaperonin family protein	4.75335
CA02g19180	UDP-glucosyltransferase, putative	AT3G21800.1	UDP-glucosyl transferase 71B8	4.74469
CA11g11040	PREDICTED: protein TRANSPARENT TESTA 12-like [Solanum lycopersicum	AT1G12950.1	root hair specific 2	4.74387
CA03g07740	Protein TIME FOR COFFEE	AT3G22380.1	time for coffee	4.74069
CA10g14090	Cis-prenyltransferase 5	AT5G58770.1	Undecaprenyl pyrophosphate synthetase family protein	4.73926
CA08g04610	Heat shock protein binding protein, putative	AT2G26890.1	DNAJ heat shock N-terminal domain-containing protein	4.73913
CA04g11470	Detected protein of unknown function	AT1G70770.2	Protein of unknown function DUF2359, transmembrane	4.73653
CA02g13610	Glycogen synthase kinase-3 beta, putative	AT4G18710.1	Protein kinase superfamily protein	4.72711
CA07g11880	Aconitase (Fragment)	AT4G35830.2	aconitase 1	4.72508
CA11g05750	Peptide transporter PTR1	AT1G69870.1	nitrate transporter 1.7	4.7101
CA05g03470	2-oxoglutarate dehydrogenase, putative	AT3G55410.1	2-oxoglutarate dehydrogenase, E1 component	4.68727
CA12g06250	UDP-glucose:flavonoid 3-O-glucosyltransferase	AT5G65550.1	UDP-Glycosyltransferase superfamily protein	4.67569
CA12g22010	Hcr2-2A	AT3G28890.2	receptor like protein 43	4.66816
CA12g08730	Actin	AT5G09810.1	actin 7	4.66663
CA09g17240	Jasmonate ZIM-domain protein 1	AT1G19180.1	jasmonate-zim-domain protein 1	4.66315
CA12g13440	Detected protein of unknown function	AT1G69030.1	BSD domain-containing protein	4.66267
CA03g36980	Pectinesterase	AT3G14310.1	pectin methylesterase 3	4.66201
CA03g01960	Protein ABC1, mitochondrial, putative	AT3G24190.1	Protein kinase superfamily protein	4.65078
CA03g19620	Splicing factor 3a	AT5G06160.1	splicing factor-related	4.64967
CA12g21400	Putative glyoxysomal fatty acid beta-oxidation multifunctional protein	AT3G06860.1	multifunctional protein 2	4.64498
CA09g12590	Ring finger protein, putative	AT1G53190.2	RING/U-box superfamily protein	4.64299
CA03g36790	Phosphoglycerate dehydrogenase	AT1G17745.1	D-3-phosphoglycerate dehydrogenase	4.62874
CA06g24340	PREDICTED: transcription factor MYB48-like [Solanum tuberosum	AT5G59780.3	myb domain protein 59	4.62344
CA10g19000	Smg-7, putative	AT5G19400.2	Telomerase activating protein Est1	4.61323
CA03g34440	Coatomer beta subunit, putative	AT1G52360.2	Coatomer, beta' subunit	4.61154
CA07g01380	Detected protein of unknown function	AT3G26618.1	eukaryotic release factor 1-3	4.61145
CA08g19500	Importin beta-2, putative	AT2G16950.2	transportin 1	4.60642
CA11g08150	Partially similar to pantothenate kinase family protein	AT1G60440.1	pantothenate kinase 1	4.6058
CA02g18790	1-aminocyclopropane-1-carboxylate oxidase	AT1G05010.1	ethylene-forming enzyme	4.60124
CA06g11410	Protein disulfide isomerase-like protein	AT1G21750.1	PDI-like 1-1	4.60095
CA04g04150	Oligopeptide transporter, putative	AT1G65730.1	YELLOW STRIPE like 7	4.59503
CA11g18500	PREDICTED: aspartic proteinase-like protein 2-like isoform X1 [Solanum tuberosum	AT5G22850.1	Eukaryotic aspartyl protease family protein	4.59076
CA12g06390	R3h domain containing protein, putative	AT3G56680.1	Single-stranded nucleic acid binding R3H protein	4.58345
CA01g09660	PREDICTED: DNA ligase 1-like isoform X1 [Solanum tuberosum	AT2G24420.2	DNA repair ATPase-related	4.5678
CA01g17970	PREDICTED: 2-oxoisovalerate dehydrogenase subunit beta 2, mitochondrial-like [Solanum tuberosum	AT3G13450.1	Transketolase family protein	4.55438
CA01g23250	PREDICTED: DEAD-box ATP-dependent RNA helicase 24-like [Solanum tuberosum	AT2G47330.1	P-loop containing nucleoside triphosphate hydrolases superfamily protein	4.55101
CA04g08860	PREDICTED: probable LRR receptor-like serine/threonine-protein kinase At4g08850-like [Solanum lycopersicum	AT4G08850.1	Leucine-rich repeat receptor-like protein kinase family protein	4.54654
CA12g17080	Protein phosphatase 2c, putative	AT4G16580.1	Protein phosphatase 2C family protein	4.53839
CA04g13540	GT-2 factor	AT1G33240.1	GT-2-like 1	4.53827
CA02g03140	26S protease regulatory subunit, putative	AT4G04180.1	P-loop containing nucleoside triphosphate hydrolases superfamily protein	4.52544
CA05g08980	PREDICTED: plectin-like [Solanum tuberosum	AT2G30880.2	Pleckstrin homology (PH) domain-containing protein	4.52477
CA08g15500	somatic embryogenesis receptor kinase 3A precursor [Solanum lycopersicum	AT4G33430.1	BRI1-associated receptor kinase	4.52454
CA05g14740	Phospholipase C	AT3G08510.2	phospholipase C 2	4.51391
CA11g00180	Fructose-bisphosphate aldolase	AT2G01140.1	Aldolase superfamily protein	4.51064
CA03g20990	Calcium ion binding protein	AT5G54130.2	Calcium-binding endonuclease/exonuclease/phosphatase family	4.50498
CA05g03040	Cytochrome P450 CYP736A54	AT2G45550.1	cytochrome P450, family 76, subfamily C, polypeptide 4	4.50489
CA11g07980	ATP-citrate synthase, putative	AT1G60810.1	ATP-citrate lyase A-2	4.50432
CA01g21390	PREDICTED: zinc finger CCCH domain-containing protein 53-like isoform X1 [Solanum tuberosum	AT5G12440.3	CCCH-type zinc fingerfamily protein with RNA-binding domain	4.50255
CA08g19240	Hect ubiquitin-protein ligase, putative	AT4G38600.1	HEAT repeat ;HECT-domain (ubiquitin-transferase)	4.48427
CA08g02190	Detected protein of unknown function	AT5G11700.2	BEST Arabidopsis thaliana protein match is: glycine-rich protein (TAIR:AT4G32920.3); Has 8203 Blast hits to 3102 proteins in 389 species: Archae - 3; Bacteria - 5624; Metazoa - 852; Fungi - 139; Plants - 704; Viruses - 77; Other Eukaryotes - 804 (source: NCBI BLink).	4.48167
CA12g21280	Non-canonical ubiquitin conjugating enzyme, putative	AT3G17000.1	ubiquitin-conjugating enzyme 32	4.48148
CA09g05230	Os12g0570700 [Oryza sativa Japonica Group	AT3G09390.1	metallothionein 2A	4.46248
CA07g13380	LRR receptor-like kinase	AT4G03390.1	STRUBBELIG-receptor family 3	4.46056
CA03g26410	Anthranilate phosphoribosyltransferase, putative	AT5G17990.1	tryptophan biosynthesis 1	4.45812
CA01g20080	PREDICTED: transcription factor bHLH130-like isoform X1 [Citrus sinensis	AT2G42280.1	basic helix-loop-helix (bHLH) DNA-binding superfamily protein	4.45647
CA10g12440	Single-stranded DNA binding protein (Precursor)	AT2G37220.1	RNA-binding (RRM/RBD/RNP motifs) family protein	4.45382
CA10g20440	Heat shock factor protein, putative	AT2G41690.1	heat shock transcription factor B3	4.45228
CA03g20120	PREDICTED: luminal-binding protein 5-like [Cucumis sativus	AT5G28540.1	heat shock protein 70 (Hsp 70) family protein	4.44904
CA03g04870	Harpin binding protein 1	No hit		4.43639
CA08g00590	phenylalanyl-tRNA synthetase beta chain family protein [Populus trichocarpa	AT1G72550.2	tRNA synthetase beta subunit family protein	4.43
CA05g02130	Phosphofructokinase, putative	AT2G22480.1	phosphofructokinase 5	4.42994
CA12g10200	Translational activator GCN1, putative	AT1G64790.1	ILITYHIA	4.427
CA04g05700	Detected protein of unknown function	AT5G23950.1	Calcium-dependent lipid-binding (CaLB domain) family protein	4.41702
CA11g12850	PREDICTED: armadillo repeat-containing protein 8 [Vitis vinifera	AT1G51350.1	ARM repeat superfamily protein	4.40628
CA02g15780	Polyphenol oxidase	No hit		4.40516
CA08g10800	Detected protein of unknown function	AT1G54520.1	unknown protein; FUNCTIONS IN: molecular_function unknown; INVOLVED IN: biological_process unknown; LOCATED IN: chloroplast; EXPRESSED IN: 24 plant structures; EXPRESSED DURING: 15 growth stages; CONTAINS InterPro DOMAIN/s: Protein of unknown function DUF1517 (InterPro:IPR010903); Has 276 Blast hits to 275 proteins in 83 species: Archae - 0; Bacteria - 108; Metazoa - 6; Fungi - 0; Plants - 113; V…	4.39927
CA01g06240	Monoxygenase, putative	AT2G35660.1	FAD/NAD(P)-binding oxidoreductase family protein	4.39609
CA07g20870	KH domain-containing protein	AT5G56140.1	RNA-binding KH domain-containing protein	4.38866
CA03g32510	F-box-containing protein 1	AT1G15740.1	Leucine-rich repeat family protein	4.38705
CA03g04580	PREDICTED: U-box domain-containing protein 72-like [Solanum lycopersicum	AT1G04510.1	MOS4-associated complex 3A	4.3848
CA03g27820	Calcium dependent protein kinase 10	AT1G18890.1	calcium-dependent protein kinase 1	4.38459
CA01g03790	Serine protease	AT1G04110.1	Subtilase family protein	4.37797
CA10g18150	Ubiquitin carboxyl-terminal hydrolase	AT5G06600.2	ubiquitin-specific protease 12	4.37034
CA03g30020	Basic beta-1,3-glucanase	AT4G16260.1	Glycosyl hydrolase superfamily protein	4.36098
CA09g10330	AMP deaminase, putative	AT2G38280.2	AMP deaminase, putative / myoadenylate deaminase, putative	4.35591
CA07g07670	DSK2	AT2G24360.1	Protein kinase superfamily protein	4.34589
CA01g25330	AT5G49030 protein	AT5G49030.3	tRNA synthetase class I (I, L, M and V) family protein	4.34376
CA12g17210	Lrr receptor protein kinase, putative	AT2G16250.1	Leucine-rich repeat protein kinase family protein	4.34304
CA02g16880	PREDICTED: basic salivary proline-rich protein 2-like [Solanum tuberosum	AT1G11430.1	plastid developmental protein DAG, putative	4.33664
CA01g33220	PREDICTED: lipid transfer-like protein VAS-like [Solanum tuberosum	AT1G62790.2	Bifunctional inhibitor/lipid-transfer protein/seed storage 2S albumin superfamily protein	4.33586
CA01g18630	Putative glutathione S-transferase T1	AT3G09270.1	glutathione S-transferase TAU 8	4.32906
CA06g03330	PREDICTED: mitochondrial import receptor subunit TOM40-1-like [Solanum lycopersicum	AT3G20000.1	translocase of the outer mitochondrial membrane 40	4.32797
CA01g27450	RNA binding protein, putative	AT2G44710.1	RNA-binding (RRM/RBD/RNP motifs) family protein	4.32524
CA07g06620	AT1G30620 protein	AT1G30620.3	NAD(P)-binding Rossmann-fold superfamily protein	4.31385
CA08g12890	ATP-dependent Clp protease proteolytic subunit, putative	AT1G02560.1	nuclear encoded CLP protease 5	4.31013
CA01g00320	Cystathionine gamma-synthase, putative	AT1G64660.1	methionine gamma-lyase	4.30152
CA03g20650	E3 ubiquitin-protein ligase synoviolin	AT3G16090.1	RING/U-box superfamily protein	4.29538
CA02g01240	PREDICTED: protein RIK-like [Vitis vinifera	AT3G29390.1	RS2-interacting KH protein	4.28287
CA02g15930	Allantoinase, putative	AT4G04955.1	allantoinase	4.27957
CA12g05220	CYP71D51v2	AT3G26320.1	cytochrome P450, family 71, subfamily B, polypeptide 36	4.26794
CA06g13940	PREDICTED: E3 ubiquitin-protein ligase RNF13-like [Solanum tuberosum	AT1G71980.1	Protease-associated (PA) RING/U-box zinc finger family protein	4.26436
CA02g30700	Detected protein of unknown function	AT3G27210.1	unknown protein; FUNCTIONS IN: molecular_function unknown; INVOLVED IN: N-terminal protein myristoylation; LOCATED IN: plasma membrane; EXPRESSED IN: 22 plant structures; EXPRESSED DURING: 13 growth stages; BEST Arabidopsis thaliana protein match is: unknown protein (TAIR:AT5G40860.1); Has 133 Blast hits to 98 proteins in 25 species: Archae - 0; Bacteria - 6; Metazoa - 32; Fungi - 7; Plants - 70;…	4.24782
CA05g11560	Transketolase 1	AT2G45290.1	Transketolase	4.24523
CA09g13890	G-strand specific single-stranded telomere-binding protein 1	AT3G13224.2	RNA-binding (RRM/RBD/RNP motifs) family protein	4.24374
CA07g19160	Nuclear acid binding protein, putative	AT4G27000.1	RNA-binding (RRM/RBD/RNP motifs) family protein	4.23668
CA06g19490	EDS1	AT3G48090.1	alpha/beta-Hydrolases superfamily protein	4.23393
CA08g18410	Polyol transporter	AT3G18830.1	polyol/monosaccharide transporter 5	4.23117
CA12g04020	Cohesin subunit	AT5G16270.1	sister chromatid cohesion 1 protein 4	4.22366
CA07g18140	DUF300 family protein	AT4G21570.1	Protein of unknown function (DUF300)	4.22344
CA05g14990	Glutathione S-transferase	AT2G47730.1	glutathione S-transferase phi 8	4.21105
CA01g01680	Transcription factor, putative	AT1G64140.1	BEST Arabidopsis thaliana protein match is: loricrin-related (TAIR:AT5G64550.1); Has 3596 Blast hits to 2004 proteins in 150 species: Archae - 0; Bacteria - 54; Metazoa - 1597; Fungi - 38; Plants - 513; Viruses - 9; Other Eukaryotes - 1385 (source: NCBI BLink).	4.20877
CA09g08200	Selenoprotein t	AT3G47300.1	SELT-like protein precursor	4.20759
CA03g18160	4-hydroxycinnamoyl-CoA ligase 2	AT3G48990.1	AMP-dependent synthetase and ligase family protein	4.20383
CA08g15890	2-nitropropane dioxygenase, putative	AT5G64250.2	Aldolase-type TIM barrel family protein	4.19919
CA01g30280	PREDICTED: inactive poly [ADP-ribose] polymerase RCD1-like isoform X1 [Solanum tuberosum	AT1G32230.3	WWE protein-protein interaction domain protein family	4.19536
CA05g02700	Sucrose non-fermenting 1-related protein kinase 2 family member	AT1G78290.3	Protein kinase superfamily protein	4.19349
CA05g01230	Insulin degrading enzyme	AT2G41790.1	Insulinase (Peptidase family M16) family protein	4.18768
CA05g20750	ribophorin 1 family protein [Populus trichocarpa	AT2G01720.1	Ribophorin I	4.18748
CA01g06860	Nonsense-mediated mRNA decay protein, putative	AT5G47010.1	RNA helicase, putative	4.18712
CA03g22760	UPA16	AT3G48740.1	Nodulin MtN3 family protein	4.18457
CA08g13340	Germin-like protein	AT1G09560.1	germin-like protein 5	4.18117
CA01g04680	Heat shock protein 70 (HSP70)-interacting protein, putative	AT1G62740.1	stress-inducible protein, putative	4.17709
CA02g04610	Tau class glutathione transferase GSTU15	AT1G17180.1	glutathione S-transferase TAU 25	4.17555
CA07g01290	Eukaryotic translation initiation factor 3 subunit, putative	AT4G28080.1	Tetratricopeptide repeat (TPR)-like superfamily protein	4.16394
CA04g22720	Starch branching enzyme I	AT5G03650.1	starch branching enzyme 2.2	4.15945
CA02g29630	Protein kinase	AT5G14720.1	Protein kinase superfamily protein	4.1588
CA01g18690	DnaJ-like protein	AT5G48030.1	gametophytic factor 2	4.15573
CA12g07920	Nam-like protein 2	AT5G09330.4	NAC domain containing protein 82	4.15383
CA12g07660	DnaJ homolog	AT3G44110.1	DNAJ homologue 3	4.15261
CA04g10840	Transmembrane 9 superfamily protein member	AT1G10950.1	transmembrane nine 1	4.15232
CA01g24020	PREDICTED: stem-specific protein TSJT1-like isoform 1 [Fragaria vesca subsp. vesca	AT5G19140.1	Aluminium induced protein with YGL and LRDR motifs	4.15162
CA09g00080	Detected protein of unknown function	AT3G11560.4	LETM1-like protein	4.1505
CA02g07670	PREDICTED: probable esterase KAI2-like [Solanum tuberosum	AT4G37470.1	alpha/beta-Hydrolases superfamily protein	4.14961
CA02g21220	Lateral signaling target protein-like protein	AT1G20110.1	RING/FYVE/PHD zinc finger superfamily protein	4.14929
CA03g05970	Serine-threonine protein kinase, plant-type, putative	AT2G33580.1	Protein kinase superfamily protein	4.14791
CA03g19320	ATP-dependent peptidase, putative	AT5G53170.1	FTSH protease 11	4.14602
CA01g07890	Protein disulfide isomerase L-2	AT5G60640.1	PDI-like 1-4	4.14568
CA06g09790	Elongation factor 1-alpha	AT5G60390.3	GTP binding Elongation factor Tu family protein	4.1452
CA09g16300	Amidophosphoribosyltransferase	AT4G34740.1	GLN phosphoribosyl pyrophosphate amidotransferase 2	4.14148
CA07g06390	Putative subtilisin serine protease	AT2G05920.1	Subtilase family protein	4.1334
CA02g23730	Isocitrate dehydrogenase (NAD+) (Precursor)	AT5G03290.1	isocitrate dehydrogenase V	4.13301
CA11g00060	ATP synthase subunit beta	AT5G08690.1	ATP synthase alpha/beta family protein	4.12628
CA07g07070	PREDICTED: hyoscyamine 6-dioxygenase-like [Solanum tuberosum	AT5G24530.1	2-oxoglutarate (2OG) and Fe(II)-dependent oxygenase superfamily protein	4.12471
CA12g01300	PREDICTED: putative phagocytic receptor 1b-like [Solanum lycopersicum	AT2G01970.1	Endomembrane protein 70 protein family	4.12357
CA03g19720	lipase class 3 family protein [Populus trichocarpa	AT5G24230.1	Lipase class 3-related protein	4.1224
CA08g11040	Nucleotide binding protein, putative	AT3G05090.2	Transducin/WD40 repeat-like superfamily protein	4.1151
CA01g00140	Granule-bound starch synthase I	AT1G32900.1	UDP-Glycosyltransferase superfamily protein	4.11137
CA11g00540	Detected protein of unknown function	AT1G15030.1	Protein of unknown function (DUF789)	4.10253
CA04g19680	PREDICTED: cytochrome P450 82A3-like [Solanum tuberosum	AT4G31940.1	cytochrome P450, family 82, subfamily C, polypeptide 4	4.1001
CA02g01560	Salicylic acid-binding protein 2	AT2G23620.1	methyl esterase 1	4.09972
CA03g10870	Poly [ADP-ribose] polymerase, putative	AT2G31320.1	poly(ADP-ribose) polymerase 2	4.09846
CA02g21020	Detected protein of confused Function	AT3G12500.1	basic chitinase	4.09614
CA12g04500	Transmembrane amino acid transporter-like protein	AT2G39130.1	Transmembrane amino acid transporter family protein	4.09488
CA01g00370	Serine/threonine protein kinase, putative	AT4G24100.1	Protein kinase superfamily protein	4.09375
CA04g00670	PREDICTED: heterogeneous nuclear ribonucleoprotein 27C-like [Solanum lycopersicum	AT4G14300.1	RNA-binding (RRM/RBD/RNP motifs) family protein	4.08649
CA05g10430	4-hydroxyphenylpyruvate dioxygenase	AT1G06570.2	phytoene desaturation 1	4.07955
CA08g14530	Putative UDP-glucose:glycoprotein glucosyltransferase; 101200-91134	AT1G71220.2	UDP-glucose:glycoprotein glucosyltransferases;transferases, transferring hexosyl groups;transferases, transferring glycosyl groups	4.069
CA08g15300	Yth domain-containing protein, putative	AT1G09810.1	evolutionarily conserved C-terminal region 11	4.06895
CA12g03190	Multidrug resistance pump, putative	AT5G65380.1	MATE efflux family protein	4.06592
CA12g18100	Replication factor C / DNA polymerase III gamma-tau subunit, putative	AT1G21690.1	ATPase family associated with various cellular activities (AAA)	4.06324
CA12g10620	Heat shock 70 kDa protein, putative	AT1G79920.2	Heat shock protein 70 (Hsp 70) family protein	4.05743
CA05g04410	NAC transcription factor	AT1G01720.1	NAC (No Apical Meristem) domain transcriptional regulator superfamily protein	4.055
CA08g06760	Methylenetetrahydrofolate dehydrogenase, putative	AT4G00620.1	Amino acid dehydrogenase family protein	4.05392
CA11g05050	Kelch repeat-containing F-box family protein, putative	AT2G02870.3	Galactose oxidase/kelch repeat superfamily protein	4.05329
CA11g20040	NADH-ubiquinone oxidoreductase subunit-like	AT5G11770.1	NADH-ubiquinone oxidoreductase 20 kDa subunit, mitochondrial	4.0491
CA02g23240	Detected protein of unknown function	AT5G53620.3	unknown protein; INVOLVED IN: biological_process unknown; EXPRESSED IN: 23 plant structures; EXPRESSED DURING: 13 growth stages; Has 28929 Blast hits to 19542 proteins in 1425 species: Archae - 211; Bacteria - 3079; Metazoa - 14558; Fungi - 2157; Plants - 966; Viruses - 80; Other Eukaryotes - 7878 (source: NCBI BLink).	4.04368
CA12g01460	Detected protein of unknown function	AT5G16550.1	unknown protein; Has 30201 Blast hits to 17322 proteins in 780 species: Archae - 12; Bacteria - 1396; Metazoa - 17338; Fungi - 3422; Plants - 5037; Viruses - 0; Other Eukaryotes - 2996 (source: NCBI BLink).	4.03485
CA04g05900	PREDICTED: probable mitochondrial chaperone BCS1-B-like [Solanum tuberosum	AT3G50930.1	cytochrome BC1 synthesis	4.03441
CA12g02160	PREDICTED: aspartic proteinase PCS1-like [Solanum lycopersicum	AT5G37540.1	Eukaryotic aspartyl protease family protein	4.02975
CA03g11540	Actin	AT5G09810.1	actin 7	4.01827
CA01g25840	Spo0B-associated GTP-binding protein, putative	AT5G18570.1	GTP1/OBG family protein	4.01732
CA06g18860	Membrane associated ring finger 1,8, putative	AT3G47550.6	RING/FYVE/PHD zinc finger superfamily protein	4.01465
CA12g14340	Mitochondrial carrier protein, putative	AT2G35800.1	mitochondrial substrate carrier family protein	4.00769
CA03g08520	Beta-glucosidase, putative	AT1G02850.2	beta glucosidase 11	4.00507
CA01g00690	Protein translocase secy subunit, putative	AT2G31530.1	SecY protein transport family protein	3.9973
CA07g02010	Ubiquitin carboxyl-terminal hydrolase	AT5G57990.1	ubiquitin-specific protease 23	3.99511
CA04g14740	Nam-like protein 7	AT1G34190.1	NAC domain containing protein 17	3.99273
CA01g21300	PREDICTED: protein transport protein SEC31-like isoform X2 [Citrus sinensis	AT3G63460.1	transducin family protein / WD-40 repeat family protein	3.99255
CA01g34530	Detected protein of unknown function	AT4G10970.4	unknown protein; FUNCTIONS IN: molecular_function unknown; INVOLVED IN: biological_process unknown; LOCATED IN: cellular_component unknown; EXPRESSED IN: 25 plant structures; EXPRESSED DURING: 14 growth stages; BEST Arabidopsis thaliana protein match is: unknown protein (TAIR:AT4G23910.2); Has 30201 Blast hits to 17322 proteins in 780 species: Archae - 12; Bacteria - 1396; Metazoa - 17338; Fungi …	3.98756
CA03g24760	Putative UDP-glucuronate decarboxylase 3	AT2G47650.1	UDP-xylose synthase 4	3.98413
CA05g16900	Chaperonin-60kD, ch60, putative	AT3G23990.1	heat shock protein 60	3.97679
CA09g01480	PREDICTED: enolase-like [Solanum tuberosum	AT2G36530.1	Enolase	3.9663
CA02g03700	Tobacco nucleolin	AT3G18610.1	nucleolin like 2	3.96563
CA03g01480	PMP, putative	AT3G24160.1	putative type 1 membrane protein	3.96188
CA07g06660	PREDICTED: probable polyamine oxidase 2-like [Solanum lycopersicum	AT2G43020.1	polyamine oxidase 2	3.95367
CA05g03230	Aspartyl-tRNA synthetase	AT4G31180.2	Class II aminoacyl-tRNA and biotin synthetases superfamily protein	3.95197
CA01g06370	ATP-dependent Clp protease proteolytic subunit	AT4G17040.1	CLP protease R subunit 4	3.95158
CA05g03960	Chorismate synthase	AT1G48850.1	chorismate synthase, putative / 5-enolpyruvylshikimate-3-phosphate phospholyase, putative	3.95085
CA11g16520	Nitrilase 4B	AT5G22300.1	nitrilase 4	3.95078
CA06g12690	PREDICTED: non-specific lipid-transfer protein 2-like [Solanum tuberosum	AT3G51590.1	lipid transfer protein 12	3.95058
CA10g09720	CDPK11	AT2G17290.1	Calcium-dependent protein kinase family protein	3.94694
CA01g13030	Unknown protein	AT1G62510.1	Bifunctional inhibitor/lipid-transfer protein/seed storage 2S albumin superfamily protein	3.93827
CA06g20200	Detected protein of confused Function	AT3G04120.1	glyceraldehyde-3-phosphate dehydrogenase C subunit 1	3.93254
CA02g08490	Glutathione transferase, putative	AT4G19880.3	Glutathione S-transferase family protein	3.92511
CA08g15180	Detected protein of unknown function	AT1G33980.1	Smg-4/UPF3 family protein	3.91915
CA01g19580	PREDICTED: vacuolar proton ATPase a3-like [Solanum lycopersicum	AT4G39080.1	vacuolar proton ATPase A3	3.91797
CA04g18350	Kinesin heavy chain, putative	AT5G47820.2	P-loop containing nucleoside triphosphate hydrolases superfamily protein	3.91263
CA11g17020	Beta-1,3-glucanase 3 (Precursor)	AT2G27500.2	Glycosyl hydrolase superfamily protein	3.91253
CA01g04320	glycine-rich family protein [Populus trichocarpa	AT4G22740.2	glycine-rich protein	3.91241
CA05g01420	Serine/threonine protein kinase, putative	AT5G47750.1	D6 protein kinase like 2	3.91235
CA07g07300	Pre-mRNA-processing-splicing factor	AT1G80070.1	Pre-mRNA-processing-splicing factor	3.9077
CA03g24700	PREDICTED: kelch domain-containing protein 4-like [Solanum tuberosum	AT5G50310.1	Galactose oxidase/kelch repeat superfamily protein	3.90755
CA02g05720	RNA binding protein, putative	AT2G44710.1	RNA-binding (RRM/RBD/RNP motifs) family protein	3.9034
CA10g18960	Leucine zipper transcription factor TGA	AT5G06950.4	bZIP transcription factor family protein	3.89741
CA08g06270	PREDICTED: transcriptional regulator ATRX homolog isoform X1 [Solanum tuberosum	AT4G32610.1	copper ion binding	3.89629
CA03g17890	Signal peptide peptidase-like 1 isoform 2 [Theobroma cacao	AT4G33410.1	SIGNAL PEPTIDE PEPTIDASE-LIKE 1	3.89554
CA07g16620	Structural maintenance of chromosomes domain-containing protein	AT3G14750.1	unknown protein; BEST Arabidopsis thaliana protein match is: unknown protein (TAIR:AT1G67170.1); Has 4036 Blast hits to 3091 proteins in 519 species: Archae - 61; Bacteria - 669; Metazoa - 1503; Fungi - 255; Plants - 421; Viruses - 4; Other Eukaryotes - 1123 (source: NCBI BLink).	3.89392
CA06g19650	PREDICTED: peroxisomal membrane protein PEX14-like [Solanum lycopersicum	AT5G62810.1	peroxin 14	3.89303
CA06g06360	Autophagy-related protein 3	AT5G61500.1	autophagy 3 (APG3)	3.88855
CA03g36320	Protein SEY1, putative	AT3G13870.1	Root hair defective 3 GTP-binding protein (RHD3)	3.88823
CA11g00430	Phosphatidic acid phosphatase, putative	AT3G02600.5	lipid phosphate phosphatase 3	3.88011
CA08g07080	Acyl-CoA thioesterase, putative	AT1G01710.1	Acyl-CoA thioesterase family protein	3.87684
CA04g15500	S-adenosylmethionine-dependent methyltransferase, putative	AT1G78240.2	S-adenosyl-L-methionine-dependent methyltransferases superfamily protein	3.87613
CA01g21730	Glucose-inhibited division family A protein	AT2G13440.1	glucose-inhibited division family A protein	3.87298
CA12g12570	ATP-dependent Clp protease regulatory subunit ClpC	AT5G50920.1	CLPC homologue 1	3.86865
CA11g16170	BEL5 protein	AT2G35940.3	BEL1-like homeodomain 1	3.86757
CA12g19550	Allyl alcohol dehydrogenase	AT5G17000.1	Zinc-binding dehydrogenase family protein	3.86374
CA12g00730	PREDICTED: heterogeneous nuclear ribonucleoprotein 1-like [Solanum tuberosum	AT3G07810.1	RNA-binding (RRM/RBD/RNP motifs) family protein	3.86013
CA07g14650	Phosphoenolpyruvate carboxylase	AT1G53310.3	phosphoenolpyruvate carboxylase 1	3.85879
CA04g16090	Ubiquitin-specific protease 16, putative isoform 2 [Theobroma cacao	AT4G24560.1	ubiquitin-specific protease 16	3.85779
CA08g16550	Wound-induced protein WIN1	AT3G04720.1	pathogenesis-related 4	3.85648
CA06g18340	Detected protein of unknown function	AT2G07360.1	SH3 domain-containing protein	3.8558
CA06g25350	Putative pyridoxine biosynthesis protein isoform A	AT5G01410.1	Aldolase-type TIM barrel family protein	3.85487
CA08g09920	Seryl-tRNA synthetase, putative	AT5G27470.1	seryl-tRNA synthetase / serine--tRNA ligase	3.84894
CA08g01910	Copper-transporting atpase paa1, putative	AT5G21930.3	P-type ATPase of Arabidopsis 2	3.83799
CA03g19750	Pectinesterase	AT5G53370.1	pectin methylesterase PCR fragment F	3.83753
CA12g09270	PREDICTED: magnesium-dependent phosphatase 1-like [Citrus sinensis	AT2G14110.1	Haloacid dehalogenase-like hydrolase (HAD) superfamily protein	3.83113
CA03g22680	PREDICTED: V-type proton ATPase subunit C-like [Solanum tuberosum	AT1G12840.1	vacuolar ATP synthase subunit C (VATC) / V-ATPase C subunit / vacuolar proton pump C subunit (DET3)	3.82974
CA09g02510	Ethylene signaling protein	AT5G03280.1	NRAMP metal ion transporter family protein	3.82933
CA08g01490	PREDICTED: microtubule-associated protein 70-2-like [Solanum lycopersicum	AT1G68060.1	microtubule-associated proteins 70-1	3.82657
CA01g08040	DEAD-box RNA helicase	AT1G31970.1	DEA(D/H)-box RNA helicase family protein	3.82599
CA02g16130	50S ribosomal protein L21, mitochondrial precursor, putative [Ricinus communis	AT4G30930.1	Ribosomal protein L21	3.81936
CA06g17790	EF-1-alpha-related GTP-binding protein	AT1G18070.2	Translation elongation factor EF1A/initiation factor IF2gamma family protein	3.81829
CA10g00300	Serine/threonine-protein kinase	AT4G21380.1	receptor kinase 3	3.81746
CA03g33250	PREDICTED: probable non-specific lipid-transfer protein AKCS9-like [Solanum tuberosum	AT3G18280.1	Bifunctional inhibitor/lipid-transfer protein/seed storage 2S albumin superfamily protein	3.81219
CA07g01390	CYP72A52v1	AT3G14690.1	cytochrome P450, family 72, subfamily A, polypeptide 15	3.81208
CA08g18970	Translocase of chloroplast	AT2G16640.1	multimeric translocon complex in the outer envelope membrane 132	3.80532
CA03g32500	CTV.2	AT1G15750.4	Transducin family protein / WD-40 repeat family protein	3.80339
CA03g02750	PREDICTED: 26S proteasome non-ATPase regulatory subunit 13 homolog B-like [Solanum tuberosum	AT4G19006.1	Proteasome component (PCI) domain protein	3.79987
CA05g00920	PREDICTED: villin-3-like isoform X2 [Citrus sinensis	AT2G41740.1	villin 2	3.79887
CA08g03900	Glutamate 5-kinase	AT3G55610.2	delta 1-pyrroline-5-carboxylate synthase 2	3.79772
CA12g05520	Detected protein of unknown function	AT3G52190.1	phosphate transporter traffic facilitator1	3.79734
CA01g31360	ATP binding protein, putative	AT5G64430.1	Octicosapeptide/Phox/Bem1p family protein	3.79707
CA12g17600	Nicotiana tabacum wound inducive mRNA , complete cds	AT1G19660.2	Wound-responsive family protein	3.79557
CA04g15280	PREDICTED: crt homolog 1-like [Solanum lycopersicum	AT4G24460.2	CRT (chloroquine-resistance transporter)-like transporter 2	3.78743
CA05g06540	Detected protein of unknown function	AT1G60670.1	Protein of unknown function (DUF3755)	3.78683
CA06g22520	Putative zinc ion binding protein	AT5G22000.3	RING-H2 group F2A	3.78551
CA04g06670	Actin	AT5G09810.1	actin 7	3.78235
CA07g06720	Cysteine protease	AT5G60360.1	aleurain-like protease	3.78027
CA06g12830	Protein kinase Ck2 regulatory subunit 2	AT3G60250.2	casein kinase II beta chain 3	3.77888
CA10g17900	Aspartyl protease family protein	AT1G25510.1	Eukaryotic aspartyl protease family protein	3.77371
CA06g22720	BEL5 protein	AT2G35940.3	BEL1-like homeodomain 1	3.77297
CA01g10940	3-phosphoshikimate 1-carboxyvinyltransferase	AT2G45300.1	RNA 3'-terminal phosphate cyclase/enolpyruvate transferase, alpha/beta	3.77171
CA12g18400	Detected protein of unknown function	AT2G25760.1	Protein kinase family protein	3.76926
CA01g25550	Unknown protein	AT1G08830.2	copper/zinc superoxide dismutase 1	3.7686
CA03g02760	Nucleotide binding protein, putative	AT1G04140.1	Transducin family protein / WD-40 repeat family protein	3.76759
CA06g26470	FK506-binding protein	AT3G25230.1	rotamase FKBP 1	3.76719
CA04g19430	Serpin-like protein (Fragment)	AT1G47710.1	Serine protease inhibitor (SERPIN) family protein	3.76481
CA03g15850	PME inhibitor	AT5G62360.1	Plant invertase/pectin methylesterase inhibitor superfamily protein	3.75965
CA03g11160	Detected protein of unknown function	AT5G13020.1	Emsy N Terminus (ENT)/ plant Tudor-like domains-containing protein	3.75039
CA06g27060	Detected protein of unknown function	AT3G44340.1	clone eighty-four	3.7463
CA06g17630	Kinase, putative	AT3G17850.1	Protein kinase superfamily protein	3.74129
CA08g18250	Chloroplast 1-hydroxy-2-methyl-butenyl 4-diphosphate reductase	AT4G34350.1	4-hydroxy-3-methylbut-2-enyl diphosphate reductase	3.73669
CA08g06850	Detected protein of unknown function	AT1G31150.1	Domain of unknown function (DUF1985)	3.73615
CA07g11300	Effector of transcription2, putative [Theobroma cacao	AT5G56780.1	effector of transcription2	3.73538
CA04g06740	DNA-binding protein GT-1 [Populus trichocarpa	AT3G25990.1	Homeodomain-like superfamily protein	3.73517
CA06g19290	Autoinhibited H+ ATPase (Fragment)	AT5G62670.1	H(+)-ATPase 11	3.73177
CA11g15320	BZIP transcription factor bZIP114	AT2G27090.1	Protein of unknown function (DUF630 and DUF632)	3.72754
CA09g12970	Jasmonic acid 2	AT4G27410.2	NAC (No Apical Meristem) domain transcriptional regulator superfamily protein	3.72449
CA10g05720	Secretory carrier membrane protein	AT1G61250.1	secretory carrier 3	3.72132
CA02g19790	Protein transport protein Sec24A, putative	AT3G07100.1	Sec23/Sec24 protein transport family protein	3.71767
CA05g03370	Detected protein of confused Function	AT3G12580.1	heat shock protein 70	3.71724
CA09g16770	Detected protein of unknown function	AT4G29190.1	Zinc finger C-x8-C-x5-C-x3-H type family protein	3.7103
CA03g18970	Pyruvate kinase	AT5G52920.1	plastidic pyruvate kinase beta subunit 1	3.70984
CA07g05950	PREDICTED: DNA ligase 1-like isoform X1 [Solanum tuberosum	AT1G75150.1	unknown protein; Has 38228 Blast hits to 24529 proteins in 1168 species: Archae - 169; Bacteria - 4103; Metazoa - 14594; Fungi - 5866; Plants - 1861; Viruses - 317; Other Eukaryotes - 11318 (source: NCBI BLink).	3.70905
CA02g16830	External NADH-ubiquinone oxidoreductase	AT4G05020.1	NAD(P)H dehydrogenase B2	3.70536
CA12g14090	GIGANTEA	AT1G22770.1	gigantea protein (GI)	3.70438
CA03g24370	Bromodomain-containing protein, putative	AT5G63320.3	nuclear protein X1	3.7024
CA03g05850	Glutathione s-transferase, putative	AT1G74590.1	glutathione S-transferase TAU 10	3.70203
CA06g25980	AP2/ERF domain-containing transcription factor	AT4G27950.1	cytokinin response factor 4	3.70145
CA12g14230	ABC transporter F family member	AT5G64840.1	general control non-repressible 5	3.70011
CA01g10350	CLB1	AT3G61050.2	Calcium-dependent lipid-binding (CaLB domain) family protein	3.69755
CA03g24460	Acyl:coa ligase	AT5G63380.1	AMP-dependent synthetase and ligase family protein	3.69672
CA04g13750	ASR4 protein (Fragment)	AT5G61030.1	glycine-rich RNA-binding protein 3	3.69657
CA06g07040	PREDICTED: putative clathrin assembly protein At2g25430-like [Solanum lycopersicum	AT2G25430.1	epsin N-terminal homology (ENTH) domain-containing protein / clathrin assembly protein-related	3.69406
CA06g12710	Protein binding protein, putative	AT1G77550.1	tubulin-tyrosine ligases;tubulin-tyrosine ligases	3.69205
CA09g10770	Succinic semialdehyde reductase isofom1	AT3G25530.1	glyoxylate reductase 1	3.68921
CA02g11480	PREDICTED: serine carboxypeptidase-like 19-like [Solanum tuberosum	AT2G23010.1	serine carboxypeptidase-like 9	3.68385
CA06g13830	JHL06P13.3 protein	AT5G11170.1	DEAD/DEAH box RNA helicase family protein	3.68103
CA06g08090	Isopropylmalate synthase, putative	AT1G74040.1	2-isopropylmalate synthase 1	3.67763
CA01g23490	Detected protein of unknown function	AT3G21570.1	unknown protein; Has 43 Blast hits to 43 proteins in 13 species: Archae - 0; Bacteria - 0; Metazoa - 0; Fungi - 0; Plants - 43; Viruses - 0; Other Eukaryotes - 0 (source: NCBI BLink).	3.67298
CA08g07670	PREDICTED: nucleolin-like [Solanum tuberosum	AT1G01490.2	Heavy metal transport/detoxification superfamily protein	3.67196
CA11g17910	Elongation factor 1-alpha	AT5G60390.3	GTP binding Elongation factor Tu family protein	3.6642
CA05g19030	Sulfate transporter	AT3G12520.2	sulfate transporter 4;2	3.663
CA04g00400	Phosphatidate cytidylyltransferase	AT4G22340.1	cytidinediphosphate diacylglycerol synthase 2	3.6612
CA03g36630	Mannosyl-oligosaccharide alpha-1,2-mannosidase, putative	AT1G51590.1	alpha-mannosidase 1	3.65279
CA02g14430	Nicotinate phosphoribosyltransferase, putative	AT2G23420.1	nicotinate phosphoribosyltransferase 2	3.65251
CA02g01090	PREDICTED: KH domain-containing protein At4g18375-like [Solanum tuberosum	AT5G15270.1	RNA-binding KH domain-containing protein	3.64625
CA06g10130	Sorting nexin-4, putative	AT5G07120.1	sorting nexin 2B	3.64271
CA11g11630	MAP kinase phosphatase	AT3G55270.1	mitogen-activated protein kinase phosphatase 1	3.63385
CA11g12500	At1g51450	AT1G51450.1	TRAUCO	3.63194
CA02g01850	PREDICTED: CBS domain-containing protein CBSX1, chloroplastic-like [Cucumis sativus	AT4G36910.1	Cystathionine beta-synthase (CBS) family protein	3.63177
CA08g08530	Eukaryotic translation initiation factor 3 subunit, putative	AT1G01320.2	Tetratricopeptide repeat (TPR)-like superfamily protein	3.63157
CA03g36780	RNA-binding protein with multiple splicing, putative	AT3G21215.1	RNA-binding (RRM/RBD/RNP motifs) family protein	3.6294
CA04g05160	Aromatic and neutral amino acid transporter (Fragment)	AT4G38250.1	Transmembrane amino acid transporter family protein	3.62807
CA11g11830	Hop-interacting protein THI033	AT2G28840.1	XB3 ortholog 1 in Arabidopsis thaliana	3.62682
CA11g19600	Elongation factor 1-alpha	AT5G60390.3	GTP binding Elongation factor Tu family protein	3.62475
CA10g13380	PREDICTED: BAG family molecular chaperone regulator 4-like [Solanum lycopersicum	AT3G51780.1	BCL-2-associated athanogene 4	3.62392
CA06g19610	Protein EXECUTER	AT1G27510.1	Protein of unknown function (DUF3506)	3.62358
CA03g12270	Somatic embryogenesis receptor kinase-like protein 3	AT5G10290.1	leucine-rich repeat transmembrane protein kinase family protein	3.61451
CA08g00650	TCP transcription factor 14	AT5G23280.1	TCP family transcription factor	3.61224
CA04g14010	Peroxidase 12, putative	AT1G71695.1	Peroxidase superfamily protein	3.61152
CA06g22420	EIL1	AT3G20770.1	Ethylene insensitive 3 family protein	3.61017
CA02g27320	PREDICTED: ninja-family protein AFP2-like [Vitis vinifera	AT3G29575.4	ABI five binding protein 3	3.60948
CA02g19530	Detected protein of unknown function	AT5G45480.1	Protein of unknown function (DUF594)	3.60943
CA04g21440	GTP-binding protein hflx, putative	AT5G57960.1	GTP-binding protein, HflX	3.60915
CA12g04050	Leucine zipper-ef-hand containing transmembrane protein, putative	AT1G65540.1	LETM1-like protein	3.60859
CA02g04110	CBL-interacting protein kinase 04	AT1G30270.1	CBL-interacting protein kinase 23	3.60729
CA01g02060	Monodehydroascorbate reductase	AT1G63940.1	monodehydroascorbate reductase 6	3.6068
CA01g00550	ABC transporter family protein	AT1G64550.1	general control non-repressible 3	3.59648
CA03g21730	Plasma membrane isoform 1 [Theobroma cacao	AT1G65020.1	FUNCTIONS IN: molecular_function unknown; INVOLVED IN: biological_process unknown; LOCATED IN: endoplasmic reticulum, plasma membrane; EXPRESSED IN: 23 plant structures; EXPRESSED DURING: 13 growth stages; CONTAINS InterPro DOMAIN/s: NERD (InterPro:IPR011528); Has 69 Blast hits to 69 proteins in 27 species: Archae - 0; Bacteria - 18; Metazoa - 8; Fungi - 0; Plants - 36; Viruses - 0; Other Eukaryo…	3.59444
CA01g25720	PREDICTED: zinc finger CCCH domain-containing protein 58-like [Solanum lycopersicum	AT3G06410.1	Zinc finger C-x8-C-x5-C-x3-H type family protein	3.59148
CA01g26820	Xyloglucan endotransglucosylase/hydrolase 14	AT1G32170.1	xyloglucan endotransglucosylase/hydrolase 30	3.59143
CA06g18850	PREDICTED: protein DCL, chloroplastic-like [Solanum tuberosum	AT5G62440.1	Protein of unknown function (DUF3223)	3.59093
CA01g16030	Chaperone protein dnaJ	AT5G49580.1	Chaperone DnaJ-domain superfamily protein	3.59073
CA03g05470	PREDICTED: 1-aminocyclopropane-1-carboxylate oxidase homolog [Solanum tuberosum	AT1G06620.1	2-oxoglutarate (2OG) and Fe(II)-dependent oxygenase superfamily protein	3.58628
CA04g12800	Transcriptional corepressor SEUSS, putative	AT1G43850.2	SEUSS transcriptional co-regulator	3.58109
CA12g02760	Geranylgeranyl pyrophosphate synthase 1	AT4G36810.1	geranylgeranyl pyrophosphate synthase 1	3.58081
CA02g08170	Amino acid transporter	AT3G30390.2	Transmembrane amino acid transporter family protein	3.5785
CA02g00590	Splicing factor 45	AT1G30480.1	D111/G-patch domain-containing protein	3.57059
CA10g17170	Digalactosyldiacylglycerol synthase 1	AT3G11670.1	UDP-Glycosyltransferase superfamily protein	3.56864
CA03g04410	PREDICTED: heterogeneous nuclear ribonucleoprotein 27C-like [Solanum lycopersicum	AT4G14300.1	RNA-binding (RRM/RBD/RNP motifs) family protein	3.56266
CA01g19050	Shaggy-related protein kinase 6	AT4G00720.1	shaggy-like protein kinase 32	3.56199
CA02g03300	PAPS-reductase-like protein (Precursor)	AT4G04610.1	APS reductase 1	3.56059
CA05g16710	CBL-interacting serine/threonine-protein kinase, putative	AT3G17510.1	CBL-interacting protein kinase 1	3.55926
CA03g35170	Cytochrome P450	AT5G07990.1	Cytochrome P450 superfamily protein	3.55566
CA07g12410	Monofunctional lysine-ketoglutarate reductase 1	AT4G33150.2	lysine-ketoglutarate reductase/saccharopine dehydrogenase bifunctional enzyme	3.55331
CA01g13250	AGO4B	AT2G27040.2	Argonaute family protein	3.55291
CA05g11400	PHD finger family protein [Populus trichocarpa	AT5G26210.1	alfin-like 4	3.55028
CA07g11230	Protein disulfide isomerase family	AT1G04980.1	PDI-like 2-2	3.55015
CA01g04290	Plant sec1, putative	AT1G12360.1	Sec1/munc18-like (SM) proteins superfamily	3.54682
CA11g00040	ALG2-interacting protein X	AT1G15130.1	Endosomal targeting BRO1-like domain-containing protein	3.54642
CA01g03880	Detected protein of unknown function	AT1G73970.1	unknown protein; Has 34 Blast hits to 33 proteins in 15 species: Archae - 0; Bacteria - 0; Metazoa - 0; Fungi - 0; Plants - 32; Viruses - 0; Other Eukaryotes - 2 (source: NCBI BLink).	3.54486
CA03g22160	Alanyl-tRNA synthetase, putative	AT1G50200.1	Alanyl-tRNA synthetase	3.54467
CA02g16850	F-box family protein	AT3G62980.1	F-box/RNI-like superfamily protein	3.54464
CA10g01850	Mitogen-activated protein kinase 10	AT3G14720.1	MAP kinase 19	3.54424
CA03g06800	DNA damage-binding protein 1	AT4G05420.1	damaged DNA binding protein 1A	3.54337
CA02g25540	PREDICTED: B3 domain-containing protein Os01g0234100-like [Solanum lycopersicum	AT5G42700.1	AP2/B3-like transcriptional factor family protein	3.54287
CA04g06380	PREDICTED: SUMO-conjugating enzyme SCE1-like [Solanum lycopersicum	AT3G57870.1	sumo conjugation enzyme 1	3.54266
CA09g09000	LAX1 protein	AT2G38120.1	Transmembrane amino acid transporter family protein	3.54151
CA01g21370	Chaperonin containing t-complex protein 1, theta subunit, tcpq, putative	AT3G03960.1	TCP-1/cpn60 chaperonin family protein	3.53975
CA01g26910	Hop-interacting protein THI113	AT2G39050.1	hydroxyproline-rich glycoprotein family protein	3.53851
CA10g03330	Epoxide hydrolase	AT4G02340.1	alpha/beta-Hydrolases superfamily protein	3.53736
CA12g04330	PREDICTED: probable E3 ubiquitin-protein ligase ARI8-like [Vitis vinifera	AT1G65430.1	IBR domain-containing protein	3.53315
CA06g19880	Receptor-like protein kinase	AT2G31880.1	Leucine-rich repeat protein kinase family protein	3.53255
CA05g11970	PREDICTED: protein PAT1 homolog 1-like [Solanum lycopersicum	AT3G22270.1	Topoisomerase II-associated protein PAT1	3.53157
CA03g25800	Heat shock protein binding protein	AT1G79940.4	DnaJ / Sec63 Brl domains-containing protein	3.53071
CA06g17810	Putative glutathione S-transferase T4	AT2G29420.1	glutathione S-transferase tau 7	3.52672
CA02g27200	FERONIA receptor-like kinase	AT3G51550.1	Malectin/receptor-like protein kinase family protein	3.52254
CA09g03120	Glutathione S-transferase-like protein	AT3G09270.1	glutathione S-transferase TAU 8	3.51653
CA08g11390	Breast carcinoma amplified sequence, putative	AT1G54710.1	homolog of yeast autophagy 18 (ATG18) H	3.51588
CA03g05640	S25-XP1 DNA binding protein	AT3G23240.1	ethylene response factor 1	3.51249
CA03g05830	Inorganic phosphate transporter	AT2G38940.1	phosphate transporter 1;4	3.51137
CA02g31260	Mitochondrial substrate carrier	AT5G14040.1	phosphate transporter 3;1	3.50987
CA04g17570	PREDICTED: serine carboxypeptidase-like 19-like [Solanum tuberosum	AT3G12203.1	serine carboxypeptidase-like 17	3.50799
CA03g31060	Kinase, putative	AT3G17850.1	Protein kinase superfamily protein	3.50425
CA03g32590	Inorganic pyrophosphatase	AT1G15690.1	Inorganic H pyrophosphatase family protein	3.50237
CA07g14810	Putative ketol-acid reductoisomerase	AT3G58610.3	ketol-acid reductoisomerase	3.49323
CA03g07210	PREDICTED: proteasome subunit beta type-2-A-like [Solanum lycopersicum	AT3G22630.1	20S proteasome beta subunit D1	3.48871
CA01g27920	NRC1	AT3G46730.1	NB-ARC domain-containing disease resistance protein	3.4871
CA01g32480	PREDICTED: sporulation-specific protein 15-like isoform X1 [Solanum tuberosum	AT4G31570.1	CONTAINS InterPro DOMAIN/s: Prefoldin (InterPro:IPR009053); BEST Arabidopsis thaliana protein match is: unknown protein (TAIR:AT1G24460.1); Has 194354 Blast hits to 66887 proteins in 3244 species: Archae - 3688; Bacteria - 38556; Metazoa - 84828; Fungi - 17265; Plants - 10589; Viruses - 805; Other Eukaryotes - 38623 (source: NCBI BLink).	3.48413
CA05g09400	DSK2	AT2G24360.1	Protein kinase superfamily protein	3.48404
CA01g25540	Dehydroquinate dehydratase/shikimate:NADP oxidoreductase	AT3G06350.1	dehydroquinate dehydratase, putative / shikimate dehydrogenase, putative	3.48396
CA01g13740	Serine/threonine-protein phosphatase	AT2G27210.1	BRI1 suppressor 1 (BSU1)-like 3	3.48285
CA03g26220	Tryptophan biosynthesis protein, trpc, putative	AT5G48220.3	Aldolase-type TIM barrel family protein	3.48262
CA04g07230	PREDICTED: exosome complex exonuclease RRP46 homolog [Solanum lycopersicum	AT3G46210.6	Ribosomal protein S5 domain 2-like superfamily protein	3.4826
CA01g05950	PREDICTED: mediator of RNA polymerase II transcription subunit 32-like isoform 1 [Solanum lycopersicum	AT1G11760.1	MED32; Has 41 Blast hits to 40 proteins in 14 species: Archae - 0; Bacteria - 0; Metazoa - 0; Fungi - 0; Plants - 41; Viruses - 0; Other Eukaryotes - 0 (source: NCBI BLink).	3.47727
CA02g23370	3-ketoacyl-CoA synthase	AT1G68530.1	3-ketoacyl-CoA synthase 6	3.47481
CA03g09900	PREDICTED: target of Myb protein 1-like [Solanum tuberosum	AT1G06210.2	ENTH/VHS/GAT family protein	3.47369
CA02g18540	Putative WRKY1a transcription factor	AT1G62300.1	WRKY family transcription factor	3.47054
CA04g13730	PREDICTED: abscisic stress-ripening protein 2-like [Solanum tuberosum	AT1G74830.1	Protein of unknown function, DUF593	3.4682
CA08g05140	Serine-threonine protein kinase, plant-type, putative	AT5G25930.1	Protein kinase family protein with leucine-rich repeat domain	3.46699
CA04g12360	ATP binding protein, putative	AT1G77280.1	Protein kinase protein with adenine nucleotide alpha hydrolases-like domain	3.46202
CA03g18860	ATP binding protein, putative	AT5G52882.1	P-loop containing nucleoside triphosphate hydrolases superfamily protein	3.46161
CA03g33660	Transcription factor, putative	AT1G68520.1	B-box type zinc finger protein with CCT domain	3.46092
CA10g14560	Ubiquitin ligase E3 alpha, putative	AT5G02310.1	proteolysis 6	3.46033
CA04g14270	Inositol-1,4,5-triphosphate-5-phosphatase	AT1G71710.2	DNAse I-like superfamily protein	3.45983
CA04g07340	Aminoacylase	AT1G44820.1	Peptidase M20/M25/M40 family protein	3.45711
CA03g02440	F-box family protein	AT1G26150.1	proline-rich extensin-like receptor kinase 10	3.45151
CA06g10060	EBP1	AT3G51800.3	metallopeptidase M24 family protein	3.45126
CA01g23200	Sec23/Sec24 protein transport family protein isoform 1 [Theobroma cacao	AT4G01810.1	Sec23/Sec24 protein transport family protein	3.45075
CA07g14110	Os05g0302700 protein	AT4G28390.1	ADP/ATP carrier 3	3.45049
CA01g32670	Leucine-rich repeat transmembrane protein kinase	AT1G31420.1	Leucine-rich repeat protein kinase family protein	3.44998
CA11g01890	PREDICTED: putative phospholipid-transporting ATPase 9-like [Citrus sinensis	AT1G68710.1	ATPase E1-E2 type family protein / haloacid dehalogenase-like hydrolase family protein	3.44452
CA11g05820	glycine-rich family protein [Populus trichocarpa	AT1G27090.1	glycine-rich protein	3.44066
CA04g05250	Plant ubiquilin, putative	AT2G17200.1	ubiquitin family protein	3.43789
CA03g21710	U3 small nucleolar RNA-associated protein, putative	AT5G16750.1	Transducin family protein / WD-40 repeat family protein	3.43749
CA05g14970	Pre-mRNA-splicing factor SF2	AT1G09140.2	SERINE-ARGININE PROTEIN 30	3.43495
CA04g14920	Dehydration-responsive element-binding protein DREB4	AT1G78080.1	related to AP2 4	3.4323
CA06g16230	Endosomal P24A protein, putative	AT3G13772.1	transmembrane nine 7	3.4278
CA02g29730	Beta-1,3-glucanase 28 (Precursor)	AT4G16260.1	Glycosyl hydrolase superfamily protein	3.42583
CA06g16050	Casein kinase I isoform delta-like protein	AT1G72710.1	casein kinase 1-like protein 2	3.42501
CA07g15740	Translation initiation factor IF-2	AT1G17220.1	Translation initiation factor 2, small GTP-binding protein	3.42358
CA11g09600	Aspartate aminotransferase, putative	AT2G13810.1	AGD2-like defense response protein 1	3.41817
CA08g04040	TCP transcription factor	AT4G18390.2	TEOSINTE BRANCHED 1, cycloidea and PCF transcription factor 2	3.41741
CA02g25350	N-acetyl-glutamate synthase	AT2G22910.1	N-acetyl-l-glutamate synthase 1	3.41606
CA11g06860	D1-type cyclin	AT1G70210.1	CYCLIN D1;1	3.41535
CA08g08920	Ankyrin-repeat containing protein, putative	AT5G13530.1	protein kinases;ubiquitin-protein ligases	3.41325
CA11g19250	E3 SUMO-protein ligase SIZ1	AT5G60410.5	DNA-binding protein with MIZ/SP-RING zinc finger, PHD-finger and SAP domain	3.4115
CA09g02170	PREDICTED: cell division cycle protein 48 homolog [Glycine max	AT3G53230.1	ATPase, AAA-type, CDC48 protein	3.40912
CA07g18540	PREDICTED: glycine-rich RNA-binding protein 3, mitochondrial-like [Solanum tuberosum	AT5G54580.1	RNA-binding (RRM/RBD/RNP motifs) family protein	3.40582
CA12g20790	Epsin-2, putative	AT2G43160.4	ENTH/VHS family protein	3.40424
CA06g09050	Importin beta-1, putative	AT5G53480.1	ARM repeat superfamily protein	3.40364
CA11g09170	AML1	AT1G29400.2	MEI2-like protein 5	3.40306
CA09g07380	Transparent testa 12 protein	AT3G21690.1	MATE efflux family protein	3.40204
CA09g11750	GTP-binding protein engA	AT1G03160.2	FZO-like	3.40031
CA03g20660	Exportin-1	AT5G17020.2	exportin 1A	3.39686
CA12g15670	PREDICTED: farnesylcysteine lyase-like [Solanum tuberosum	AT5G63910.1	farnesylcysteine lyase	3.3958
CA02g26610	S-adenosylmethionine decarboxylase proenzyme	AT3G25570.2	Adenosylmethionine decarboxylase family protein	3.39578
CA06g11880	Chlorophyll synthase, putative	AT1G44446.1	Pheophorbide a oxygenase family protein with Rieske [2Fe-2S] domain	3.39521
CA12g01070	Isoleucyl tRNA synthetase, putative	AT4G10320.1	tRNA synthetase class I (I, L, M and V) family protein	3.39069
CA10g11770	PREDICTED: protein IQ-DOMAIN 1-like [Solanum lycopersicum	AT5G03040.3	IQ-domain 2	3.38858
CA03g09260	Elongation factor Tu	AT4G02930.1	GTP binding Elongation factor Tu family protein	3.38497
CA02g30540	Glucose-6-phosphate 1-dehydrogenase	AT5G40760.1	glucose-6-phosphate dehydrogenase 6	3.38302
CA11g18070	Serine carboxypeptidase III	AT3G45010.1	serine carboxypeptidase-like 48	3.38115
CA09g10180	Regulatory-associated protein of mTOR, putative	AT3G08850.1	HEAT repeat ;WD domain, G-beta repeat protein protein	3.38031
CA06g23260	Putative adapitin protein	AT5G22770.2	alpha-adaptin	3.37187
CA05g08960	Leucine-rich repeat receptor-like kinase	AT1G60800.1	NSP-interacting kinase 3	3.36614
CA11g13260	Chloroplast PPF-1	AT2G28800.1	63 kDa inner membrane family protein	3.36568
CA11g06100	CW14 protein isoform 1 [Theobroma cacao	AT1G59650.1	Protein of unknown function (DUF1336)	3.36209
CA06g00050	Diacylglycerol kinase, alpha, putative	AT4G30340.1	diacylglycerol kinase 7	3.36145
CA10g14760	Glutathione S-transferase	AT5G02790.1	Glutathione S-transferase family protein	3.36108
CA08g14520	Potassium channel	AT4G22200.1	potassium transport 2/3	3.35886
CA02g28830	PREDICTED: probable mitochondrial chaperone BCS1-B-like [Solanum tuberosum	AT3G28600.1	P-loop containing nucleoside triphosphate hydrolases superfamily protein	3.3578
CA11g17580	PREDICTED: lysine histidine transporter-like 2-like [Solanum tuberosum	AT1G67640.1	Transmembrane amino acid transporter family protein	3.35618
CA03g35740	Cell wall invertase	AT3G13790.2	Glycosyl hydrolases family 32 protein	3.35395
CA01g29590	Mgatp-energized glutathione s-conjugate pump, putative	AT2G34660.2	multidrug resistance-associated protein 2	3.35378
CA02g20630	DNA-directed RNA polymerase	AT4G35800.1	RNA polymerase II large subunit	3.34498
CA10g18820	PREDICTED: probable mediator of RNA polymerase II transcription subunit 26b-like [Solanum tuberosum	AT5G05140.1	Transcription elongation factor (TFIIS) family protein	3.34473
CA10g12240	PREDICTED: DEAD-box ATP-dependent RNA helicase 38-like [Solanum lycopersicum	AT3G53110.1	P-loop containing nucleoside triphosphate hydrolases superfamily protein	3.33468
CA07g18180	Stromal membrane-associated protein, putative	AT5G54310.1	ARF-GAP domain 5	3.3342
CA05g05700	CD2 antigen cytoplasmic tail-binding protein	AT5G09390.2	CD2-binding protein-related	3.3342
CA06g11360	Detected protein of confused Function	AT4G08390.3	stromal ascorbate peroxidase	3.3319
CA08g09630	Nuclear matrix protein, putative	AT5G09860.1	nuclear matrix protein-related	3.32615
CA02g06080	PREDICTED: la-related protein-like [Solanum tuberosum	AT4G35890.1	winged-helix DNA-binding transcription factor family protein	3.32523
CA03g05420	E8 protein homolog	AT1G06620.1	2-oxoglutarate (2OG) and Fe(II)-dependent oxygenase superfamily protein	3.32417
CA01g12830	CBL-interacting serine/threonine-protein kinase, putative	AT2G26980.1	CBL-interacting protein kinase 3	3.32048
CA07g14370	26S proteasome regulatory subunit rpn1, putative	AT2G20580.1	26S proteasome regulatory subunit S2 1A	3.3073
CA11g12330	Sulfite reductase	AT5G04590.1	sulfite reductase	3.30615
CA10g06990	RNA binding protein, putative	AT2G44710.1	RNA-binding (RRM/RBD/RNP motifs) family protein	3.30535
CA11g12240	PREDICTED: probable serine/threonine-protein kinase At5g41260-like isoform X5 [Solanum tuberosum	AT1G63500.1	Protein kinase protein with tetratricopeptide repeat domain	3.30282
CA12g03180	Protein TRANSPARENT TESTA	AT5G65380.1	MATE efflux family protein	3.30228
CA01g25570	Sodium/hydrogen exchanger	AT3G05030.1	sodium hydrogen exchanger 2	3.3018
CA02g31310	RING finger protein	AT3G26730.1	RING/U-box superfamily protein	3.30024
CA02g11250	Phytophthora-inhibited protease 1	AT3G49340.1	Cysteine proteinases superfamily protein	3.29897
CA03g10150	PREDICTED: protein BREAST CANCER SUSCEPTIBILITY 1 homolog [Solanum lycopersicum	AT1G04020.2	breast cancer associated RING 1	3.29706
CA12g01350	Glycosyltransferase	AT5G67230.1	Nucleotide-diphospho-sugar transferases superfamily protein	3.29449
CA09g06120	PREDICTED: 18.1 kDa class I heat shock protein-like [Solanum tuberosum	AT1G07400.1	HSP20-like chaperones superfamily protein	3.29386
CA11g11190	Putative B-type response regulator 14	AT1G67710.1	response regulator 11	3.29341
CA01g23570	Pyruvate orthophosphate dikinase	AT4G15530.6	pyruvate orthophosphate dikinase	3.29232
CA02g01750	Patatin-like protein 3	AT4G37050.1	PATATIN-like protein 4	3.29184
CA12g07500	Uricase	AT2G26230.1	uricase / urate oxidase / nodulin 35, putative	3.29133
CA03g35490	Ataxin-2 related protein	AT3G14010.3	CTC-interacting domain 4	3.29099
CA01g09530	tRNA synthetase class I family protein	AT3G04600.3	Nucleotidylyl transferase superfamily protein	3.28981
CA06g26510	Detected protein of confused Function	AT4G13020.4	Protein kinase superfamily protein	3.2898
CA08g04650	Casein kinase, putative	AT4G28860.2	casein kinase I-like 4	3.28876
CA09g06510	DIV3B protein	AT2G38090.1	Duplicated homeodomain-like superfamily protein	3.28813
CA11g07400	AP-1 complex subunit gamma-1	AT1G60070.1	Adaptor protein complex AP-1, gamma subunit	3.28747
CA01g03050	Thaumatin-like protein	AT4G11650.1	osmotin 34	3.28664
CA11g12670	Gap junction beta-4 protein isoform 1 [Theobroma cacao	AT5G13100.1	unknown protein; Has 1807 Blast hits to 1807 proteins in 277 species: Archae - 0; Bacteria - 0; Metazoa - 736; Fungi - 347; Plants - 385; Viruses - 0; Other Eukaryotes - 339 (source: NCBI BLink).	3.28578
CA03g29970	Dof zinc finger protein	AT3G47500.1	cycling DOF factor 3	3.28533
CA07g20440	PREDICTED: E3 ubiquitin-protein ligase UPL1-like isoform X1 [Citrus sinensis	AT1G55860.1	ubiquitin-protein ligase 1	3.28113
CA10g06010	Coproporphyrinogen III oxidase	AT1G03475.1	Coproporphyrinogen III oxidase	3.28008
CA05g07720	Cleavage and polyadenylation specificity factor, putative	AT1G68070.1	Zinc finger, C3HC4 type (RING finger) family protein	3.27702
CA04g10830	Radical sam protein, putative	AT1G72090.1	Methylthiotransferase	3.27699
CA07g15050	CYP72A56	AT3G14660.1	cytochrome P450, family 72, subfamily A, polypeptide 13	3.27648
CA06g22640	Serine/threonine-protein phosphatase	AT2G27210.1	BRI1 suppressor 1 (BSU1)-like 3	3.2761
CA01g17280	Aspartokinase-homoserine dehydrogenase	AT1G31230.1	aspartate kinase-homoserine dehydrogenase i	3.2733
CA02g28010	Detected protein of unknown function	AT5G39570.1	FUNCTIONS IN: molecular_function unknown; INVOLVED IN: biological_process unknown; LOCATED IN: cytosol, nucleus; EXPRESSED IN: 25 plant structures; EXPRESSED DURING: 14 growth stages; BEST Arabidopsis thaliana protein match is: glycine-rich protein (TAIR:AT3G29075.1); Has 30201 Blast hits to 17322 proteins in 780 species: Archae - 12; Bacteria - 1396; Metazoa - 17338; Fungi - 3422; Plants - 5037;…	3.2714
CA07g01530	Pentatricopeptide repeat-containing protein, putative	AT4G30825.1	Tetratricopeptide repeat (TPR)-like superfamily protein	3.26911
CA09g00310	Desacetoxyvindoline 4-hydroxylase, putative	AT1G06620.1	2-oxoglutarate (2OG) and Fe(II)-dependent oxygenase superfamily protein	3.26761
CA01g22210	EMB1441	AT5G49930.1	zinc knuckle (CCHC-type) family protein	3.26552
CA03g00840	UDP-D-glucuronic acid 4-epimerase	AT3G23820.1	UDP-D-glucuronate 4-epimerase 6	3.26443
CA02g22700	Succinate dehydrogenase flavoprotein subunit,mitochondrial	AT5G66760.1	succinate dehydrogenase 1-1	3.259
CA12g21600	Glucosidase II beta subunit, putative	AT5G56360.1	calmodulin-binding protein	3.25632
CA03g30590	FRIGIDA-like protein	AT4G00650.1	FRIGIDA-like protein	3.25515
CA07g21000	PREDICTED: chloride channel protein CLC-f-like [Solanum tuberosum	AT1G55620.2	chloride channel F	3.25465
CA10g20430	Transcription initiation factor IIB	AT3G10330.1	Cyclin-like family protein	3.25111
CA02g04060	Metalloprotease m41 ftsh, putative	AT3G04340.1	FtsH extracellular protease family	3.24795
CA10g09300	PREDICTED: glycine-rich protein 2-like [Solanum tuberosum	AT2G21060.1	glycine-rich protein 2B	3.24651
CA07g17310	PREDICTED: transcription factor GTE4-like [Solanum lycopersicum	AT1G06230.3	global transcription factor group E4	3.23899
CA03g20610	Cytochrome P450	AT1G64950.1	cytochrome P450, family 89, subfamily A, polypeptide 5	3.238
CA12g03320	Homeodomain protein Hfi22 (Fragment)	AT5G65310.2	homeobox protein 5	3.23611
CA08g13450	Detected protein of unknown function	AT3G50910.1	unknown protein; BEST Arabidopsis thaliana protein match is: unknown protein (TAIR:AT5G66480.1); Has 76 Blast hits to 75 proteins in 28 species: Archae - 0; Bacteria - 10; Metazoa - 7; Fungi - 2; Plants - 49; Viruses - 0; Other Eukaryotes - 8 (source: NCBI BLink).	3.23106
CA10g00760	Dead box ATP-dependent RNA helicase, putative	AT1G16280.1	RNA helicase 36	3.23065
CA02g12350	AML1	AT1G29400.2	MEI2-like protein 5	3.23019
CA06g00470	Unknown protein	AT4G02380.1	senescence-associated gene 21	3.22625
CA05g08780	Desacetoxyvindoline 4-hydroxylase, putative	AT1G06620.1	2-oxoglutarate (2OG) and Fe(II)-dependent oxygenase superfamily protein	3.22415
CA07g05120	Detected protein of unknown function	AT2G03140.2	alpha/beta-Hydrolases superfamily protein	3.22388
CA05g01030	PREDICTED: translation factor GUF1 homolog, chloroplastic-like [Solanum tuberosum	AT5G08650.1	Small GTP-binding protein	3.21607
CA05g03910	Alpha-glucosidase	AT5G11720.1	Glycosyl hydrolases family 31 protein	3.21537
CA08g07610	PREDICTED: dentin sialophosphoprotein-like [Solanum tuberosum	AT4G01290.2	unknown protein; FUNCTIONS IN: molecular_function unknown; INVOLVED IN: biological_process unknown; LOCATED IN: cellular_component unknown; EXPRESSED IN: 24 plant structures; EXPRESSED DURING: 15 growth stages; Has 1797 Blast hits to 1352 proteins in 216 species: Archae - 0; Bacteria - 202; Metazoa - 850; Fungi - 267; Plants - 109; Viruses - 0; Other Eukaryotes - 369 (source: NCBI BLink).	3.21511
CA06g05600	Detected protein of unknown function	AT5G23950.1	Calcium-dependent lipid-binding (CaLB domain) family protein	3.21503
CA02g23670	Wall-associated kinase, putative	AT1G18390.1	Protein kinase superfamily protein	3.21282
CA07g07220	PREDICTED: transcription initiation factor IIF subunit beta-like [Solanum lycopersicum	AT1G75510.1	Transcription initiation factor IIF, beta subunit	3.21183
CA07g14750	14-3-3 protein	AT2G42590.1	general regulatory factor 9	3.21067
CA09g11430	Vacuolar cation/proton exchanger 1a, putative	AT3G51860.1	cation exchanger 3	3.20752
CA02g02140	PREDICTED: SRSF protein kinase 1-like isoform X1 [Solanum tuberosum	AT2G17530.3	Protein kinase superfamily protein	3.20691
CA03g33110	WD-repeat protein, putative	AT3G18060.1	transducin family protein / WD-40 repeat family protein	3.20648
CA11g01780	PREDICTED: protein decapping 5-like [Solanum lycopersicum	AT1G26110.2	decapping 5	3.20249
CA05g09460	Ferritin	AT3G11050.1	ferritin 2	3.20172
CA02g20560	Putative anti-PCD protein	AT4G35760.1	NAD(P)H dehydrogenase (quinone)s	3.20092
CA12g21480	Chaperone protein dnaJ, putative	AT5G49060.1	Heat shock protein DnaJ, N-terminal with domain of unknown function (DUF1977)	3.19547
CA06g06590	RNA helicase	AT5G62190.1	DEAD box RNA helicase (PRH75)	3.19541
CA02g24960	PREDICTED: probable protein phosphatase 2C 63-like [Vitis vinifera	AT4G33920.1	Protein phosphatase 2C family protein	3.1944
CA12g21000	Serine/threonine-protein kinase PBS1, putative	AT3G17410.1	Protein kinase superfamily protein	3.19328
CA09g15750	PREDICTED: leucine-rich repeat extensin-like protein 3-like [Solanum tuberosum	AT3G24480.1	Leucine-rich repeat (LRR) family protein	3.19135
CA10g07150	ATP-dependent Clp protease proteolytic subunit	AT1G49970.1	CLP protease proteolytic subunit 1	3.19003
CA09g14420	Ubiquitin and WLM domain-containing protein	AT5G35690.1	CONTAINS InterPro DOMAIN/s: WLM (InterPro:IPR013536), PUB domain (InterPro:IPR018997), PUG domain (InterPro:IPR006567); BEST Arabidopsis thaliana protein match is: zinc ion binding (TAIR:AT1G55915.1); Has 30201 Blast hits to 17322 proteins in 780 species: Archae - 12; Bacteria - 1396; Metazoa - 17338; Fungi - 3422; Plants - 5037; Viruses - 0; Other Eukaryotes - 2996 (source: NCBI BLink).	3.18544
CA05g03820	DnaJ-like protein	AT3G44110.1	DNAJ homologue 3	3.18373
CA09g14120	PREDICTED: nuclear transcription factor Y subunit B-3-like [Cucumis sativus	AT4G14540.1	nuclear factor Y, subunit B3	3.17986
CA04g21900	Zeamatin, putative	AT1G75800.1	Pathogenesis-related thaumatin superfamily protein	3.17812
CA12g18530	Far upstream element-binding protein	AT2G25970.1	KH domain-containing protein	3.17269
CA05g17190	PREDICTED: 26S proteasome non-ATPase regulatory subunit 1 homolog A-like [Solanum tuberosum	AT2G32730.1	26S proteasome regulatory complex, non-ATPase subcomplex, Rpn2/Psmd1 subunit	3.17198
CA07g20250	Serine acetyltransferase 1 (Fragment)	AT3G13110.1	serine acetyltransferase 2;2	3.17153
CA08g18310	PREDICTED: phospholipase A-2-activating protein-like [Solanum lycopersicum	AT3G18860.2	transducin family protein / WD-40 repeat family protein	3.16972
CA02g06320	1-aminocyclopropane-1-carboxylate oxidase	AT1G05010.1	ethylene-forming enzyme	3.16829
CA02g21310	Dehydroquinate synthase	AT5G66120.2	3-dehydroquinate synthase, putative	3.16591
CA09g14540	2-oxoglutarate-dependent dioxygenase	AT1G06620.1	2-oxoglutarate (2OG) and Fe(II)-dependent oxygenase superfamily protein	3.16494
CA12g00350	PREDICTED: regulation of nuclear pre-mRNA domain-containing protein 1B-like [Solanum tuberosum	AT5G65180.1	ENTH/VHS family protein	3.16447
CA12g04490	PREDICTED: U4/U6.U5 tri-snRNP-associated protein 1-like [Solanum tuberosum	AT5G16780.1	SART-1 family	3.16398
CA07g18870	Breast carcinoma amplified sequence, putative	AT5G54730.1	homolog of yeast autophagy 18 (ATG18) F	3.15997
CA09g04770	Arf gtpase-activating protein, putative	AT3G53710.2	ARF-GAP domain 6	3.15901
CA05g13530	ABC transporter	AT1G17840.1	white-brown complex homolog protein 11	3.15573
CA03g34460	Detected protein of unknown function	AT1G80000.2	CASC3/Barentsz eIF4AIII binding	3.14915
CA08g12930	Ubiquitin	AT4G05320.4	polyubiquitin 10	3.1476
CA08g04200	Unknown protein	AT4G02040.1	unknown protein; FUNCTIONS IN: molecular_function unknown; INVOLVED IN: biological_process unknown; LOCATED IN: chloroplast; Has 30 Blast hits to 30 proteins in 6 species: Archae - 0; Bacteria - 0; Metazoa - 0; Fungi - 0; Plants - 30; Viruses - 0; Other Eukaryotes - 0 (source: NCBI BLink).	3.14756
CA09g01030	Monodehydroascorbate reductase	AT3G52880.1	monodehydroascorbate reductase 1	3.1466
CA03g17560	Cysteine synthase	AT4G14880.4	O-acetylserine (thiol) lyase (OAS-TL) isoform A1	3.14486
CA08g06370	Detected protein of confused Function	AT2G25660.1	embryo defective 2410	3.14448
CA12g00300	SEC14 cytosolic factor, putative	AT5G47730.3	Sec14p-like phosphatidylinositol transfer family protein	3.14365
CA01g06650	AT4g17080/dl4570w	AT4G17080.1	Histone H3 K4-specific methyltransferase SET7/9 family protein	3.14042
CA07g15040	CYP72A56	AT3G14690.1	cytochrome P450, family 72, subfamily A, polypeptide 15	3.13961
CA09g09670	F21O3.28 protein isoform 3 [Theobroma cacao	AT3G07565.2	Protein of unknown function (DUF3755)	3.13919
CA08g17450	DNA-binding protein-like	AT3G19130.1	RNA-binding protein 47B	3.13917
CA03g18650	PREDICTED: protein TRANSPARENT TESTA 12-like [Solanum tuberosum	AT4G25640.1	detoxifying efflux carrier 35	3.13894
CA05g17350	Chaperone protein dnaJ 20, chloroplast, putative	AT4G13830.1	DNAJ-like 20	3.13609
CA03g13340	WD-repeat protein-like protein	AT3G13340.2	Transducin/WD40 repeat-like superfamily protein	3.1348
CA11g10440	JMS09K11.8 protein	AT1G21600.2	plastid transcriptionally active 6	3.13244
CA10g08490	PREDICTED: non-specific lipid-transfer protein 2-like [Solanum tuberosum	AT3G51590.1	lipid transfer protein 12	3.13068
CA03g03310	Pirin1	AT2G43120.1	RmlC-like cupins superfamily protein	3.12806
CA04g17780	DAD2	AT3G03990.1	alpha/beta-Hydrolases superfamily protein	3.12614
CA01g19030	PREDICTED: E3 ubiquitin-protein ligase At1g12760-like [Solanum tuberosum	AT4G11680.1	Zinc finger, C3HC4 type (RING finger) family protein	3.12332
CA02g06020	PREDICTED: la-related protein-like [Solanum tuberosum	AT4G35890.1	winged-helix DNA-binding transcription factor family protein	3.1209
CA02g15240	PREDICTED: auxin-repressed 12.5 kDa protein-like isoform X1 [Solanum tuberosum	AT2G33830.1	Dormancy/auxin associated family protein	3.12009
CA02g19960	PREDICTED: WUSCHEL-related homeobox 13-like [Fragaria vesca subsp. vesca	AT4G35550.1	WUSCHEL related homeobox 13	3.11695
CA05g03260	Protein kinase APK1B, chloroplast, putative	AT1G07570.1	Protein kinase superfamily protein	3.11695
CA06g10220	Phenylacetaldehyde reductase	AT1G51410.1	NAD(P)-binding Rossmann-fold superfamily protein	3.11694
CA07g15730	Detected protein of unknown function	AT1G17210.1	IAP-like protein 1	3.11617
CA10g09480	Detected protein of unknown function	AT5G48020.1	2-oxoglutarate (2OG) and Fe(II)-dependent oxygenase superfamily protein	3.11531
CA02g28940	BRASSINOSTEROID INSENSITIVE 1-associated receptor kinase 1, putative	AT3G28450.1	Leucine-rich repeat protein kinase family protein	3.11433
CA07g20360	RNA-binding protein, putative	AT5G55670.1	RNA-binding (RRM/RBD/RNP motifs) family protein	3.11265
CA04g21200	Coatomer alpha subunit, putative	AT1G62020.1	Coatomer, alpha subunit	3.11078
CA09g16470	Serine-threonine protein kinase, plant-type, putative	AT5G25930.1	Protein kinase family protein with leucine-rich repeat domain	3.10901
CA03g29780	Kinase, putative	AT1G18660.1	zinc finger (C3HC4-type RING finger) family protein	3.10371
CA08g18540	Coatomer subunit gamma	AT4G34450.1	coatomer gamma-2 subunit, putative / gamma-2 coat protein, putative / gamma-2 COP, putative	3.10194
CA10g19350	PREDICTED: TBCC domain-containing protein 1-like isoform X1 [Solanum tuberosum	AT3G57890.1	Tubulin binding cofactor C domain-containing protein	3.10161
CA06g04630	Pumilio-like protein	AT2G29190.2	pumilio 2	3.10007
CA10g10040	PREDICTED: cationic amino acid transporter 9, chloroplastic-like [Fragaria vesca subsp. vesca	AT1G05940.1	cationic amino acid transporter 9	3.09781
CA08g11140	PREDICTED: protein HASTY 1 [Vitis vinifera	AT3G05040.1	ARM repeat superfamily protein	3.09708
CA02g23590	serine/threonine kinase, putative [Ricinus communis	AT5G38260.1	Protein kinase superfamily protein	3.09568
CA03g05260	Casein kinase, putative	AT4G14340.1	casein kinase I	3.09328
CA03g16110	Phosphoglucomutase	AT5G51820.1	phosphoglucomutase	3.09256
CA07g07840	NIM1-like protein 2	AT5G45110.1	NPR1-like protein 3	3.09183
CA04g12020	CYP92B2v1	AT5G07990.1	Cytochrome P450 superfamily protein	3.09105
CA03g05960	Basic helix-loop-helix protein BHLH3	AT4G02590.2	basic helix-loop-helix (bHLH) DNA-binding superfamily protein	3.09104
CA08g03110	Phospholipase D	AT3G15730.1	phospholipase D alpha 1	3.08827
CA04g18860	PREDICTED: anthocyanidin 3-O-glucoside 2'''-O-xylosyltransferase-like [Solanum tuberosum	AT5G54060.1	UDP-glucose:flavonoid 3-o-glucosyltransferase	3.08822
CA03g03530	Nicotiana tabacum wound inducive mRNA , complete cds	AT1G19660.2	Wound-responsive family protein	3.07895
CA07g21170	Sulfurtransferase	AT1G79230.3	mercaptopyruvate sulfurtransferase 1	3.07858
CA04g21560	Cellular nucleic acid binding protein, putative	AT3G43590.1	zinc knuckle (CCHC-type) family protein	3.0727
CA05g00860	ATPase, coupled to transmembrane movement of substances	AT2G41700.1	ATP-binding cassette A1	3.07138
CA03g28010	Homeobox	AT3G01470.1	homeobox 1	3.06958
CA02g08760	PREDICTED: putative rRNA methyltransferase YlbH-like [Cucumis sativus	AT3G28460.1	methyltransferases	3.06851
CA07g20020	Fimbrin, putative	AT4G26700.2	fimbrin 1	3.06726
CA03g04720	Peptide transporter PTR3-A	AT5G46050.1	peptide transporter 3	3.06673
CA12g07560	PREDICTED: dirigent protein 21-like [Solanum tuberosum	AT1G65870.1	Disease resistance-responsive (dirigent-like protein) family protein	3.06463
CA08g05130	PREDICTED: poly(A) polymerase-like isoform X1 [Solanum tuberosum	AT4G32850.7	nuclear poly(a) polymerase	3.06044
CA01g31180	Metal transporter CNNM4	AT2G14520.1	CBS domain-containing protein with a domain of unknown function (DUF21)	3.06041
CA07g02440	Chitinase, putative	AT4G19810.1	Glycosyl hydrolase family protein with chitinase insertion domain	3.05924
CA08g10320	GDP-D-mannose-3',5'-epimerase	AT5G28840.2	GDP-D-mannose 3',5'-epimerase	3.05786
CA06g03320	Peroxisome biogenesis factor 13	AT3G07560.1	peroxin 13	3.05575
CA01g03330	Acetylornithine aminotransferase, putative	AT1G80600.1	HOPW1-1-interacting 1	3.05384
CA06g14790	PREDICTED: receptor-like protein kinase HAIKU2-like [Solanum tuberosum	AT1G72180.1	Leucine-rich receptor-like protein kinase family protein	3.05237
CA02g04070	PREDICTED: polyadenylate-binding protein 4-like isoform 1 [Solanum lycopersicum	AT3G15010.2	RNA-binding (RRM/RBD/RNP motifs) family protein	3.0489
CA09g14690	Gamma aminobutyrate transaminase 3, chloroplastic	AT3G22200.1	Pyridoxal phosphate (PLP)-dependent transferases superfamily protein	3.04719
CA02g05710	PREDICTED: nucleolin-like isoform X1 [Solanum tuberosum	AT5G55660.1	DEK domain-containing chromatin associated protein	3.04664
CA09g06840	PREDICTED: protein FLX-like 1-like [Solanum tuberosum	AT2G30120.1	unknown protein; BEST Arabidopsis thaliana protein match is: unknown protein (TAIR:AT3G14750.1); Has 275 Blast hits to 241 proteins in 42 species: Archae - 4; Bacteria - 15; Metazoa - 15; Fungi - 4; Plants - 188; Viruses - 0; Other Eukaryotes - 49 (source: NCBI BLink).	3.04624
CA02g27220	Kinase, putative	AT3G51550.1	Malectin/receptor-like protein kinase family protein	3.045
CA05g15360	Ferritin	AT3G11050.1	ferritin 2	3.04354
CA02g16120	PHO2	AT2G33770.1	phosphate 2	3.04035
CA06g18790	WD-repeat protein, putative	AT4G18905.1	Transducin/WD40 repeat-like superfamily protein	3.03939
CA03g23220	eukaryotic translation initiation factor 2c, putative [Ricinus communis	AT1G48410.1	Stabilizer of iron transporter SufD / Polynucleotidyl transferase	3.03724
CA02g05810	Detected protein of unknown function	AT3G54970.2	D-aminoacid aminotransferase-like PLP-dependent enzymes superfamily protein	3.03613
CA08g08890	PREDICTED: trihelix transcription factor GTL1-like isoform X1 [Solanum tuberosum	AT3G54390.1	sequence-specific DNA binding transcription factors	3.03471
CA02g28510	Structure-specific recognition protein, putative	AT3G28730.1	high mobility group	3.03294
CA03g09180	Serine/threonine-protein phosphatase	AT4G03080.1	BRI1 suppressor 1 (BSU1)-like 1	3.03198
CA02g16070	DNA-directed RNA polymerase	AT4G21710.1	DNA-directed RNA polymerase family protein	3.03015
CA07g02700	Endosomal P24A protein, putative	AT5G35160.2	Endomembrane protein 70 protein family	3.02912
CA08g12610	WD-repeat protein, putative	AT5G27030.1	TOPLESS-related 3	3.02709
CA04g17350	Detected protein of unknown function	AT1G10720.1	BSD domain-containing protein	3.02646
CA04g18740	Alpha amylase (Precursor)	AT4G25000.1	alpha-amylase-like	3.02466
CA06g11330	Aldehyde dehydrogenase	AT1G44170.2	aldehyde dehydrogenase 3H1	3.02426
CA02g18650	Transmembrane protein	AT4G22120.6	ERD (early-responsive to dehydration stress) family protein	3.02351
CA07g16510	Solanesyl diphosphate synthase	AT1G17050.1	solanesyl diphosphate synthase 2	3.02288
CA04g00070	Serine/threonine-protein kinase	AT1G34300.1	lectin protein kinase family protein	3.02203
CA10g09080	Protein kinase, putative	AT4G38470.1	ACT-like protein tyrosine kinase family protein	3.02132
CA01g33640	Nonsense-mediated mRNA decay protein, putative	AT5G47010.1	RNA helicase, putative	3.02021
CA07g09500	Cytochrome P450 NADPH-reductase	AT4G30210.2	P450 reductase 2	3.01485
CA10g02640	14-3-3 protein	AT1G26480.1	general regulatory factor 12	3.0137
CA03g30100	Detected protein of unknown function	AT1G74640.1	alpha/beta-Hydrolases superfamily protein	3.01273
CA03g26780	Aldose-1-epimerase, putative	AT3G47800.1	Galactose mutarotase-like superfamily protein	3.01088
CA03g26960	Pantothenate kinase, putative	AT4G32180.1	pantothenate kinase 2	3.00544
CA03g03320	Detected protein of confused Function	AT1G79340.1	metacaspase 4	3.00358
CA10g01900	Dead box ATP-dependent RNA helicase, putative	AT5G60990.1	DEA(D/H)-box RNA helicase family protein	3.00235
CA12g18360	Nitrate transporter, putative	AT1G52190.1	Major facilitator superfamily protein	3
CA03g31810	PREDICTED: twist-related protein 1-like [Solanum tuberosum	AT5G20190.1	Tetratricopeptide repeat (TPR)-like superfamily protein	2.99889
CA10g01580	Detected protein of unknown function	AT3G15000.1	cobalt ion binding	2.99755
CA01g22590	PREDICTED: agamous-like MADS-box protein AGL11-like [Solanum tuberosum	AT4G09960.1	K-box region and MADS-box transcription factor family protein	2.99299
CA04g02460	PREDICTED: putative esterase PA1618-like [Solanum lycopersicum	AT5G48950.1	Thioesterase superfamily protein	2.99021
CA05g03310	PREDICTED: CASP-like protein PIMP1-like [Solanum tuberosum	AT2G39518.1	Uncharacterised protein family (UPF0497)	2.98995
CA03g30710	Amidase-like protein	AT5G07360.1	Amidase family protein	2.98878
CA07g00140	PREDICTED: probable cyclic nucleotide-gated ion channel 17-like [Solanum tuberosum	AT4G30360.1	cyclic nucleotide-gated channel 17	2.98598
CA03g30690	Nuclease domain-containing protein	AT5G07350.1	TUDOR-SN protein 1	2.98518
CA04g01220	PREDICTED: probable LRR receptor-like serine/threonine-protein kinase At1g07650-like [Solanum lycopersicum	AT1G07650.1	Leucine-rich repeat transmembrane protein kinase	2.98517
CA12g06650	Mevalonate 5-diphosphate decarboxylase	AT3G54250.1	GHMP kinase family protein	2.98451
CA01g15560	DEAD-box ATP-dependent RNA helicase	AT3G06480.1	DEAD box RNA helicase family protein	2.98444
CA01g28050	Pentatricopeptide repeat-containing protein, putative	AT1G02150.1	Tetratricopeptide repeat (TPR)-like superfamily protein	2.98423
CA05g12630	ALG2-interacting protein X	AT1G15130.1	Endosomal targeting BRO1-like domain-containing protein	2.98271
CA06g11100	Chromatin remodeling complex subunit	AT3G06400.2	chromatin-remodeling protein 11	2.98258
CA08g01880	Pentatricopeptide repeat-containing protein, putative	AT2G26280.1	CTC-interacting domain 7	2.98198
CA11g18230	PREDICTED: ras guanine nucleotide exchange factor K-like [Glycine max	AT5G22930.1	Protein of unknown function (DUF1635)	2.98043
CA04g15020	Splicing endonuclease positive effector sen1, putative	AT4G30100.1	P-loop containing nucleoside triphosphate hydrolases superfamily protein	2.97969
CA03g20350	PREDICTED: major facilitator superfamily domain-containing protein 5-like [Solanum lycopersicum	AT4G27720.1	Major facilitator superfamily protein	2.97956
CA02g10620	Protein phosphatases pp1 regulatory subunit, putative	AT2G34680.1	Outer arm dynein light chain 1 protein	2.97384
CA03g02610	Glutamyl-tRNA(Gln) amidotransferase subunit B, chloroplastic/mitochondrial	AT1G48520.3	GLU-ADT subunit B	2.97336
CA10g04720	PREDICTED: abscisic acid receptor PYL4-like [Solanum tuberosum	AT2G38310.1	PYR1-like 4	2.97317
CA10g03520	PREDICTED: UPF0420 protein C16orf58 homolog [Solanum lycopersicum	AT5G49820.1	Protein of unknown function, DUF647	2.97126
CA03g18230	Detected protein of unknown function	AT5G23890.1	LOCATED IN: mitochondrion, chloroplast thylakoid membrane, chloroplast, plastid, chloroplast envelope; EXPRESSED IN: 24 plant structures; EXPRESSED DURING: 14 growth stages; CONTAINS InterPro DOMAIN/s: S-layer homology domain (InterPro:IPR001119); BEST Arabidopsis thaliana protein match is: unknown protein (TAIR:AT5G52410.2); Has 1807 Blast hits to 1807 proteins in 277 species: Archae - 0; Bacter…	2.97096
CA03g07790	Cyclin-L1, putative	AT5G45190.1	Cyclin family protein	2.96739
CA02g16970	PREDICTED: protein MOTHER of FT and TF 1-like isoform 1 [Solanum lycopersicum	AT1G18100.1	PEBP (phosphatidylethanolamine-binding protein) family protein	2.96421
CA12g03610	2-dehydro-3-deoxyphosphoheptonate aldolase (3-deoxy-d-arabino-heptulosonate 7-phosphate synthase) (Precursor)	AT4G33510.2	3-deoxy-d-arabino-heptulosonate 7-phosphate synthase	2.96384
CA10g18440	PREDICTED: multicystatin-like isoform X2 [Solanum tuberosum	No hit		2.9632
CA10g01470	CT099 (Fragment)	AT4G27520.1	early nodulin-like protein 2	2.96091
CA12g19330	Chlorophyll a oxygenase, putative	AT2G24820.1	translocon at the inner envelope membrane of chloroplasts 55-II	2.96051
CA10g04640	Nucleolar GTP-binding protein, putative	AT1G80770.1	P-loop containing nucleoside triphosphate hydrolases superfamily protein	2.95873
CA01g04940	PREDICTED: 14 kDa proline-rich protein DC2.15-like [Solanum lycopersicum	AT2G45180.1	Bifunctional inhibitor/lipid-transfer protein/seed storage 2S albumin superfamily protein	2.95818
CA10g16270	cDNA sequence BC003883	AT5G42820.1	Zinc finger C-x8-C-x5-C-x3-H type family protein	2.95792
CA04g12840	Rnase h, putative	AT5G25800.1	Polynucleotidyl transferase, ribonuclease H-like superfamily protein	2.95712
CA02g11010	Splicing factor, arginine/serine-rich, putative	AT4G36980.2	FUNCTIONS IN: molecular_function unknown; INVOLVED IN: biological_process unknown; EXPRESSED IN: 23 plant structures; EXPRESSED DURING: 13 growth stages; CONTAINS InterPro DOMAIN/s: Splicing factor, suppressor of white apricot (InterPro:IPR019147); Has 5391 Blast hits to 4388 proteins in 280 species: Archae - 1; Bacteria - 114; Metazoa - 3014; Fungi - 666; Plants - 308; Viruses - 14; Other Eukary…	2.95526
CA01g16540	PREDICTED: probable iron/ascorbate oxidoreductase DDB_G0283291-like isoform 1 [Solanum lycopersicum	AT1G35190.1	2-oxoglutarate (2OG) and Fe(II)-dependent oxygenase superfamily protein	2.9542
CA10g11900	Protein kinase-like protein	AT5G02800.1	Protein kinase superfamily protein	2.94937
CA11g04780	Putative sterol desaturase	AT1G69640.1	sphingoid base hydroxylase 1	2.94812
CA07g19640	Bromodomain-containing protein	AT5G55040.2	DNA-binding bromodomain-containing protein	2.94754
CA11g10740	Minor histocompatibility antigen H13, putative	AT2G03120.1	signal peptide peptidase	2.94704
CA08g16520	Pyruvate kinase	AT3G22960.1	Pyruvate kinase family protein	2.94504
CA02g04750	Ferredoxin--NADP reductase	AT1G30510.1	root FNR 2	2.94303
CA07g07870	2,3-bisphosphoglycerate-independent phosphoglycerate mutase	AT1G09780.1	Phosphoglycerate mutase, 2,3-bisphosphoglycerate-independent	2.94044
CA10g19970	N-acylneuraminate-9-phosphatase, putative	AT2G41250.1	Haloacid dehalogenase-like hydrolase (HAD) superfamily protein	2.93959
CA07g20770	PREDICTED: enhancer of mRNA-decapping protein 4-like [Vitis vinifera	AT3G13300.2	Transducin/WD40 repeat-like superfamily protein	2.93895
CA03g30630	ERD1 protein, chloroplast, putative	AT5G51070.1	Clp ATPase	2.9377
CA04g17550	Detected protein of unknown function	AT1G44920.1	unknown protein; FUNCTIONS IN: molecular_function unknown; INVOLVED IN: biological_process unknown; LOCATED IN: chloroplast; EXPRESSED IN: 22 plant structures; EXPRESSED DURING: 13 growth stages; CONTAINS InterPro DOMAIN/s: Protein of unknown function DUF3054 (InterPro:IPR021414); Has 246 Blast hits to 246 proteins in 119 species: Archae - 14; Bacteria - 181; Metazoa - 0; Fungi - 0; Plants - 45; …	2.93567
CA01g24330	Detected protein of unknown function	AT4G14290.1	alpha/beta-Hydrolases superfamily protein	2.9331
CA05g18810	Detected protein of unknown function	AT5G48240.1	unknown protein; FUNCTIONS IN: molecular_function unknown; INVOLVED IN: biological_process unknown; LOCATED IN: nucleolus; EXPRESSED IN: cultured cell; CONTAINS InterPro DOMAIN/s: Protein of unknown function DUF1665 (InterPro:IPR012459); Has 402 Blast hits to 382 proteins in 162 species: Archae - 0; Bacteria - 4; Metazoa - 139; Fungi - 111; Plants - 54; Viruses - 1; Other Eukaryotes - 93 (source:…	2.93308
CA08g08230	UDP-glucose:glucosyltransferase	AT4G01070.1	UDP-Glycosyltransferase superfamily protein	2.93307
CA05g19150	Ubiquitin carboxyl-terminal hydrolase	AT5G06600.2	ubiquitin-specific protease 12	2.93208
CA06g23640	At1g29900/F1N18_6	AT1G29900.1	carbamoyl phosphate synthetase B	2.93193
CA03g30320	Detected protein of unknown function	AT2G24100.1	unknown protein; BEST Arabidopsis thaliana protein match is: unknown protein (TAIR:AT4G30780.1); Has 101 Blast hits to 101 proteins in 16 species: Archae - 0; Bacteria - 0; Metazoa - 0; Fungi - 0; Plants - 95; Viruses - 0; Other Eukaryotes - 6 (source: NCBI BLink).	2.93182
CA04g17220	Phosphoenolpyruvate carboxykinase	AT4G37870.1	phosphoenolpyruvate carboxykinase 1	2.93137
CA02g15960	TSJT1-like protein	AT4G27450.1	Aluminium induced protein with YGL and LRDR motifs	2.93129
CA01g01110	Inner membrane protein	AT5G62050.1	homolog of yeast oxidase assembly 1 (OXA1)	2.92975
CA02g21390	Detected protein of unknown function	AT4G38630.1	regulatory particle non-ATPase 10	2.92833
CA02g18880	PREDICTED: microsomal glutathione S-transferase 3-like [Solanum tuberosum	AT1G65820.1	microsomal glutathione s-transferase, putative	2.92773
CA09g09270	RING finger protein	AT5G58410.1	HEAT/U-box domain-containing protein	2.92563
CA03g01070	PREDICTED: receptor like protein kinase S.2-like [Solanum tuberosum	AT2G32800.1	protein kinase family protein	2.92554
CA08g15210	Heat shock protein, putative	AT5G49910.1	chloroplast heat shock protein 70-2	2.92364
CA08g02960	Ferrochelatase	AT5G26030.2	ferrochelatase 1	2.92291
CA08g17460	PREDICTED: serine carboxypeptidase-like 26-like [Solanum lycopersicum	AT2G35780.1	serine carboxypeptidase-like 26	2.92205
CA07g04990	Nucleic acid binding protein, putative	AT2G27790.2	RNA-binding (RRM/RBD/RNP motifs) family protein	2.92148
CA04g22130	PREDICTED: ribonuclease P protein subunit p25-like protein-like [Solanum lycopersicum	AT1G76010.1	Alba DNA/RNA-binding protein	2.92111
CA01g19680	DNA-damage-inducible protein f, putative	AT2G21340.1	MATE efflux family protein	2.91641
CA10g21550	Detected protein of unknown function	AT3G03870.2	unknown protein; BEST Arabidopsis thaliana protein match is: unknown protein (TAIR:AT5G18130.1); Has 47 Blast hits to 47 proteins in 13 species: Archae - 0; Bacteria - 0; Metazoa - 2; Fungi - 0; Plants - 45; Viruses - 0; Other Eukaryotes - 0 (source: NCBI BLink).	2.91474
CA03g26440	Detected protein of unknown function	AT3G48200.1	unknown protein; FUNCTIONS IN: molecular_function unknown; INVOLVED IN: biological_process unknown; LOCATED IN: endomembrane system; EXPRESSED IN: 21 plant structures; EXPRESSED DURING: 13 growth stages; Has 210 Blast hits to 148 proteins in 42 species: Archae - 0; Bacteria - 118; Metazoa - 0; Fungi - 0; Plants - 48; Viruses - 0; Other Eukaryotes - 44 (source: NCBI BLink).	2.91452
CA06g14540	Chromodomain helicase DNA binding protein, putative	AT2G25170.1	chromatin remodeling factor CHD3 (PICKLE)	2.91291
CA07g17620	Bifunctional methylthioribulose-1-phosphate dehydratase/enolase-phosphatase E1, putative [Theobroma cacao	AT5G53850.2	haloacid dehalogenase-like hydrolase family protein	2.91189
CA04g09540	Non-imprinted in Prader-Willi/Angelman syndrome region protein, putative	AT2G21120.1	Protein of unknown function (DUF803)	2.91112
CA10g19230	Ubiquitin-protein ligase, putative	AT3G54360.1	zinc ion binding	2.90998
CA08g06960	Dead box ATP-dependent RNA helicase, putative	AT4G00660.1	RNAhelicase-like 8	2.90989
CA07g19060	Pentatricopeptide repeat-containing protein	AT4G28010.1	Tetratricopeptide repeat (TPR)-like superfamily protein	2.90974
CA01g00570	PREDICTED: luminal-binding protein 5-like [Fragaria vesca subsp. vesca	AT5G28540.1	heat shock protein 70 (Hsp 70) family protein	2.90928
CA07g16180	Ubiquitin carboxyl-terminal hydrolase	AT3G14400.1	ubiquitin-specific protease 25	2.90806
CA01g12020	Dead box ATP-dependent RNA helicase, putative	AT2G42520.1	P-loop containing nucleoside triphosphate hydrolases superfamily protein	2.90744
CA05g04550	PREDICTED: TVP38/TMEM64 family membrane protein slr0305-like [Solanum lycopersicum	AT1G44960.1	SNARE associated Golgi protein family	2.90725
CA07g01220	Tetratricopeptide repeat protein	AT4G30480.3	Tetratricopeptide repeat (TPR)-like superfamily protein	2.90708
CA01g22280	Plant calmodulin-binding protein-related, putative isoform 1 [Theobroma cacao	AT2G38800.1	Plant calmodulin-binding protein-related	2.90642
CA10g12320	mRNA, clone: RTFL01-02-M20	AT1G76690.1	12-oxophytodienoate reductase 2	2.90155
CA01g02500	UDP-N-acetylmuramyl-tripeptide synthetase	AT1G63680.1	acid-amino acid ligases;ligases;ATP binding;ATP binding;ligases	2.90019
CA09g09580	PREDICTED: KH domain-containing protein At2g38610-like [Solanum lycopersicum	AT3G08620.1	RNA-binding KH domain-containing protein	2.89616
CA02g27550	PREDICTED: probable mitochondrial-processing peptidase subunit beta-like [Solanum tuberosum	AT3G02090.1	Insulinase (Peptidase family M16) protein	2.89501
CA12g03930	30S ribosomal protein S5, putative	AT1G64880.1	Ribosomal protein S5 family protein	2.89447
CA01g05510	Putative PDF1-interacting protein 3 (Fragment)	AT5G13200.1	GRAM domain family protein	2.8938
CA04g21920	Heat shock protein 90	AT4G24190.1	Chaperone protein htpG family protein	2.892
CA08g14980	Detected protein of unknown function	AT4G18530.1	Protein of unknown function (DUF707)	2.89007
CA01g31290	PREDICTED: heat shock 70 kDa protein, mitochondrial-like [Solanum tuberosum	AT5G09590.1	mitochondrial HSO70 2	2.88843
CA06g24910	Detected protein of unknown function	No hit		2.88804
CA10g02290	PREDICTED: protein MEI2-like 2-like [Solanum lycopersicum	AT1G29400.2	MEI2-like protein 5	2.88794
CA03g36810	Detected protein of unknown function	AT1G55915.1	zinc ion binding	2.88744
CA08g01590	Isocitrate dehydrogenase [NADP]	AT1G65930.1	cytosolic NADP+-dependent isocitrate dehydrogenase	2.88489
CA10g00750	Glyceraldehyde-3-phosphate dehydrogenase	AT1G79530.1	glyceraldehyde-3-phosphate dehydrogenase of plastid 1	2.88126
CA11g01550	NAC domain-containing protein	AT1G25580.1	NAC (No Apical Meristem) domain transcriptional regulator superfamily protein	2.88071
CA08g02350	Putative FtsH protease	AT2G26140.1	FTSH protease 4	2.87925
CA04g12340	PREDICTED: putative E3 ubiquitin-protein ligase LIN-1-like [Vitis vinifera	AT3G06880.1	Transducin/WD40 repeat-like superfamily protein	2.87824
CA11g11520	Alpha-glucan water dikinase, chloroplast, putative	AT1G10760.1	Pyruvate phosphate dikinase, PEP/pyruvate binding domain	2.87715
CA05g16800	Detected protein of unknown function	AT5G43930.3	Transducin family protein / WD-40 repeat family protein	2.87293
CA05g14180	PREDICTED: protein spinster-like [Solanum tuberosum	AT1G78130.1	Major facilitator superfamily protein	2.87085
CA06g18360	Detected protein of unknown function	AT3G26850.2	histone-lysine N-methyltransferases	2.86996
CA02g15190	Dof zinc finger protein	AT1G28310.1	Dof-type zinc finger DNA-binding family protein	2.86988
CA01g31330	PREDICTED: heat shock 70 kDa protein, mitochondrial-like [Citrus sinensis	AT5G09590.1	mitochondrial HSO70 2	2.86749
CA11g10610	Histidine kinase 3B	AT1G27320.1	histidine kinase 3	2.86746
CA07g01510	DNA-directed RNA polymerase	AT2G24120.1	DNA/RNA polymerases superfamily protein	2.86623
CA08g06160	Aspartate aminotransferase	AT5G11520.1	aspartate aminotransferase 3	2.86355
CA08g17020	Protein phosphatase 2c, putative	AT4G33920.1	Protein phosphatase 2C family protein	2.86227
CA04g23300	Dolichyl-diphosphooligosaccharide-protein glycosyltransferase subunit	AT1G76400.1	Ribophorin I	2.86132
CA03g20540	Detected protein of unknown function	AT1G57680.2	FUNCTIONS IN: molecular_function unknown; INVOLVED IN: biological_process unknown; LOCATED IN: endomembrane system; EXPRESSED IN: 24 plant structures; EXPRESSED DURING: 15 growth stages; CONTAINS InterPro DOMAIN/s: Uncharacterised conserved protein UCP031277 (InterPro:IPR016971); Has 35333 Blast hits to 34131 proteins in 2444 species: Archae - 798; Bacteria - 22429; Metazoa - 974; Fungi - 991; Pl…	2.85915
CA12g20320	PREDICTED: intracellular protein transport protein USO1-like isoform X1 [Citrus sinensis	AT4G13630.2	Protein of unknown function, DUF593	2.85521
CA07g19450	Glucose-6-phosphate/phosphate translocator 1, chloroplast, putative	AT1G61800.1	glucose-6-phosphate/phosphate translocator 2	2.85425
CA09g13700	Phytocalpain	AT1G55350.4	calpain-type cysteine protease family	2.85345
CA05g01870	PREDICTED: nudix hydrolase 17, mitochondrial-like [Solanum tuberosum	AT1G14860.1	nudix hydrolase homolog 18	2.85316
CA02g27290	TCP transcription factor 5	AT3G02150.2	plastid transcription factor 1	2.85079
CA04g20630	Detected protein of unknown function	AT1G47330.1	CBS domain-containing protein with a domain of unknown function (DUF21)	2.8502
CA03g05360	Actin-related protein 9 [Theobroma cacao	AT5G43500.2	actin-related protein 9	2.8485
CA05g09620	PREDICTED: ubiquitin receptor RAD23c-like [Solanum tuberosum	AT3G02540.3	Rad23 UV excision repair protein family	2.84829
CA09g01680	Srpk, putative	AT3G53030.1	ser/arg-rich protein kinase 4	2.84788
CA08g15450	PREDICTED: phosphatidylserine decarboxylase proenzyme 3-like [Glycine max	AT5G57190.1	phosphatidylserine decarboxylase 2	2.84655
CA11g19690	Putative rubisco subunit binding-protein alpha subunit	AT2G28000.1	chaperonin-60alpha	2.84402
CA08g01360	Aspartokinase	AT5G14060.2	Aspartate kinase family protein	2.84387
CA03g13530	Ethylene response factor 5	AT5G51190.1	Integrase-type DNA-binding superfamily protein	2.84337
CA01g18200	GSH-induced LITAF domain protein [Arabidopsis thaliana	AT5G13190.1	CONTAINS InterPro DOMAIN/s: LPS-induced tumor necrosis factor alpha factor (InterPro:IPR006629); Has 30201 Blast hits to 17322 proteins in 780 species: Archae - 12; Bacteria - 1396; Metazoa - 17338; Fungi - 3422; Plants - 5037; Viruses - 0; Other Eukaryotes - 2996 (source: NCBI BLink).	2.84319
CA02g03420	Detected protein of unknown function	AT2G40430.3	FUNCTIONS IN: molecular_function unknown; INVOLVED IN: biological_process unknown; LOCATED IN: cellular_component unknown; EXPRESSED IN: 22 plant structures; EXPRESSED DURING: 13 growth stages; CONTAINS InterPro DOMAIN/s: Tumour suppressor protein Gltscr2 (InterPro:IPR011211), P60-like (InterPro:IPR011687).	2.8422
CA08g03070	PREDICTED: bipolar kinesin KRP-130-like isoform X3 [Solanum tuberosum	AT1G20060.1	ATP binding microtubule motor family protein	2.84004
CA10g20140	lycopene beta cyclase, chloroplastic [Solanum lycopersicum	AT3G10230.1	lycopene cyclase	2.8399
CA07g14540	Putative trehalose synthase	AT1G06410.1	trehalose-phosphatase/synthase 7	2.83784
CA01g20040	Chitinase 1, putative	No hit		2.83654
CA08g12160	ACS2	AT3G05970.1	long-chain acyl-CoA synthetase 6	2.83511
CA02g23140	PREDICTED: rhomboid protease GluP-like [Solanum lycopersicum	AT5G38510.2	Rhomboid-related intramembrane serine protease family protein	2.83445
CA12g21080	Dihydrolipoyl dehydrogenase	AT3G17240.3	lipoamide dehydrogenase 2	2.83435
CA01g34810	Ubiquitin-protein ligase, putative	AT2G45530.1	RING/U-box superfamily protein	2.83222
CA04g22770	Catalase	AT4G35090.1	catalase 2	2.83132
CA03g09290	Detected protein of unknown function	AT4G02940.1	oxidoreductase, 2OG-Fe(II) oxygenase family protein	2.82918
CA04g16510	Poly(RC)-binding protein, putative	AT1G51580.1	RNA-binding KH domain-containing protein	2.8287
CA08g10700	Phototropin-2	AT5G58140.1	phototropin 2	2.82868
CA01g08910	Carotenoid cleavage dioxygenase 4	AT4G19170.1	nine-cis-epoxycarotenoid dioxygenase 4	2.82784
CA01g31660	Dynamin, putative	AT4G33650.2	dynamin-related protein 3A	2.82712
CA03g15680	Nitric oxide associated 1	AT3G47450.2	P-loop containing nucleoside triphosphate hydrolases superfamily protein	2.82427
CA02g19830	Catalase	AT4G35090.1	catalase 2	2.81916
CA02g23270	TCP domain class transcription factor	AT3G02530.1	TCP-1/cpn60 chaperonin family protein	2.81896
CA01g07880	Gamma-tocopherol methyltransferase	AT1G64970.1	gamma-tocopherol methyltransferase	2.81739
CA03g18330	Receptor protein kinase, putative	AT3G49060.1	U-box domain-containing protein kinase family protein	2.814
CA08g09820	Cation-transporting atpase 13a1, putative	AT5G23630.1	phosphate deficiency response 2	2.81282
CA09g11390	Detected protein of confused Function	AT4G29040.1	regulatory particle AAA-ATPase 2A	2.81201
CA08g14570	Kinase-like protein	AT1G11050.1	Protein kinase superfamily protein	2.80951
CA01g04330	Class I peptide chain release factor	AT1G62850.3	Class I peptide chain release factor	2.80892
CA06g17750	Tyrosine kinase family protein isoform 1 [Theobroma cacao	AT1G73660.1	protein tyrosine kinase family protein	2.8052
CA07g01950	Endosomal P24A protein, putative	AT5G25100.1	Endomembrane protein 70 protein family	2.80472
CA03g17680	Pre-mRNA cleavage factor im, 25kD subunit, putative	AT4G25550.1	Cleavage/polyadenylation specificity factor, 25kDa subunit	2.80391
CA03g26610	Detected protein of unknown function	AT4G24680.1	modifier of snc1	2.8025
CA07g00490	Calmodulin-binding protein	AT5G57580.1	Calmodulin-binding protein	2.80151
CA12g02140	NADH-ubiquinone oxidoreductase, putative	AT5G37510.2	NADH-ubiquinone dehydrogenase, mitochondrial, putative	2.79966
CA10g02570	CYP72A53v2	AT3G14690.1	cytochrome P450, family 72, subfamily A, polypeptide 15	2.79897
CA09g16880	Patellin-3, putative	AT1G72160.1	Sec14p-like phosphatidylinositol transfer family protein	2.79854
CA02g16550	Detected protein of unknown function	AT5G57580.1	Calmodulin-binding protein	2.79821
CA02g22900	U2 snRNP auxiliary factor large subunit	AT4G36690.2	U2 snRNP auxilliary factor, large subunit, splicing factor	2.79773
CA01g31520	Receptor protein kinase CLAVATA1, putative	AT1G09970.2	Leucine-rich receptor-like protein kinase family protein	2.79712
CA06g00060	Multidrug/pheromone exporter, MDR family, ABC transporter family	AT3G62150.1	P-glycoprotein 21	2.79449
CA03g20840	mitochondrial import inner membrane translocase subunit Tim17/Tim22/Tim23 family protein [Populus trichocarpa	AT5G24650.1	Mitochondrial import inner membrane translocase subunit Tim17/Tim22/Tim23 family protein	2.79391
CA09g04480	Retinol dehydrogenase	AT5G02540.1	NAD(P)-binding Rossmann-fold superfamily protein	2.79298
CA11g13690	Endoplasmic reticulum [ER]-type calcium ATPase	AT1G07670.1	endomembrane-type CA-ATPase 4	2.78775
CA12g02900	Detected protein of unknown function	AT4G38060.1	unknown protein; BEST Arabidopsis thaliana protein match is: unknown protein (TAIR:AT5G65480.1); Has 63 Blast hits to 63 proteins in 13 species: Archae - 0; Bacteria - 0; Metazoa - 0; Fungi - 0; Plants - 63; Viruses - 0; Other Eukaryotes - 0 (source: NCBI BLink).	2.78498
CA12g05670	Detected protein of unknown function	AT5G04550.1	Protein of unknown function (DUF668)	2.7848
CA04g08930	Phosphoinositide phosphatase family protein isoform 1 [Theobroma cacao	AT1G22620.1	Phosphoinositide phosphatase family protein	2.78364
CA07g01430	Detected protein of unknown function	AT4G30790.1	INVOLVED IN: autophagy; EXPRESSED IN: 24 plant structures; EXPRESSED DURING: 15 growth stages; CONTAINS InterPro DOMAIN/s: Autophagy-related protein 17 (InterPro:IPR007240), Autophagy-related protein 11 (InterPro:IPR019460); Has 8793 Blast hits to 6268 proteins in 570 species: Archae - 89; Bacteria - 657; Metazoa - 4844; Fungi - 808; Plants - 441; Viruses - 15; Other Eukaryotes - 1939 (source: NC…	2.7836
CA07g14640	Shaggy-related protein kinase	AT2G30980.1	SHAGGY-related protein kinase dZeta	2.77699
CA03g07340	Integral membrane transporter family protein	AT2G32040.1	Major facilitator superfamily protein	2.77692
CA03g29390	PAF1 complex component	AT5G61150.2	leo1-like family protein	2.7762
CA09g18300	Leucine aminopeptidase, putative	AT4G30920.1	Cytosol aminopeptidase family protein	2.77608
CA01g20900	Reduced lateral root formation isoform 1 [Theobroma cacao	AT5G09680.2	reduced lateral root formation	2.77483
CA02g13400	Sec61 transport protein	AT2G34250.2	SecY protein transport family protein	2.77344
CA05g20050	Protein phosphatase-2c, putative	AT3G02750.2	Protein phosphatase 2C family protein	2.77248
CA03g31950	Chaperone protein DNAj, putative	AT1G80030.2	Molecular chaperone Hsp40/DnaJ family protein	2.77238
CA08g14110	At4g24330	AT4G24330.1	Protein of unknown function (DUF1682)	2.7709
CA02g14540	Transcription factor APETALA2	AT4G36920.2	Integrase-type DNA-binding superfamily protein	2.76986
CA12g14310	PREDICTED: abscisic acid receptor PYL9-like [Solanum lycopersicum	AT1G01360.1	regulatory component of ABA receptor 1	2.76975
CA01g19690	Squalene synthase	AT4G34640.1	squalene synthase 1	2.76508
CA01g07450	Putative RNA recognition motif-containing protein	AT5G46840.1	RNA-binding (RRM/RBD/RNP motifs) family protein	2.76483
CA06g19360	Early flowering 5 protein	AT5G62640.1	proline-rich family protein	2.76328
CA01g08110	At1g32080/F3C3_12	AT1G32080.1	membrane protein, putative	2.76067
CA03g32920	ATP-dependent RNA helicase A-like protein	AT1G48650.2	DEA(D/H)-box RNA helicase family protein	2.75801
CA07g08230	Acetyl-CoA C-acetyltransferase	AT5G48230.2	acetoacetyl-CoA thiolase 2	2.75751
CA04g22730	BTB/POZ domain-containing protein	AT2G30600.4	BTB/POZ domain-containing protein	2.75712
CA05g19270	Protein binding protein, putative	AT3G04470.1	Ankyrin repeat family protein	2.75708
CA07g20340	PREDICTED: axoneme-associated protein mst101(2)-like [Solanum tuberosum	AT5G55660.1	DEK domain-containing chromatin associated protein	2.75612
CA04g04250	Lectin-like protein kinase	AT5G06740.1	Concanavalin A-like lectin protein kinase family protein	2.75591
CA08g10150	PREDICTED: phosphomannomutase-like [Solanum tuberosum	AT2G45790.1	phosphomannomutase	2.75488
CA11g16360	UMP synthase	AT3G54470.1	uridine 5'-monophosphate synthase / UMP synthase (PYRE-F) (UMPS)	2.75406
CA04g06480	SET domain protein	AT2G23380.1	SET domain-containing protein	2.74909
CA12g07340	Pentatricopeptide repeat-containing protein, putative (Fragment)	AT5G04810.1	pentatricopeptide (PPR) repeat-containing protein	2.74894
CA04g07630	PREDICTED: ATP-dependent RNA helicase-like protein DB10-like isoform X2 [Solanum tuberosum	AT3G01540.1	DEAD box RNA helicase 1	2.74857
CA02g09950	Phosphatidylcholine-sterol O-acyltransferase, putative	AT4G19860.1	alpha/beta-Hydrolases superfamily protein	2.74817
CA02g19550	PREDICTED: protein TRIGALACTOSYLDIACYLGLYCEROL 2, chloroplastic-like [Solanum tuberosum	AT3G20320.2	trigalactosyldiacylglycerol2	2.74732
CA09g05120	Mitochondrial respiratory chain complexes assembly protein AFG3, putative	AT1G07510.1	FTSH protease 10	2.74518
CA10g22360	Detected protein of unknown function	AT2G40980.1	Protein kinase superfamily protein	2.74397
CA04g10890	Phosphorylase	AT3G29320.1	Glycosyl transferase, family 35	2.74335
CA11g18110	PREDICTED: probable inactive purple acid phosphatase 29-like isoform X1 [Solanum tuberosum	AT5G63140.1	purple acid phosphatase 29	2.74254
CA10g14270	Putative glutathione S-transferase T2	AT3G09270.1	glutathione S-transferase TAU 8	2.74163
CA02g27070	PREDICTED: probable tRNA (guanine(26)-N(2))-dimethyltransferase 1-like [Solanum lycopersicum	AT5G15810.1	N2,N2-dimethylguanosine tRNA methyltransferase	2.74156
CA08g16030	GTP cyclohydrolase II/3,4-dihydroxy-2-butanone 4-phosphate synthase	AT5G64300.1	GTP cyclohydrolase II	2.74127
CA03g02260	Histone deacetylase	AT4G38130.2	histone deacetylase 1	2.73542
CA03g02190	3-ketoacyl CoA thiolase 2	AT2G33150.1	peroxisomal 3-ketoacyl-CoA thiolase 3	2.73418
CA01g27380	Protein kinase Ck2 regulatory subunit 2	AT2G44680.1	casein kinase II beta subunit 4	2.73358
CA10g15540	PREDICTED: uncharacterized membrane protein YMR155W-like [Solanum tuberosum	AT2G39210.1	Major facilitator superfamily protein	2.73182
CA11g19060	RuvB-like helicase	AT5G22330.1	P-loop containing nucleoside triphosphate hydrolases superfamily protein	2.73047
CA11g19120	Calcium/calmodulin-dependent protein kinase kinase, putative	AT5G60550.1	geminivirus rep interacting kinase 2	2.7303
CA06g16060	Phospholipid-transporting ATPase, putative	AT3G13900.1	ATPase E1-E2 type family protein / haloacid dehalogenase-like hydrolase family protein	2.72752
CA10g11670	PREDICTED: neurofilament medium polypeptide-like [Glycine max	AT5G03380.1	Heavy metal transport/detoxification superfamily protein	2.72147
CA03g35250	Aldehyde dehydrogenase family 7 member A1	AT1G54100.2	aldehyde dehydrogenase 7B4	2.71526
CA07g14000	PREDICTED: transmembrane protein 184C-like isoform X1 [Solanum tuberosum	AT4G38360.2	Protein of unknown function (DUF300)	2.71311
CA08g12850	Nicotianamine synthase	AT1G09240.1	nicotianamine synthase 3	2.7108
CA02g13470	UOS1	AT4G18810.1	NAD(P)-binding Rossmann-fold superfamily protein	2.70962
CA01g01400	Ubiquitin ligase protein cop1, putative	AT4G11110.1	SPA1-related 2	2.70919
CA02g04470	GTP-binding protein Era	AT5G66470.1	RNA binding;GTP binding	2.70775
CA06g19420	PREDICTED: transportin-3-like [Solanum tuberosum	AT5G62600.1	ARM repeat superfamily protein	2.70769
CA01g13940	Nicalin, putative	AT3G44330.1	INVOLVED IN: protein processing; LOCATED IN: mitochondrion, endoplasmic reticulum, plasma membrane, vacuole; EXPRESSED IN: 25 plant structures; EXPRESSED DURING: 13 growth stages; CONTAINS InterPro DOMAIN/s: Nicalin (InterPro:IPR016574), EF-Hand 1, calcium-binding site (InterPro:IPR018247), Nicastrin (InterPro:IPR008710); Has 245 Blast hits to 243 proteins in 99 species: Archae - 6; Bacteria - 10…	2.70567
CA07g07860	PREDICTED: DEAD-box ATP-dependent RNA helicase 53-like isoform X3 [Solanum tuberosum	AT3G22330.1	putative mitochondrial RNA helicase 2	2.70181
CA09g06960	Pre-mRNA-processing protein prp39, putative	AT1G04080.2	Tetratricopeptide repeat (TPR)-like superfamily protein	2.69994
CA03g18490	PREDICTED: mitogen-activated protein kinase kinase kinase YODA-like [Solanum tuberosum	AT1G63700.1	Protein kinase superfamily protein	2.69937
CA03g10460	Heterogeneous nuclear ribonucleoprotein 27C, putative	AT3G07810.1	RNA-binding (RRM/RBD/RNP motifs) family protein	2.69583
CA06g07840	Arginyl-tRNA--protein transferase 1	AT5G05700.1	arginine-tRNA protein transferase 1	2.6951
CA08g07090	Small nuclear ribonucleoprotein-associated protein	AT4G20440.4	small nuclear ribonucleoprotein associated protein B	2.6928
CA03g00900	Adenosylhomocysteinase	AT4G13940.1	S-adenosyl-L-homocysteine hydrolase	2.6927
CA03g04020	Glucan/water dikinase	AT5G26570.1	catalytics;carbohydrate kinases;phosphoglucan, water dikinases	2.69188
CA08g08350	Dead box ATP-dependent RNA helicase, putative	AT5G63630.1	P-loop containing nucleoside triphosphate hydrolases superfamily protein	2.69147
CA10g18630	PREDICTED: splicing factor 3B subunit 1-like [Cucumis sativus	AT5G64270.1	splicing factor, putative	2.69003
CA12g03400	PREDICTED: protein ROOT PRIMORDIUM DEFECTIVE 1-like [Solanum tuberosum	AT2G31290.2	Ubiquitin carboxyl-terminal hydrolase family protein	2.68755
CA08g11900	Detected protein of unknown function	AT3G50930.1	cytochrome BC1 synthesis	2.68709
CA01g04610	PREDICTED: 14 kDa proline-rich protein DC2.15-like [Solanum lycopersicum	AT2G45180.1	Bifunctional inhibitor/lipid-transfer protein/seed storage 2S albumin superfamily protein	2.68707
CA03g19240	RNA polymerase sigma factor rpoD, putative	AT5G24120.1	sigma factor E	2.68478
CA02g14640	WRKY transcription factor 26	AT2G23320.1	WRKY DNA-binding protein 15	2.68451
CA03g30650	NADPH oxidase	AT5G47910.1	respiratory burst oxidase homologue D	2.6842
CA03g35180	Lipoxygenase	AT1G17420.1	lipoxygenase 3	2.68149
CA02g23580	PREDICTED: chloroplastic group IIA intron splicing facilitator CRS1, chloroplastic-like [Vitis vinifera	AT5G16180.1	ortholog of maize chloroplast splicing factor CRS1	2.68117
CA12g04970	NAC domain protein, IPR003441 (Fragment)	AT5G04410.1	NAC domain containing protein 2	2.67886
CA03g29160	Detected protein of confused Function	AT5G35520.1	minichromosome instability 12 (mis12)-like	2.67839
CA01g33120	Detected protein of unknown function	AT4G19160.2	unknown protein; Has 35333 Blast hits to 34131 proteins in 2444 species: Archae - 798; Bacteria - 22429; Metazoa - 974; Fungi - 991; Plants - 531; Viruses - 0; Other Eukaryotes - 9610 (source: NCBI BLink).	2.67734
CA02g25790	Serine/threonine protein kinase SAPK3	AT5G66880.1	sucrose nonfermenting 1(SNF1)-related protein kinase 2.3	2.67726
CA02g27240	PREDICTED: eukaryotic translation initiation factor 3 subunit M-like [Solanum tuberosum	AT5G15610.1	Proteasome component (PCI) domain protein	2.67661
CA12g15050	DNA binding protein, putative	AT3G43240.1	ARID/BRIGHT DNA-binding domain-containing protein	2.676
CA01g09560	PREDICTED: serine/arginine repetitive matrix protein 2-like isoform X1 [Solanum tuberosum	AT3G49601.1	FUNCTIONS IN: molecular_function unknown; INVOLVED IN: biological_process unknown; LOCATED IN: cellular_component unknown; CONTAINS InterPro DOMAIN/s: mRNA splicing factor, Cwf21 (InterPro:IPR013170); Has 30201 Blast hits to 17322 proteins in 780 species: Archae - 12; Bacteria - 1396; Metazoa - 17338; Fungi - 3422; Plants - 5037; Viruses - 0; Other Eukaryotes - 2996 (source: NCBI BLink).	2.67582
CA02g27640	UDP-glucose 6-dehydrogenase	AT5G15490.1	UDP-glucose 6-dehydrogenase family protein	2.67549
CA12g21780	Chromatin remodeling complex subunit	AT2G13370.1	chromatin remodeling 5	2.67514
CA10g01540	Apoptosis inhibitor, putative	AT2G34040.1	Apoptosis inhibitory protein 5 (API5)	2.67494
CA07g18560	Major facilitator superfamily	AT3G20660.1	organic cation/carnitine transporter4	2.67471
CA11g15980	Serine/threonine-protein phosphatase	AT2G27210.1	BRI1 suppressor 1 (BSU1)-like 3	2.67386
CA09g04570	Eukaryotic translation initiation factor 3 subunit, putative	AT4G11420.1	eukaryotic translation initiation factor 3A	2.67365
CA04g16410	PREDICTED: F-box protein At5g39450-like isoform X2 [Citrus sinensis	AT5G39450.1	F-box family protein	2.67208
CA02g26240	LIM domain containing protein-like	AT4G36860.1	LIM domain-containing protein	2.6718
CA10g07200	Nitrite reductase	AT2G15620.1	nitrite reductase 1	2.66803
CA03g34510	NMDA receptor-regulated protein, putative	AT1G80410.2	tetratricopeptide repeat (TPR)-containing protein	2.66558
CA03g32150	PREDICTED: stromal cell-derived factor 2-like protein [Vitis vinifera	AT2G25110.1	stromal cell-derived factor 2-like protein precursor	2.6642
CA08g01500	Ankyrin repeat-containing protein, putative	AT2G01680.1	Ankyrin repeat family protein	2.66211
CA02g16240	Protein kinase (PK) (Fragment)	AT5G58950.1	Protein kinase superfamily protein	2.66038
CA07g00550	Ca2+ antiporter/cation exchanger (Fragment)	AT5G17860.1	calcium exchanger 7	2.65953
CA01g01210	PREDICTED: abscisic acid receptor PYL8-like [Citrus sinensis	AT1G01360.1	regulatory component of ABA receptor 1	2.65952
CA01g13960	mRNA-decapping enzyme-like protein	AT1G08370.1	decapping 1	2.65789
CA08g15850	Chaperone protein DNAj, putative	AT2G22360.1	DNAJ heat shock family protein	2.65727
CA11g10260	ADP,ATP carrier protein-like	AT3G08580.2	ADP/ATP carrier 1	2.65551
CA09g09720	Tudor/PWWP/MBT domain-containing protein, putative isoform 2 [Theobroma cacao	AT2G48160.1	Tudor/PWWP/MBT domain-containing protein	2.65495
CA05g16700	PREDICTED: rRNA-processing protein fcf2-like [Cucumis sativus	AT5G30495.1	Fcf2 pre-rRNA processing protein	2.65358
CA10g19010	Hepatocellular carcinoma-associated antigen, putative	AT4G28200.1	FUNCTIONS IN: molecular_function unknown; INVOLVED IN: RNA processing; LOCATED IN: intracellular; EXPRESSED IN: 22 plant structures; EXPRESSED DURING: 13 growth stages; CONTAINS InterPro DOMAIN/s: RNA-processing protein, HAT helix (InterPro:IPR003107), U3 small nucleolar RNA-associated protein 6 (InterPro:IPR013949); Has 492 Blast hits to 480 proteins in 206 species: Archae - 0; Bacteria - 2; Met…	2.65178
CA12g08700	Duplicated homeodomain-like superfamily protein, putative [Theobroma cacao	AT1G76880.1	Duplicated homeodomain-like superfamily protein	2.65022
CA01g24680	Putative CONSTANS interacting protein 2b	AT1G08970.2	nuclear factor Y, subunit C9	2.64742
CA08g15900	Erg-1	AT5G64260.1	EXORDIUM like 2	2.64403
CA03g28190	Aldehyde dehydrogenase	AT3G48000.1	aldehyde dehydrogenase 2B4	2.64266
CA01g23210	Protein translocase subunit SecA	AT4G01800.1	Albino or Glassy Yellow 1	2.64179
CA07g11490	WRKY transcription factor, putative	AT4G22070.1	WRKY DNA-binding protein 31	2.64137
CA01g15410	Aminophospholipid ATPase (Fragment)	AT1G59820.1	aminophospholipid ATPase 3	2.64111
CA12g08470	ATPase (Fragment)	AT3G10350.1	P-loop containing nucleoside triphosphate hydrolases superfamily protein	2.64008
CA12g11200	Ubiquinone biosynthesis protein coq-8, putative [Ricinus communis	AT2G39190.1	Protein kinase superfamily protein	2.63932
CA11g16160	Expressed protein, putative	AT2G27230.2	transcription factor-related	2.63899
CA08g00060	Extensin-like protein (Fragment)	AT5G47940.1	unknown protein; Has 1807 Blast hits to 1807 proteins in 277 species: Archae - 0; Bacteria - 0; Metazoa - 736; Fungi - 347; Plants - 385; Viruses - 0; Other Eukaryotes - 339 (source: NCBI BLink).	2.63809
CA03g20480	PREDICTED: probable 6-phosphogluconolactonase 4, chloroplastic-like [Solanum tuberosum	AT5G24400.1	NagB/RpiA/CoA transferase-like superfamily protein	2.63714
CA03g08860	Putative sugar transporter	AT2G48020.1	Major facilitator superfamily protein	2.63687
CA04g07310	PREDICTED: tubby-like F-box protein 5-like isoform X2 [Solanum tuberosum	AT2G18280.2	tubby like protein 2	2.63586
CA07g13240	Endochitinase (Precursor)	AT3G12500.1	basic chitinase	2.63488
CA02g26390	Nuclear matrix constituent protein 1-like	AT1G67230.1	little nuclei1	2.63462
CA04g05590	Ran-binding protein	AT1G35470.1	SPla/RYanodine receptor (SPRY) domain-containing protein	2.63458
CA02g21950	Aldehyde dehydrogenase, putative	AT3G51050.1	FG-GAP repeat-containing protein	2.63386
CA04g23400	3-beta-hydroxy-delta5-steroid dehydrogenase	AT2G33630.1	NAD(P)-binding Rossmann-fold superfamily protein	2.631
CA03g34990	Rubisco subunit binding-protein beta subunit, rubb, putative	AT1G55490.2	chaperonin 60 beta	2.63063
CA06g04600	RING finger protein	AT3G46620.1	zinc finger (C3HC4-type RING finger) family protein	2.63029
CA05g15130	Detected protein of unknown function	AT2G32910.1	DCD (Development and Cell Death) domain protein	2.62804
CA06g05770	PREDICTED: heat shock protein 83-like [Cucumis sativus	AT5G52640.1	heat shock protein 90.1	2.62702
CA02g29170	Mannosidase alpha class 2a, putative	AT5G14950.1	golgi alpha-mannosidase II	2.6248
CA08g15650	Endoplasmic reticulum-Golgi intermediate compartment protein, putative	AT1G36050.2	Endoplasmic reticulum vesicle transporter protein	2.62155
CA01g14860	Unknown protein	AT2G27830.1	unknown protein; BEST Arabidopsis thaliana protein match is: unknown protein (TAIR:AT4G22758.1); Has 131 Blast hits to 131 proteins in 17 species: Archae - 0; Bacteria - 0; Metazoa - 0; Fungi - 0; Plants - 131; Viruses - 0; Other Eukaryotes - 0 (source: NCBI BLink).	2.62153
CA05g09930	Protein phosphatase 2c, putative	AT2G20050.1	protein serine/threonine phosphatases;protein kinases;catalytics;cAMP-dependent protein kinase regulators;ATP binding;protein serine/threonine phosphatases	2.61977
CA02g07440	At4g37640	AT4G37640.1	calcium ATPase 2	2.61876
CA05g19900	Detected protein of unknown function	AT3G04350.1	Plant protein of unknown function (DUF946)	2.61847
CA09g12030	WD-repeat protein, putative	AT4G02730.1	Transducin/WD40 repeat-like superfamily protein	2.6174
CA01g19300	Ring finger protein, putative	AT2G47560.1	RING/U-box superfamily protein	2.61702
CA11g12080	Helicase swr1	AT2G28290.2	P-loop containing nucleoside triphosphate hydrolases superfamily protein	2.61523
CA03g21830	Detected protein of unknown function	AT5G16680.1	RING/FYVE/PHD zinc finger superfamily protein	2.61397
CA06g12230	PREDICTED: protein cornichon homolog 4-like [Solanum tuberosum	AT1G12390.1	Cornichon family protein	2.61374
CA05g04680	Dead box ATP-dependent RNA helicase, putative	AT3G19760.1	eukaryotic initiation factor 4A-III	2.60896
CA02g16300	Rotenone-insensitive NADH-ubiquinone oxidoreductase, mitochondrial, putative	AT2G29990.1	alternative NAD(P)H dehydrogenase 2	2.60848
CA11g03630	DNA binding protein, putative	AT2G03390.1	uvrB/uvrC motif-containing protein	2.6059
CA12g06460	Vacuolar protein sorting-associated protein VPS4, putative	AT2G27600.1	AAA-type ATPase family protein	2.60541
CA11g10040	Detected protein of unknown function	AT5G13260.1	unknown protein; BEST Arabidopsis thaliana protein match is: unknown protein (TAIR:AT3G48860.2); Has 30201 Blast hits to 17322 proteins in 780 species: Archae - 12; Bacteria - 1396; Metazoa - 17338; Fungi - 3422; Plants - 5037; Viruses - 0; Other Eukaryotes - 2996 (source: NCBI BLink).	2.60528
CA07g16060	Gibberellin 2-oxidase	AT1G30040.1	gibberellin 2-oxidase	2.60506
CA01g11550	PREDICTED: casein kinase I isoform gamma-3-like [Solanum tuberosum	AT3G13670.1	Protein kinase family protein	2.60454
CA08g15670	PREDICTED: dentin sialophosphoprotein-like isoform X2 [Solanum tuberosum	AT5G64170.1	dentin sialophosphoprotein-related	2.60452
CA07g17250	mRNA, clone: RTFL01-24-A11	AT1G53280.1	Class I glutamine amidotransferase-like superfamily protein	2.60351
CA07g17660	Proton pump interactor 1	AT4G27500.1	proton pump interactor 1	2.59985
CA09g14920	Ribosome biogenesis regulatory protein-like protein	AT2G37990.1	ribosome biogenesis regulatory protein (RRS1) family protein	2.5989
CA08g11750	RING/c3HC4/PHD zinc finger-like protein	AT1G35330.1	RING/U-box superfamily protein	2.59766
CA04g22430	Alpha-amylase	AT1G76130.1	alpha-amylase-like 2	2.59759
CA03g27780	Nitrate transporter	AT5G62680.1	Major facilitator superfamily protein	2.59733
CA08g07630	MYB	AT5G52660.2	Homeodomain-like superfamily protein	2.5964
CA01g21600	SDL-1 protein	AT3G08550.1	elongation defective 1 protein / ELD1 protein	2.59505
CA02g30550	PREDICTED: F-box protein SKIP14 [Vitis vinifera	AT3G26000.1	Ribonuclease inhibitor	2.59496
CA08g01800	PREDICTED: probable methionine--tRNA ligase-like [Solanum lycopersicum	AT3G59980.1	Nucleic acid-binding, OB-fold-like protein	2.59431
CA09g02070	membrane family protein [Populus trichocarpa	AT3G07080.1	EamA-like transporter family	2.59421
CA02g21980	Beta-galactosidase	AT4G36360.1	beta-galactosidase 3	2.59408
CA01g07170	Ubiquitin carboxyl-terminal hydrolase	AT4G17895.1	ubiquitin-specific protease 20	2.59392
CA12g19260	T22H22.11 protein	AT1G54680.3	unknown protein; FUNCTIONS IN: molecular_function unknown; INVOLVED IN: biological_process unknown; LOCATED IN: endomembrane system; EXPRESSED IN: 22 plant structures; EXPRESSED DURING: 13 growth stages; BEST Arabidopsis thaliana protein match is: unknown protein (TAIR:AT5G27290.1).	2.59382
CA10g13220	Acyl-CoA oxidase 4	AT3G51840.1	acyl-CoA oxidase 4	2.59321
CA03g33780	Aspartic proteinase nepenthesin-1, putative	AT3G18490.1	Eukaryotic aspartyl protease family protein	2.59318
CA03g14100	PREDICTED: clathrin heavy chain 1-like [Solanum tuberosum	AT3G11130.1	Clathrin, heavy chain	2.59183
CA05g08320	ATP binding protein, putative	AT2G01190.1	Octicosapeptide/Phox/Bem1p family protein	2.58911
CA03g35090	RSH1	AT4G02260.2	RELA/SPOT homolog 1	2.58721
CA09g12020	Potassium channel regulatory factor, putative	AT1G03140.1	splicing factor Prp18 family protein	2.58424
CA10g09430	VAP27	AT3G60600.2	vesicle associated protein	2.58386
CA03g25710	mRNA, clone: RTFL01-28-H06	AT5G52640.1	heat shock protein 90.1	2.58351
CA03g33190	PREDICTED: serine/threonine-protein kinase EDR1-like [Solanum tuberosum	AT1G73660.1	protein tyrosine kinase family protein	2.58345
CA05g00190	PREDICTED: protein EARLY RESPONSIVE TO DEHYDRATION 15-like [Solanum tuberosum	AT2G41430.5	dehydration-induced protein (ERD15)	2.58289
CA09g01330	Starch branching enzyme II (Precursor)	AT5G03650.1	starch branching enzyme 2.2	2.5828
CA04g12930	PP2c (Fragment)	AT1G43900.1	Protein phosphatase 2C family protein	2.5822
CA06g18270	D-aminoacyl-tRNA deacylase	AT2G03800.1	D-aminoacyl-tRNA deacylases	2.57924
CA07g08930	PREDICTED: subtilisin-like protease-like isoform X1 [Solanum tuberosum	AT2G19170.1	subtilisin-like serine protease 3	2.57714
CA03g21440	Seven transmembrane receptor	AT5G42090.1	Lung seven transmembrane receptor family protein	2.57625
CA01g22800	PREDICTED: squamosa promoter-binding-like protein 12-like isoform 1 [Vitis vinifera	AT2G47070.1	squamosa promoter binding protein-like 1	2.5757
CA02g28200	Starch synthase isoform II	AT3G01180.1	starch synthase 2	2.57461
CA03g05180	PREDICTED: putative E3 ubiquitin-protein ligase XBAT35-like [Solanum tuberosum	AT3G23280.1	XB3 ortholog 5 in Arabidopsis thaliana	2.57396
CA02g15450	Phosphorylase	AT3G46970.1	alpha-glucan phosphorylase 2	2.57275
CA09g06150	Detected protein of unknown function	AT3G54000.1	CONTAINS InterPro DOMAIN/s: Uncharacterised conserved protein UCP022260 (InterPro:IPR016802); Has 94 Blast hits to 94 proteins in 14 species: Archae - 0; Bacteria - 0; Metazoa - 0; Fungi - 0; Plants - 94; Viruses - 0; Other Eukaryotes - 0 (source: NCBI BLink).	2.57044
CA03g36930	ACRE 132-like protein	AT1G53820.1	RING/U-box superfamily protein	2.5703
CA07g03830	PREDICTED: CCR4-NOT transcription complex subunit 10-like [Vitis vinifera	AT5G35430.1	Tetratricopeptide repeat (TPR)-like superfamily protein	2.57024
CA01g00170	RING/FYVE/PHD zinc finger superfamily protein, putative isoform 1 [Theobroma cacao	AT1G32810.2	RING/FYVE/PHD zinc finger superfamily protein	2.56863
CA11g17790	Putative adapitin protein	AT5G22770.2	alpha-adaptin	2.56692
CA09g15570	Detected protein of confused Function	AT5G55190.1	RAN GTPase 3	2.5658
CA08g06670	Short-chain dehydrogenase/reductase	AT3G61220.1	NAD(P)-binding Rossmann-fold superfamily protein	2.56534
CA08g14800	Tip120, putative	AT2G02560.2	cullin-associated and neddylation dissociated	2.56505
CA05g01720	Metal ion binding protein	AT4G16380.1	Heavy metal transport/detoxification superfamily protein	2.56369
CA03g28060	BAH domain-containing protein, putative	AT3G48050.2	BAH domain ;TFIIS helical bundle-like domain	2.5627
CA01g21620	Ubiquitin carboxyl-terminal hydrolase	AT4G30890.3	ubiquitin-specific protease 24	2.56089
CA08g04400	Protein binding protein, putative	AT1G05690.1	BTB and TAZ domain protein 3	2.56025
CA10g06950	Fucosyltransferase	AT3G19280.1	fucosyltransferase 11	2.55989
CA02g13500	WRKY transcription factor 5	AT1G29280.1	WRKY DNA-binding protein 65	2.55906
CA08g03040	Aspartate aminotransferase	AT4G31990.2	aspartate aminotransferase 5	2.55559
CA03g19520	PREDICTED: probable receptor-like protein kinase At1g67000-like [Vitis vinifera	AT5G38280.1	PR5-like receptor kinase	2.55536
CA01g17860	Pseudo-response regulator 5	AT5G24470.1	pseudo-response regulator 5	2.55489
CA10g07970	ATP-dependent Clp protease proteolytic subunit, putative	AT1G11750.1	CLP protease proteolytic subunit 6	2.5542
CA06g09300	5'-nucleotidase surE	AT4G14930.1	Survival protein SurE-like phosphatase/nucleotidase	2.55269
CA02g03570	Kinase, putative	AT5G39000.1	Malectin/receptor-like protein kinase family protein	2.55247
CA07g03150	Detected protein of unknown function	AT2G12462.1	BEST Arabidopsis thaliana protein match is: Sterile alpha motif (SAM) domain-containing protein (TAIR:AT1G15760.1); Has 35333 Blast hits to 34131 proteins in 2444 species: Archae - 798; Bacteria - 22429; Metazoa - 974; Fungi - 991; Plants - 531; Viruses - 0; Other Eukaryotes - 9610 (source: NCBI BLink).	2.55132
CA06g19550	BAH domain-containing protein, putative	AT3G48050.2	BAH domain ;TFIIS helical bundle-like domain	2.55085
CA03g06380	CBL-interacting protein kinase 20	AT4G14580.1	CBL-interacting protein kinase 4	2.55049
CA05g19550	DnaJ-like protein	AT3G44110.1	DNAJ homologue 3	2.54858
CA05g18730	Detected protein of unknown function	AT2G39570.1	ACT domain-containing protein	2.54857
CA01g32440	Detected protein of unknown function	AT5G10650.2	RING/U-box superfamily protein	2.5481
CA07g06870	PREDICTED: RRP12-like protein-like [Solanum lycopersicum	AT2G34357.1	ARM repeat superfamily protein	2.54627
CA06g07620	Elongation factor 1-alpha	AT5G60390.3	GTP binding Elongation factor Tu family protein	2.54588
CA09g13990	PREDICTED: heterogeneous nuclear ribonucleoprotein 1-like isoform X2 [Solanum tuberosum	AT3G07810.2	RNA-binding (RRM/RBD/RNP motifs) family protein	2.54537
CA11g12910	RNA-binding protein	AT5G19350.2	RNA-binding (RRM/RBD/RNP motifs) family protein	2.54535
CA02g23110	Allene oxide cyclase	AT1G13280.1	allene oxide cyclase 4	2.54526
CA03g24610	AMP-activated protein kinase, gamma regulatory subunit, putative	AT3G48530.1	SNF1-related protein kinase regulatory subunit gamma 1	2.54465
CA03g32970	PREDICTED: MATE efflux family protein DTX1-like isoform 2 [Solanum lycopersicum	AT5G52450.1	MATE efflux family protein	2.54417
CA10g11040	Detected protein of unknown function	AT2G44760.1	Domain of unknown function (DUF3598)	2.54238
CA03g21940	Protein DEK	AT3G48710.1	DEK domain-containing chromatin associated protein	2.54197
CA10g22310	Histone-lysine N-methyltransferase, H3 lysine-9 specific SUVH1	AT1G73100.1	SU(VAR)3-9 homolog 3	2.54065
CA01g17460	ATP binding protein, putative	AT1G26150.1	proline-rich extensin-like receptor kinase 10	2.53872
CA04g19370	Nbs-lrr resistance protein	AT4G33300.2	ADR1-like 1	2.53631
CA03g05200	PREDICTED: probable methyltransferase PMT8-like [Solanum lycopersicum	AT4G14360.2	S-adenosyl-L-methionine-dependent methyltransferases superfamily protein	2.53588
CA07g14500	Peroxisomal membrane 22 kDa family protein	AT2G42770.1	Peroxisomal membrane 22 kDa (Mpv17/PMP22) family protein	2.53574
CA12g00970	Membrane protein, putative	AT4G22290.1	Ubiquitin-specific protease family C19-related protein	2.53482
CA07g13660	PREDICTED: tetraspanin-19-like [Solanum tuberosum	AT2G20740.1	Tetraspanin family protein	2.53362
CA02g00110	Putative aldo/keto reductase 2	AT1G60690.1	NAD(P)-linked oxidoreductase superfamily protein	2.53359
CA11g09510	Ligatin, putative	AT1G71350.1	eukaryotic translation initiation factor SUI1 family protein	2.53127
CA02g07530	Nucleotide binding protein, putative	AT4G34280.1	transducin family protein / WD-40 repeat family protein	2.5311
CA03g33310	Calmodulin binding protein-like, putative [Theobroma cacao	AT1G73805.1	Calmodulin binding protein-like	2.52945
CA04g11710	WRKY transcription factor-c	AT2G03340.1	WRKY DNA-binding protein 3	2.52874
CA03g11210	PREDICTED: TEL2-interacting protein 1 homolog [Vitis vinifera	AT1G79190.1	ARM repeat superfamily protein	2.52744
CA01g28650	DNA ligase	AT5G57160.1	DNA ligase IV	2.52639
CA01g08990	PREDICTED: ABC transporter E family member 2-like isoform 1 [Solanum lycopersicum	AT4G19210.1	RNAse l inhibitor protein 2	2.5261
CA01g31740	PAE	AT4G19420.2	Pectinacetylesterase family protein	2.52449
CA12g03130	PREDICTED: 6-phosphofructokinase 5, chloroplastic-like [Solanum tuberosum	AT2G22480.1	phosphofructokinase 5	2.52444
CA06g24760	PREDICTED: pumilio homolog 2-like isoform X2 [Solanum tuberosum	AT2G29200.1	pumilio 1	2.52346
CA04g08770	DNA binding protein, putative	AT1G68580.2	agenet domain-containing protein / bromo-adjacent homology (BAH) domain-containing protein	2.52304
CA04g05770	Calcium-dependent protein kinase	AT5G66210.1	calcium-dependent protein kinase 28	2.52287
CA01g00160	Ubiquitin carboxyl-terminal hydrolase	AT4G10590.1	ubiquitin-specific protease 10	2.52271
CA12g05410	Detected protein of unknown function	AT3G52170.2	DNA binding	2.52253
CA05g09940	Putative cyclic nucleotide-dependent hybrid protein phosphatase 2C/protein kinase isoform A variant 1	AT2G20050.2	protein serine/threonine phosphatases;protein kinases;catalytics;cAMP-dependent protein kinase regulators;ATP binding;protein serine/threonine phosphatases	2.52223
CA03g25540	PPPDE thiol peptidase family protein, putative isoform 1 [Theobroma cacao	AT4G25660.1	PPPDE putative thiol peptidase family protein	2.52085
CA08g06310	EMB2410	AT2G25660.1	embryo defective 2410	2.52001
CA09g15720	Acyl ACP-thioesterase	AT1G08510.1	fatty acyl-ACP thioesterases B	2.51959
CA11g00440	ATP binding protein, putative	AT2G01190.1	Octicosapeptide/Phox/Bem1p family protein	2.51905
CA08g10900	TCTR2 protein	AT1G08720.1	Protein kinase superfamily protein	2.51792
CA10g19090	PREDICTED: eukaryotic translation initiation factor NCBP-like isoform X1 [Glycine max	AT5G18110.1	novel cap-binding protein	2.51762
CA01g15480	Ubiquitin-protein ligase, putative	AT2G23140.2	RING/U-box superfamily protein with ARM repeat domain	2.5166
CA02g28800	PREDICTED: probable mitochondrial chaperone BCS1-B-like [Solanum tuberosum	AT3G28510.1	P-loop containing nucleoside triphosphate hydrolases superfamily protein	2.51485
CA09g00510	Thioredoxin family protein isoform 2 [Theobroma cacao	AT5G03880.1	Thioredoxin family protein	2.51484
CA06g00990	NBS-LRR resistance protein-like protein	AT3G46730.1	NB-ARC domain-containing disease resistance protein	2.5144
CA04g17190	IAA9 protein	AT5G65670.2	indole-3-acetic acid inducible 9	2.51415
CA03g20300	Spotted leaf protein, putative	AT1G20780.1	senescence-associated E3 ubiquitin ligase 1	2.51293
CA06g22290	ATP binding protein, putative	AT5G10270.1	cyclin-dependent kinase C;1	2.51273
CA08g17620	Cyclophilin 40	AT2G15790.1	peptidyl-prolyl cis-trans isomerase / cyclophilin-40 (CYP40) / rotamase	2.51213
CA07g05850	Coatomer alpha subunit, putative	AT1G62020.1	Coatomer, alpha subunit	2.51144
CA04g20210	Heat shock protein binding protein, putative	AT1G75100.1	J-domain protein required for chloroplast accumulation response 1	2.51127
CA04g23420	Cinnamoyl-CoA reductase	AT2G33590.1	NAD(P)-binding Rossmann-fold superfamily protein	2.51108
CA01g02770	PREDICTED: phosphorylated carbohydrates phosphatase TM_1254-like [Solanum lycopersicum	AT4G11570.2	Haloacid dehalogenase-like hydrolase (HAD) superfamily protein	2.50956
CA02g24680	Nuclear matrix constituent protein 2	AT5G65770.3	little nuclei4	2.50895
CA02g30050	Clostridium pasteurianum ferredoxin homolog	AT3G27570.1	Sucrase/ferredoxin-like family protein	2.50686
CA03g24740	PREDICTED: B3 domain-containing protein LOC_Os12g40080-like isoform X1 [Solanum tuberosum	AT4G34400.1	AP2/B3-like transcriptional factor family protein	2.50349
CA08g08180	Mitochondrial carrier-like protein	AT4G01100.1	adenine nucleotide transporter 1	2.50257
CA06g11850	DNA binding protein, putative	AT1G21700.1	SWITCH/sucrose nonfermenting 3C	2.50203
CA02g18830	GTP binding protein	AT5G45130.1	RAB homolog 1	2.50157
CA08g12300	Disulfide-isomerase-like protein	AT2G47470.1	thioredoxin family protein	2.50143
CA04g06160	PREDICTED: acidic leucine-rich nuclear phosphoprotein 32-related protein-like [Glycine max	AT3G50690.1	Leucine-rich repeat (LRR) family protein	2.49955
CA01g16690	RRB2 type-b response regulator	AT3G16857.2	response regulator 1	2.49819
CA02g12620	Serine/threonine-protein phosphatase	AT2G39840.1	type one serine/threonine protein phosphatase 4	2.49786
CA08g13170	Detected protein of unknown function	AT1G09300.2	Metallopeptidase M24 family protein	2.49715
CA02g31370	Putative DEAD/DEAH box helicase	AT3G02060.2	DEAD/DEAH box helicase, putative	2.49668
CA01g02920	Glutathione peroxidase	AT4G11600.1	glutathione peroxidase 6	2.49648
CA07g08480	PREDICTED: transcription factor bHLH49-like isoform X2 [Solanum tuberosum	AT1G68920.3	basic helix-loop-helix (bHLH) DNA-binding superfamily protein	2.49559
CA10g20510	Calcium-dependent protein kinase	AT3G57530.1	calcium-dependent protein kinase 32	2.49429
CA04g18990	Protein phosphatase, putative	AT1G47380.1	Protein phosphatase 2C family protein	2.4938
CA12g05660	Phosphoprotein phosphatase, putative	AT3G10550.1	Myotubularin-like phosphatases II superfamily	2.4928
CA11g11490	Lipase	AT1G10740.4	alpha/beta-Hydrolases superfamily protein	2.49248
CA09g06990	Ethylene receptor	AT1G66340.1	Signal transduction histidine kinase, hybrid-type, ethylene sensor	2.49233
CA04g03470	Calcium-dependent protein kinase 3	AT4G04720.1	calcium-dependent protein kinase 21	2.49083
CA02g19860	PREDICTED: disease resistance response protein 206-like [Vitis vinifera	AT5G42500.1	Disease resistance-responsive (dirigent-like protein) family protein	2.49026
CA08g15750	Ubiquitin carboxyl-terminal hydrolase	AT4G39910.1	ubiquitin-specific protease 3	2.48911
CA10g00990	WD-repeat protein-like protein	AT3G13340.2	Transducin/WD40 repeat-like superfamily protein	2.48789
CA02g20130	Auxin:hydrogen symporter, putative	AT2G17500.4	Auxin efflux carrier family protein	2.48764
CA10g11870	Sensory transduction histidine kinase, putative	AT5G02810.1	pseudo-response regulator 7	2.4873
CA07g05960	PREDICTED: DNA ligase 1-like isoform X1 [Solanum tuberosum	AT1G75150.1	unknown protein; Has 38228 Blast hits to 24529 proteins in 1168 species: Archae - 169; Bacteria - 4103; Metazoa - 14594; Fungi - 5866; Plants - 1861; Viruses - 317; Other Eukaryotes - 11318 (source: NCBI BLink).	2.48567
CA06g18580	PREDICTED: SNAP25 homologous protein SNAP33-like isoform 2 [Solanum lycopersicum	AT5G61210.1	soluble N-ethylmaleimide-sensitive factor adaptor protein 33	2.48545
CA01g25520	Cullin 1-like protein B	AT4G02570.4	cullin 1	2.485
CA06g19310	Detected protein of unknown function	AT3G47910.2	Ubiquitin carboxyl-terminal hydrolase-related protein	2.48426
CA12g18440	PREDICTED: 6-phosphofructokinase 3-like [Solanum lycopersicum	AT4G26270.1	phosphofructokinase 3	2.4841
CA10g14800	Subtilase	AT5G67090.1	Subtilisin-like serine endopeptidase family protein	2.48304
CA11g03840	Protein kinase, putative	AT1G14000.1	VH1-interacting kinase	2.48259
CA08g03860	Puromycin-sensitive aminopeptidase, putative	AT4G33090.1	aminopeptidase M1	2.48251
CA09g02890	P58IPK	AT5G03160.1	homolog of mamallian P58IPK	2.48067
CA05g11480	Cyclic nucleotide-gated calmodulin-binding ion channel	AT5G53130.1	cyclic nucleotide gated channel 1	2.48056
CA10g14810	Subtilase	AT2G05920.1	Subtilase family protein	2.47822
CA02g00320	Cinnamyl alcohol dehydrogenase-like protein	AT4G39330.1	cinnamyl alcohol dehydrogenase 9	2.47788
CA06g17190	Detected protein of unknown function	AT1G15340.1	methyl-CPG-binding domain 10	2.47763
CA03g17400	PREDICTED: serine/threonine-protein kinase WNK1-like [Citrus sinensis	AT3G04910.1	with no lysine (K) kinase 1	2.47688
CA02g14960	Putative translation initiation factor eIF3	AT4G20980.4	Eukaryotic translation initiation factor 3 subunit 7 (eIF-3)	2.47613
CA07g12730	Protein kinase	AT4G08500.1	MAPK/ERK kinase kinase 1	2.47609
CA05g07570	Myosin heavy chain, clone, putative	AT1G24764.1	microtubule-associated proteins 70-2	2.47489
CA10g03610	External rotenone-insensitive NADPH dehydrogenase	AT4G28220.1	NAD(P)H dehydrogenase B1	2.47395
CA01g09240	Detected protein of confused Function	AT2G35040.2	AICARFT/IMPCHase bienzyme family protein	2.47324
CA03g07870	RelA/SpoT-like protein	AT1G54130.1	RELA/SPOT homolog 3	2.47132
CA03g31230	Auxin response factor 2	AT5G62000.3	auxin response factor 2	2.47078
CA09g14590	PREDICTED: protein PAT1 homolog 1-like [Solanum lycopersicum	AT4G14990.1	Topoisomerase II-associated protein PAT1	2.46958
CA08g09940	Aminophospholipid ATPase	AT5G04930.1	aminophospholipid ATPase 1	2.46932
CA03g28860	ATP synthase gamma chain	AT2G33040.1	gamma subunit of Mt ATP synthase	2.46929
CA07g21400	Transducin family protein	AT2G18900.1	Transducin/WD40 repeat-like superfamily protein	2.46891
CA05g15110	Transducin family protein	AT4G03020.2	transducin family protein / WD-40 repeat family protein	2.46844
CA02g27910	Double WRKY type transcription factor	AT2G03340.1	WRKY DNA-binding protein 3	2.46837
CA11g10520	Detected protein of unknown function	AT5G12400.1	DNA binding;zinc ion binding;DNA binding	2.46603
CA04g17340	Detected protein of unknown function	AT3G49800.1	BSD domain-containing protein	2.46559
CA01g10740	ATP-binding cassette transporter, putative	AT5G06530.1	ABC-2 type transporter family protein	2.46428
CA04g21670	Chitinase, putative	AT3G25480.1	Rhodanese/Cell cycle control phosphatase superfamily protein	2.46419
CA03g20410	PREDICTED: TBC domain-containing protein C1952.17c-like [Solanum tuberosum	AT3G49350.1	Ypt/Rab-GAP domain of gyp1p superfamily protein	2.46412
CA01g08070	Phosphoribulokinase	AT1G32060.1	phosphoribulokinase	2.46404
CA07g05790	PREDICTED: KH domain-containing protein At4g18375-like [Glycine max	AT4G26000.1	RNA-binding KH domain-containing protein	2.46394
CA05g00930	4-nitrophenylphosphatase, putative	AT5G47760.1	2-phosphoglycolate phosphatase 2	2.46324
CA07g07720	CRS1 / YhbY (CRM) domain-containing protein	AT4G29750.1	CRS1 / YhbY (CRM) domain-containing protein	2.46174
CA10g01650	Phosphoenolpyruvate carboxylase, putative	AT3G14940.1	phosphoenolpyruvate carboxylase 3	2.46012
CA03g10670	Detected protein of unknown function	AT5G05190.1	Protein of unknown function (DUF3133)	2.46011
CA09g09150	PREDICTED: protein PALE CRESS, chloroplastic-like [Citrus sinensis	AT2G48120.1	pale cress protein (PAC)	2.45996
CA07g10030	PREDICTED: serine/threonine-protein kinase HT1-like [Cucumis sativus	AT5G50000.1	Protein kinase superfamily protein	2.45974
CA02g13790	SAP30-binding protein	No hit		2.45964
CA12g05990	Alkaline/neutral invertase isoform 1 [Theobroma cacao	AT5G22510.1	alkaline/neutral invertase	2.45918
CA12g10680	Homomeric Acetyl-CoA Carboxylase (Hom-ACCase)	AT1G36160.2	acetyl-CoA carboxylase 1	2.45884
CA08g07420	PREDICTED: E3 ubiquitin-protein ligase At3g02290-like isoform X1 [Solanum tuberosum	AT4G00335.3	RING-H2 finger B1A	2.45659
CA01g05490	PREDICTED: mucin-19-like [Solanum tuberosum	AT4G17330.1	G2484-1 protein	2.45556
CA04g22810	Serine/threonine-protein kinase cx32, putative	AT2G17220.2	Protein kinase superfamily protein	2.45497
CA01g18980	Ubiquitin-protein ligase, putative	AT3G17205.3	ubiquitin protein ligase 6	2.45372
CA06g10630	IAA21	AT5G43700.1	AUX/IAA transcriptional regulator family protein	2.45366
CA03g15600	Glycerol-3-phosphate transporter, putative	AT3G47420.1	phosphate starvation-induced gene 3	2.45328
CA07g19880	Trigger factor, putative	AT5G55220.1	trigger factor type chaperone family protein	2.45324
CA02g13420	Trehalose-6-phosphate synthase	AT1G06410.1	trehalose-phosphatase/synthase 7	2.45313
CA07g06570	PCI domain-containing protein, putative	AT2G19560.1	proteasome family protein	2.45167
CA06g24780	Sorting and assembly machinery (Sam50) protein, putative	AT3G46740.1	translocon at the outer envelope membrane of chloroplasts 75-III	2.45076
CA10g06760	Detected protein of unknown function	AT2G45980.1	unknown protein; FUNCTIONS IN: molecular_function unknown; INVOLVED IN: biological_process unknown; LOCATED IN: cellular_component unknown; EXPRESSED IN: 25 plant structures; EXPRESSED DURING: 15 growth stages; BEST Arabidopsis thaliana protein match is: unknown protein (TAIR:AT4G00355.2); Has 93 Blast hits to 90 proteins in 15 species: Archae - 0; Bacteria - 0; Metazoa - 0; Fungi - 0; Plants - 9…	2.44997
CA12g07740	Detected protein of unknown function	AT3G11760.1	unknown protein; FUNCTIONS IN: molecular_function unknown; INVOLVED IN: biological_process unknown; LOCATED IN: cellular_component unknown; EXPRESSED IN: 23 plant structures; EXPRESSED DURING: 14 growth stages; BEST Arabidopsis thaliana protein match is: unknown protein (TAIR:AT5G04860.1); Has 84 Blast hits to 73 proteins in 13 species: Archae - 0; Bacteria - 0; Metazoa - 0; Fungi - 0; Plants - 8…	2.44862
CA02g29090	PREDICTED: paired amphipathic helix protein Sin3-like 2-like isoform X1 [Solanum tuberosum	AT5G15020.2	SIN3-like 2	2.4486
CA08g15780	PREDICTED: probable protein phosphatase 2C 10-like [Cucumis sativus	AT1G34750.1	Protein phosphatase 2C family protein	2.44796
CA11g20290	FRIGIDA-like protein [Theobroma cacao	AT3G22440.1	FRIGIDA-like protein	2.44693
CA06g09690	Transmembrane protein 87B	AT1G61670.1	Lung seven transmembrane receptor family protein	2.44681
CA09g10540	PREDICTED: regulatory-associated protein of TOR 1-like [Fragaria vesca subsp. vesca	AT3G08850.1	HEAT repeat ;WD domain, G-beta repeat protein protein	2.44613
CA07g06520	F14D16.30	AT1G19140.1	FUNCTIONS IN: molecular_function unknown; INVOLVED IN: ubiquinone biosynthetic process; LOCATED IN: mitochondrion; EXPRESSED IN: 24 plant structures; EXPRESSED DURING: 15 growth stages; CONTAINS InterPro DOMAIN/s: COQ9 (InterPro:IPR013718), Ubiquinone biosynthesis protein COQ9 (InterPro:IPR012762); Has 748 Blast hits to 748 proteins in 260 species: Archae - 0; Bacteria - 218; Metazoa - 126; Fungi…	2.44596
CA06g05470	Cell division protein ftsH, putative	AT5G58870.1	FTSH protease 9	2.44582
CA09g02830	PREDICTED: probable catabolite repression protein creC-like [Solanum lycopersicum	AT2G37160.1	Transducin/WD40 repeat-like superfamily protein	2.44541
CA01g28390	Peptidyl-prolyl cis-trans isomerase	AT5G45680.1	FK506-binding protein 13	2.44334
CA04g17820	PREDICTED: LOW QUALITY PROTEIN: calcium-transporting ATPase 1, chloroplastic-like [Solanum lycopersicum	AT1G27770.1	autoinhibited Ca2+-ATPase 1	2.44258
CA06g15000	Putative Sas10/Utp3 family protein, identical	AT2G43650.1	Sas10/U3 ribonucleoprotein (Utp) family protein	2.44131
CA03g11830	Diphosphonucleoside phosphohydrolase, putative	AT5G54390.1	HAL2-like	2.43729
CA09g16620	Serine acetyltransferase 7 (Fragment)	AT5G56760.1	serine acetyltransferase 1;1	2.43389
CA02g29210	NADH dehydrogenase	AT5G08530.1	51 kDa subunit of complex I	2.43355
CA04g00240	Sulfate adenylyltransferase	AT3G22890.1	ATP sulfurylase 1	2.43218
CA03g17450	PREDICTED: protein SUPPRESSOR OF GENE SILENCING 3-like [Glycine max	AT3G22430.1	CONTAINS InterPro DOMAIN/s: Domain of unknown function XS (InterPro:IPR005380); BEST Arabidopsis thaliana protein match is: XS domain-containing protein / XS zinc finger domain-containing protein-related (TAIR:AT5G23570.1); Has 565 Blast hits to 510 proteins in 121 species: Archae - 2; Bacteria - 90; Metazoa - 191; Fungi - 32; Plants - 51; Viruses - 4; Other Eukaryotes - 195 (source: NCBI BLink).	2.43036
CA02g04600	Detected protein of unknown function	AT3G04990.1	BEST Arabidopsis thaliana protein match is: Frigida-like protein (TAIR:AT5G27220.1); Has 30900 Blast hits to 17560 proteins in 1427 species: Archae - 757; Bacteria - 4112; Metazoa - 14311; Fungi - 2221; Plants - 1348; Viruses - 71; Other Eukaryotes - 8080 (source: NCBI BLink).	2.42739
CA10g08170	Ptm1, putative	AT2G01070.2	Lung seven transmembrane receptor family protein	2.42709
CA01g00350	Oligopeptide transporter, putative	AT4G24120.1	YELLOW STRIPE like 1	2.4267
CA03g21760	Ribokinase, putative	AT4G27600.1	pfkB-like carbohydrate kinase family protein	2.42556
CA06g10430	Enoyl-CoA hydratase/isomerase family protein	AT4G14430.1	indole-3-butyric acid response 10	2.42435
CA02g05320	DNA-3-methyladenine glycosylase, putative	AT1G75230.2	DNA glycosylase superfamily protein	2.42429
CA04g01810	Serine-threonine protein kinase, plant-type, putative	AT1G28340.1	receptor like protein 4	2.42423
CA06g22040	PREDICTED: uncharacterized LOC101222799 [Cucumis sativus	AT2G31560.2	Protein of unknown function (DUF1685)	2.42407
CA09g00350	Rac GTPase activating protein 1	AT5G22400.1	Rho GTPase activating protein with PAK-box/P21-Rho-binding domain	2.42356
CA03g13990	Alpha/beta hydrolase, putative	AT3G10840.1	alpha/beta-Hydrolases superfamily protein	2.42326
CA08g00820	PREDICTED: cysteine-rich receptor-like protein kinase 2-like [Solanum lycopersicum	AT1G70520.1	cysteine-rich RLK (RECEPTOR-like protein kinase) 2	2.42229
CA11g13900	Receptor-like cytoplasmic protein kinase 1	AT5G02800.1	Protein kinase superfamily protein	2.42195
CA04g02690	PREDICTED: probable serine/threonine-protein kinase abkC-like [Solanum tuberosum	AT1G11390.1	Protein kinase superfamily protein	2.42141
CA04g20340	Kinase, putative	AT1G45160.2	Protein kinase superfamily protein	2.41818
CA02g24730	GTP-binding protein hflx, putative	AT3G49725.1	GTP-binding protein, HflX	2.41775
CA02g24340	Serine hydroxymethyltransferase	AT4G37930.1	serine transhydroxymethyltransferase 1	2.41687
CA02g22940	BAC19.14	AT4G36710.1	GRAS family transcription factor	2.41521
CA11g17920	Putative elongation factor 1-gamma-like	AT1G09640.1	Translation elongation factor EF1B, gamma chain	2.41514
CA11g19000	Major intrinsic protein 2	AT2G37170.1	plasma membrane intrinsic protein 2	2.41456
CA08g19440	Translation initiation factor if-3, putative	AT3G23900.2	RNA recognition motif (RRM)-containing protein	2.41016
CA07g09670	Protein ABC1, mitochondrial, putative	AT3G07700.2	Protein kinase superfamily protein	2.40966
CA03g34090	ATP/ADP transporter	AT1G80300.1	nucleotide transporter 1	2.40918
CA09g04810	Putative 5-oxoprolinase	AT5G37830.1	oxoprolinase 1	2.40853
CA06g21930	Detected protein of unknown function	AT2G31510.1	IBR domain-containing protein	2.40837
CA01g03250	Ubiquitin-like superfamily protein, putative isoform 1 [Theobroma cacao	AT4G11740.1	Ubiquitin-like superfamily protein	2.40696
CA11g15690	Initiation factor eIF-4 gamma, middle; Up-frameshift suppressor 2	AT2G39260.1	binding;RNA binding	2.40683
CA01g08510	ATP-dependent Clp protease proteolytic subunit	AT5G45390.1	CLP protease P4	2.40579
CA05g13750	PREDICTED: protein spinster-like [Solanum tuberosum	AT1G78130.1	Major facilitator superfamily protein	2.40557
CA07g10890	Heterogeneous nuclear ribonucleoprotein 27C, putative	AT3G07810.1	RNA-binding (RRM/RBD/RNP motifs) family protein	2.4018
CA09g06670	PREDICTED: phosphatidylinositol:ceramide inositolphosphotransferase 2-like [Solanum lycopersicum	AT2G37940.1	Arabidopsis Inositol phosphorylceramide synthase 2	2.40166
CA10g20980	Detected protein of unknown function	AT5G14240.1	Thioredoxin superfamily protein	2.40161
CA05g16560	Dihydrolipoyl dehydrogenase	AT1G48030.2	mitochondrial lipoamide dehydrogenase 1	2.4001
CA09g05680	Detected protein of unknown function	AT2G37860.3	Protein of unknown function (DUF3411)	2.39996
CA02g00340	Zinc finger protein, putative	AT4G19670.2	RING/U-box superfamily protein	2.39979
CA06g14360	PREDICTED: putative 1-phosphatidylinositol 3-phosphate 5-kinase-like [Solanum lycopersicum	AT1G34260.1	FORMS APLOID AND BINUCLEATE CELLS 1A	2.39915
CA06g26250	Probably inactive leucine-rich repeat receptor-like protein kinase	AT5G48380.1	BAK1-interacting receptor-like kinase 1	2.39715
CA11g13940	Zinc binding dehydrogenase, putative	AT3G45770.1	Polyketide synthase, enoylreductase family protein	2.39637
CA07g05920	Glucose-1-phosphate adenylyltransferase	AT1G27680.1	ADPGLC-PPase large subunit	2.39578
CA08g02520	Chromatin remodeling complex subunit (Fragment)	AT2G25170.1	chromatin remodeling factor CHD3 (PICKLE)	2.39533
CA02g06240	Proteasome subunit beta type	AT3G60820.3	N-terminal nucleophile aminohydrolases (Ntn hydrolases) superfamily protein	2.39441
CA11g08230	PREDICTED: RNA-binding protein 25-like isoform X1 [Solanum tuberosum	No hit		2.38983
CA03g36820	Mitogen-activated protein kinase kinase	AT3G21220.1	MAP kinase kinase 5	2.38875
CA11g00720	Receptor-like protein kinase	AT5G38260.1	Protein kinase superfamily protein	2.38869
CA06g20800	Stabilizer of iron transporter SufD / Polynucleotidyl transferase isoform 1 [Theobroma cacao	AT1G48410.1	Stabilizer of iron transporter SufD / Polynucleotidyl transferase	2.38775
CA04g22900	Ubiquitin-protein ligase, putative	AT1G20780.1	senescence-associated E3 ubiquitin ligase 1	2.38764
CA03g28850	Detected protein of unknown function	AT5G61040.1	unknown protein; BEST Arabidopsis thaliana protein match is: unknown protein (TAIR:AT5G08010.1); Has 1807 Blast hits to 1807 proteins in 277 species: Archae - 0; Bacteria - 0; Metazoa - 736; Fungi - 347; Plants - 385; Viruses - 0; Other Eukaryotes - 339 (source: NCBI BLink).	2.38755
CA03g07940	Protein DEHYDRATION-INDUCED-like protein	AT3G06760.1	Drought-responsive family protein	2.38622
CA08g15360	Detected protein of unknown function	AT3G08020.1	PHD finger family protein	2.38617
CA08g06090	Protein transporter, putative	AT4G32760.1	ENTH/VHS/GAT family protein	2.3851
CA08g07760	PREDICTED: proline iminopeptidase-like [Solanum lycopersicum	AT3G61540.1	alpha/beta-Hydrolases superfamily protein	2.38494
CA09g17300	Nucleic acid binding protein, putative	AT1G75340.1	Zinc finger C-x8-C-x5-C-x3-H type family protein	2.38462
CA12g21550	PREDICTED: probable protein phosphatase 2C 40-like [Solanum tuberosum	AT3G16560.1	Protein phosphatase 2C family protein	2.38405
CA08g05050	Clathrin interactor, putative	AT5G11710.1	ENTH/VHS family protein	2.38323
CA06g18840	Dof zinc finger protein	AT3G47500.1	cycling DOF factor 3	2.38301
CA03g21190	AN11	AT5G24520.2	Transducin/WD40 repeat-like superfamily protein	2.38239
CA07g13760	zinc finger family protein [Populus trichocarpa	AT4G03510.2	RING membrane-anchor 1	2.3817
CA07g00130	Trehalose-6-phosphate synthase	AT2G18700.1	trehalose phosphatase/synthase 11	2.37907
CA02g21470	Chloroplast ferredoxin-NADP+ oxidoreductase (Precursor)	AT5G66190.1	ferredoxin-NADP(+)-oxidoreductase 1	2.37902
CA09g11590	Ubiquitin ligase protein cop1, putative	AT1G53090.2	SPA1-related 4	2.37831
CA01g19920	ankyrin repeat family protein [Populus trichocarpa	AT3G03790.3	ankyrin repeat family protein / regulator of chromosome condensation (RCC1) family protein	2.37748
CA08g18500	Chromatin remodeling complex subunit	AT4G34430.3	DNA-binding family protein	2.37737
CA01g21380	Putative esterase	AT5G13800.1	pheophytinase	2.37622
CA07g16480	PREDICTED: persulfide dioxygenase ETHE1 homolog, mitochondrial-like [Solanum tuberosum	AT1G53580.1	glyoxalase II 3	2.37584
CA05g14060	Glucosamine-fructose-6-phosphate aminotransferase, putative	AT3G24090.1	glutamine-fructose-6-phosphate transaminase (isomerizing)s;sugar binding;transaminases	2.37558
CA05g00160	PNCBP	AT5G04020.1	calmodulin binding	2.37508
CA03g30880	Amidase, putative	AT3G17970.1	translocon at the outer membrane of chloroplasts 64-III	2.37313
CA07g00400	Serine/threonine protein kinase, putative	AT5G57610.1	Protein kinase superfamily protein with octicosapeptide/Phox/Bem1p domain	2.37084
CA05g03570	Calcium ion binding protein, putative	AT5G28850.2	Calcium-binding EF-hand family protein	2.3698
CA02g19420	DNA topoisomerase	AT4G31210.1	DNA topoisomerase, type IA, core	2.36911
CA09g05540	Alpha-form rubisco activase	AT2G39730.3	rubisco activase	2.36799
CA06g01660	PREDICTED: casein kinase I isoform delta-like [Solanum tuberosum	AT1G03930.1	dual specificity kinase 1	2.367
CA02g27700	PREDICTED: pentatricopeptide repeat-containing protein At3g29290-like [Vitis vinifera	AT3G29290.1	Pentatricopeptide repeat (PPR) superfamily protein	2.36668
CA07g19040	Aconitate hydratase	AT2G05710.1	aconitase 3	2.36517
CA12g11940	Cellulose synthase catalytic subunit protein	AT4G39350.1	cellulose synthase A2	2.36497
CA07g17100	CYP72A58	AT3G14680.1	cytochrome P450, family 72, subfamily A, polypeptide 14	2.36195
CA06g19990	Histone deacetylase	AT5G63110.1	histone deacetylase 6	2.36083
CA01g07340	P-glycoprotein	AT4G25960.1	P-glycoprotein 2	2.3591
CA05g01450	Putative acetyl-CoA acetyltransferase, cytosolic 2	AT5G47720.5	Thiolase family protein	2.35878
CA05g12000	PREDICTED: IST1 homolog isoform X1 [Cicer arietinum	AT1G25420.1	Regulator of Vps4 activity in the MVB pathway protein	2.35859
CA02g25670	Vascular protein	AT3G50590.1	Transducin/WD40 repeat-like superfamily protein	2.3582
CA02g22470	DCD (Development and Cell Death) domain protein	AT2G35140.3	DCD (Development and Cell Death) domain protein	2.35801
CA12g13340	PREDICTED: uncharacterized WD repeat-containing protein alr2800-like [Solanum lycopersicum	AT5G50970.1	transducin family protein / WD-40 repeat family protein	2.35643
CA09g01910	PREDICTED: E3 ubiquitin-protein ligase RFWD3-like [Vitis vinifera	AT5G03450.1	Transducin/WD40 repeat-like superfamily protein	2.35577
CA05g02580	PREDICTED: 26S proteasome non-ATPase regulatory subunit 12-like [Solanum lycopersicum	AT5G09900.2	26S proteasome regulatory subunit, putative (RPN5)	2.35503
CA02g02410	AT-hook protein 1	AT2G33620.4	AT hook motif DNA-binding family protein	2.35293
CA09g06910	Detected protein of unknown function	AT5G32470.1	Haem oxygenase-like, multi-helical	2.35232
CA07g07260	Myosin XI	AT5G20490.1	Myosin family protein with Dil domain	2.35176
CA02g21140	GTP binding protein, putative	AT5G66030.1	Golgi-localized GRIP domain-containing protein	2.35125
CA10g21540	Pentatricopeptide repeat-containing protein, putative	AT1G19715.1	Mannose-binding lectin superfamily protein	2.34992
CA06g14110	Detected protein of unknown function	AT1G34320.1	Protein of unknown function (DUF668)	2.3492
CA06g08980	Protein binding protein, putative	AT5G60580.3	RING/U-box superfamily protein	2.34911
CA07g00170	ATP binding protein, putative	AT5G57710.1	Double Clp-N motif-containing P-loop nucleoside triphosphate hydrolases superfamily protein	2.34791
CA03g36370	Chaperonin-60kD, ch60, putative	AT3G13860.1	heat shock protein 60-3A	2.34748
CA08g16650	RNA splicing protein mrs2, mitochondrial, putative	AT3G19640.1	magnesium transporter 4	2.34626
CA01g02700	Mitochondrial glycoprotein family protein, putative isoform 1 [Theobroma cacao	AT5G02050.1	Mitochondrial glycoprotein family protein	2.3461
CA08g12490	Detected protein of confused Function	AT3G05700.1	Drought-responsive family protein	2.34605
CA01g25370	BTB/POZ domain-containing protein isoform 1 [Theobroma cacao	AT4G15840.1	BTB/POZ domain-containing protein	2.34269
CA08g14850	Auxin response factor	AT1G59750.4	auxin response factor 1	2.34258
CA08g17170	PREDICTED: pathogenesis-related homeodomain protein-like [Solanum lycopersicum	AT3G19510.1	Homeodomain-like protein with RING/FYVE/PHD-type zinc finger domain	2.34224
CA06g05410	Thiamine biosynthesis protein ThiC variant L1	AT2G29630.3	thiaminC	2.34072
CA10g10770	PREDICTED: non-specific lipid-transfer protein 2-like [Solanum tuberosum	AT2G38530.1	lipid transfer protein 2	2.34067
CA04g13300	putative nodulin-like21 protein [Arabidopsis thaliana	AT3G43630.1	Vacuolar iron transporter (VIT) family protein	2.3403
CA03g15480	beta-fructosidase [Solanum tuberosum	AT1G62660.1	Glycosyl hydrolases family 32 protein	2.33946
CA08g00610	Putative phosphotyrosyl phosphatase activator protein	AT4G08960.1	phosphotyrosyl phosphatase activator (PTPA) family protein	2.3376
CA05g18750	2-oxoglutarate dehydrogenase, putative	AT3G55410.1	2-oxoglutarate dehydrogenase, E1 component	2.33489
CA11g11730	Chaperonin containing t-complex protein 1, epsilon subunit, tcpe, putative	AT1G24510.2	TCP-1/cpn60 chaperonin family protein	2.3345
CA12g11220	Ubiquinone biosynthesis protein coq-8, putative	AT2G39190.2	Protein kinase superfamily protein	2.33411
CA05g14370	AT5G51300 protein	AT5G51300.3	splicing factor-related	2.33298
CA08g16510	Fkbp-rapamycin associated protein, putative	AT1G50030.2	target of rapamycin	2.33185
CA09g01230	Fructose-bisphosphate aldolase	AT2G36460.1	Aldolase superfamily protein	2.33127
CA02g15740	Splicing factor 3B subunit, putative	AT4G21660.1	proline-rich spliceosome-associated (PSP) family protein	2.32947
CA02g13200	Histidinol dehydrogenase, putative	AT5G63890.1	histidinol dehydrogenase	2.32821
CA08g17710	PREDICTED: probable N-acetyl-gamma-glutamyl-phosphate reductase, chloroplastic [Vitis vinifera	AT2G19940.2	oxidoreductases, acting on the aldehyde or oxo group of donors, NAD or NADP as acceptor;copper ion binding	2.32737
CA12g02730	Detected protein of unknown function	AT1G23170.2	Protein of unknown function DUF2359, transmembrane	2.3255
CA01g26370	Transferase, transferring glycosyl groups, putative	AT2G31960.2	glucan synthase-like 3	2.32337
CA01g34470	WRKY transcription factor-30	AT4G23810.1	WRKY family transcription factor	2.32191
CA10g06550	Dead box ATP-dependent RNA helicase, putative	AT4G00660.1	RNAhelicase-like 8	2.32177
CA06g15990	Threonine synthase	AT4G29840.1	Pyridoxal-5'-phosphate-dependent enzyme family protein	2.32107
CA07g03500	Arogenate dehydrogenase 1	AT1G15710.1	prephenate dehydrogenase family protein	2.32037
CA05g18440	Putative telomeric protein	AT5G13820.1	telomeric DNA binding protein 1	2.32037
CA06g12740	Transporter, putative	AT4G17550.1	Major facilitator superfamily protein	2.31964
CA07g08030	ATP-dependent RNA helicase, putative	AT2G30800.1	helicase in vascular tissue and tapetum	2.31898
CA11g11270	TGN-localized SYP41-interacting protein	AT1G24460.1	unknown protein; FUNCTIONS IN: molecular_function unknown; INVOLVED IN: biological_process unknown; LOCATED IN: cellular_component unknown; EXPRESSED IN: 23 plant structures; EXPRESSED DURING: 14 growth stages; BEST Arabidopsis thaliana protein match is: unknown protein (TAIR:AT4G31570.1); Has 181008 Blast hits to 85359 proteins in 3551 species: Archae - 3290; Bacteria - 48304; Metazoa - 70793; F…	2.31872
CA06g19390	PREDICTED: LOW QUALITY PROTEIN: uncharacterized LOC101216066 [Cucumis sativus	AT3G47850.1	unknown protein; FUNCTIONS IN: molecular_function unknown; INVOLVED IN: biological_process unknown; LOCATED IN: chloroplast; EXPRESSED IN: 23 plant structures; EXPRESSED DURING: 12 growth stages; Has 57 Blast hits to 57 proteins in 32 species: Archae - 0; Bacteria - 5; Metazoa - 12; Fungi - 4; Plants - 29; Viruses - 0; Other Eukaryotes - 7 (source: NCBI BLink).	2.31782
CA01g24050	SET domain protein	AT4G02020.1	SET domain-containing protein	2.31765
CA07g03730	gamma-thionin precursor [Solanum lycopersicum	AT2G02130.1	low-molecular-weight cysteine-rich 68	2.31549
CA04g17860	PREDICTED: interferon-related developmental regulator 1-like [Solanum lycopersicum	AT1G27760.3	interferon-related developmental regulator family protein / IFRD protein family	2.3152
CA02g23770	PREDICTED: LOW QUALITY PROTEIN: lisH domain and HEAT repeat-containing protein KIAA1468 homolog [Cucumis sativus	AT5G16210.1	HEAT repeat-containing protein	2.31517
CA03g27150	Detected protein of unknown function	AT5G62570.1	Calmodulin binding protein-like	2.31487
CA11g02470	NRC1	AT1G53350.1	Disease resistance protein (CC-NBS-LRR class) family	2.31484
CA07g00110	Serine-threonine protein kinase, plant-type, putative	AT5G48380.1	BAK1-interacting receptor-like kinase 1	2.31467
CA04g10260	PREDICTED: E3 ubiquitin-protein ligase RNF13-like [Solanum tuberosum	AT1G71980.1	Protease-associated (PA) RING/U-box zinc finger family protein	2.31201
CA03g36210	Protein kinase PKN/PRK1, effector	AT1G55170.1	unknown protein; BEST Arabidopsis thaliana protein match is: unknown protein (TAIR:AT3G14750.1); Has 13439 Blast hits to 8993 proteins in 828 species: Archae - 344; Bacteria - 1469; Metazoa - 6958; Fungi - 1008; Plants - 683; Viruses - 29; Other Eukaryotes - 2948 (source: NCBI BLink).	2.31148
CA01g22260	Aquarius	AT2G38770.1	P-loop containing nucleoside triphosphate hydrolases superfamily protein	2.31099
CA06g15230	PREDICTED: transmembrane 9 superfamily member 3-like [Solanum tuberosum	AT1G10950.1	transmembrane nine 1	2.31067
CA08g14340	Transcription factor RF2a, putative	AT1G58110.2	Basic-leucine zipper (bZIP) transcription factor family protein	2.31011
CA08g13490	Detected protein of unknown function	AT1G33410.2	SUPPRESSOR OF AUXIN RESISTANCE1	2.30896
CA02g08360	Glycosyltransferase	AT3G01040.2	galacturonosyltransferase 13	2.30809
CA06g12160	Histone-lysine N-methyltransferase ASHR1	AT2G17900.1	SET domain group 37	2.30726
CA05g08590	PREDICTED: kirola-like [Solanum tuberosum	AT1G70880.1	Polyketide cyclase/dehydrase and lipid transport superfamily protein	2.30724
CA07g15360	PREDICTED: girdin-like isoform X1 [Solanum tuberosum	AT1G06530.1	Tropomyosin-related	2.30644
CA02g24750	Root-knot nematode resistance protein	AT3G46730.1	NB-ARC domain-containing disease resistance protein	2.30553
CA02g25020	Subtilisin-like protease	AT5G67360.1	Subtilase family protein	2.30465
CA04g12430	JMS09K11.7 protein	AT1G21610.1	wound-responsive family protein	2.30337
CA11g18400	Putative PHD zinc finger protein	AT2G27980.1	Acyl-CoA N-acyltransferase with RING/FYVE/PHD-type zinc finger domain	2.30307
CA11g01480	NRC1	AT1G53350.1	Disease resistance protein (CC-NBS-LRR class) family	2.30304
CA07g02200	PREDICTED: transcription factor bHLH66-like [Solanum lycopersicum	AT2G24260.1	LJRHL1-like 1	2.30236
CA06g11240	Replication factor C / DNA polymerase III gamma-tau subunit, putative	AT1G77470.1	replication factor C subunit 3	2.30212
CA03g11240	CCR4-NOT transcription complex subunit	AT5G18230.1	transcription regulator NOT2/NOT3/NOT5 family protein	2.30202
CA04g00030	Detected protein of unknown function	AT4G14920.1	Acyl-CoA N-acyltransferase with RING/FYVE/PHD-type zinc finger protein	2.30186
CA03g23860	Detected protein of confused Function	AT5G40440.1	mitogen-activated protein kinase kinase 3	2.30149
CA05g15820	Peroxidase	AT5G05340.1	Peroxidase superfamily protein	2.30145
CA03g34620	Zinc phosphodiesterase ELAC protein	AT3G16260.1	tRNAse Z4	2.30077
CA08g06620	Malic enzyme	AT4G00570.1	NAD-dependent malic enzyme 2	2.29959
CA01g01150	Endo-1,4-beta-glucanase	AT1G64390.1	glycosyl hydrolase 9C2	2.29935
CA01g24180	Hydroxymethylglutaryl-CoA lyase, putative	AT2G26800.1	Aldolase superfamily protein	2.29865
CA03g20060	PREDICTED: KH domain-containing protein At4g18375-like [Glycine max	AT5G53060.1	RNA-binding KH domain-containing protein	2.29861
CA04g19870	PREDICTED: BEL1-like homeodomain protein 2-like [Solanum lycopersicum	AT2G23760.3	BEL1-like homeodomain 4	2.29794
CA02g17320	Serine/threonine-protein kinase	AT1G61610.1	S-locus lectin protein kinase family protein	2.29746
CA11g12820	Heterogeneous nuclear ribonucleoprotein, putative	AT3G20890.1	RNA-binding (RRM/RBD/RNP motifs) family protein	2.29651
CA03g31820	DNA methylation protein MBD1	AT1G15340.1	methyl-CPG-binding domain 10	2.2959
CA01g01810	Vacuolar ATP synthase subunit E, putative	AT1G64200.1	vacuolar H+-ATPase subunit E isoform 3	2.29404
CA08g00550	26S proteasome regulatory particle non-ATPase subunit 8	AT5G05780.1	RP non-ATPase subunit 8A	2.29396
CA03g34590	Aspartate aminotransferase, putative	AT1G80360.1	Pyridoxal phosphate (PLP)-dependent transferases superfamily protein	2.29227
CA02g10400	Detected protein of unknown function	AT1G79570.1	Protein kinase superfamily protein with octicosapeptide/Phox/Bem1p domain	2.29106
CA05g00210	RRM-containing RNA-binding protein-like protein	AT1G07360.1	CCCH-type zinc fingerfamily protein with RNA-binding domain	2.29103
CA01g18660	DNA-directed RNA polymerase	AT1G29940.1	nuclear RNA polymerase A2	2.29068
CA01g25800	Receptor serine-threonine protein kinase, putative	AT5G18610.2	Protein kinase superfamily protein	2.28627
CA03g12560	Detected protein of unknown function	AT3G06530.2	ARM repeat superfamily protein	2.28549
CA12g12580	Auxin-response factor	AT5G62000.3	auxin response factor 2	2.28466
CA03g25220	Nucleic acid binding protein, putative	AT5G63260.1	Zinc finger C-x8-C-x5-C-x3-H type family protein	2.28345
CA03g19050	Multidrug resistance-associated protein 1, 3 (Mrp1, 3), abc-transoprter, putative	AT3G59140.1	multidrug resistance-associated protein 14	2.28312
CA10g07390	Ribose-phosphate pyrophosphokinase	AT2G44530.1	Phosphoribosyltransferase family protein	2.28269
CA12g12410	Cytochrome P450 CYP736A54	AT3G26310.1	cytochrome P450, family 71, subfamily B, polypeptide 35	2.28223
CA06g08910	Amino acid transporter, putative	AT3G56200.1	Transmembrane amino acid transporter family protein	2.28055
CA10g09310	Hop-interacting protein THI115	AT2G44440.1	Emsy N Terminus (ENT) domain-containing protein	2.27968
CA08g18890	peptidyl-prolyl cis-trans isomerase [Solanum lycopersicum	AT2G21130.1	Cyclophilin-like peptidyl-prolyl cis-trans isomerase family protein	2.27931
CA01g06720	PREDICTED: RNA-binding protein 5-A-like isoform X5 [Solanum tuberosum	AT3G54230.2	suppressor of abi3-5	2.27927
CA01g00520	Cytochrome C oxidase assembly protein cox11, putative	AT1G64600.1	methyltransferases;copper ion binding	2.27855
CA12g12020	Coatomer beta subunit, putative	AT1G52360.2	Coatomer, beta' subunit	2.2784
CA04g08410	AT3g02420/F16B3_5	AT3G02420.1	unknown protein; FUNCTIONS IN: molecular_function unknown; INVOLVED IN: biological_process unknown; LOCATED IN: membrane; EXPRESSED IN: 25 plant structures; EXPRESSED DURING: 15 growth stages; CONTAINS InterPro DOMAIN/s: Uncharacterised protein family UPF0121 (InterPro:IPR005344); Has 72 Blast hits to 71 proteins in 25 species: Archae - 0; Bacteria - 0; Metazoa - 2; Fungi - 2; Plants - 60; Viruse…	2.2779
CA01g07140	MYC1a transcription factor	AT1G32640.1	Basic helix-loop-helix (bHLH) DNA-binding family protein	2.27738
CA06g23720	Nucleic acid binding protein, putative	AT5G03150.1	C2H2-like zinc finger protein	2.27641
CA01g16020	Map3k delta-1 protein kinase, putative	AT5G49470.3	PAS domain-containing protein tyrosine kinase family protein	2.27627
CA05g12520	Detected protein of unknown function	AT1G27510.1	Protein of unknown function (DUF3506)	2.27607
CA04g06960	Nuclear receptor binding set domain containing protein 1, nsd, putative	AT3G51120.1	DNA binding;zinc ion binding;nucleic acid binding;nucleic acid binding	2.27523
CA01g29990	Nucleic acid binding protein, putative	AT2G28910.1	CAX interacting protein 4	2.27515
CA08g01660	Methylthioribose-1-phosphate isomerase	AT2G05830.3	NagB/RpiA/CoA transferase-like superfamily protein	2.27142
CA10g01510	PREDICTED: uncharacterized LOC101221005 [Cucumis sativus	AT3G15110.1	unknown protein; FUNCTIONS IN: molecular_function unknown; INVOLVED IN: biological_process unknown; LOCATED IN: chloroplast thylakoid membrane; EXPRESSED IN: 20 plant structures; EXPRESSED DURING: 13 growth stages; CONTAINS InterPro DOMAIN/s: Protein of unknown function DUF3082 (InterPro:IPR021434); Has 77 Blast hits to 77 proteins in 38 species: Archae - 0; Bacteria - 37; Metazoa - 0; Fungi - 0;…	2.27134
CA09g04460	U3 small nucleolar RNA-associated protein, putative	AT4G02400.1	U3 ribonucleoprotein (Utp) family protein	2.27118
CA03g07880	Exportin-T, putative	AT1G72560.3	ARM repeat superfamily protein	2.27077
CA03g35140	Fumarase	AT2G47510.2	fumarase 1	2.27039
CA11g16900	Expressed protein, putative	AT2G27460.1	sec23/sec24 transport family protein	2.26853
CA02g18750	Plastid lipid associated protein CHRC	AT4G04020.1	fibrillin	2.26845
CA11g04360	Adenosine diphosphatase, putative	AT2G02970.1	GDA1/CD39 nucleoside phosphatase family protein	2.26674
CA06g18450	Detected protein of unknown function	AT5G07980.1	dentin sialophosphoprotein-related	2.26644
CA11g00990	Unknown protein	AT1G68490.1	unknown protein; FUNCTIONS IN: molecular_function unknown; INVOLVED IN: biological_process unknown; LOCATED IN: chloroplast; EXPRESSED IN: 22 plant structures; EXPRESSED DURING: 13 growth stages; BEST Arabidopsis thaliana protein match is: unknown protein (TAIR:AT1G13390.2); Has 125 Blast hits to 125 proteins in 18 species: Archae - 0; Bacteria - 0; Metazoa - 0; Fungi - 0; Plants - 125; Viruses -…	2.26524
CA10g01030	Detected protein of unknown function	AT5G55960.1	unknown protein; CONTAINS InterPro DOMAIN/s: Uncharacterised protein family UPF0118 (InterPro:IPR002549); Has 30201 Blast hits to 17322 proteins in 780 species: Archae - 12; Bacteria - 1396; Metazoa - 17338; Fungi - 3422; Plants - 5037; Viruses - 0; Other Eukaryotes - 2996 (source: NCBI BLink).	2.26506
CA01g02240	BEL14 protein (Fragment)	AT5G41410.1	POX (plant homeobox) family protein	2.26432
CA08g12280	Zinc finger protein, putative	AT1G19100.1	Histidine kinase-, DNA gyrase B-, and HSP90-like ATPase family protein	2.26354
CA08g14170	Ribosome biogenesis protein bop1, putative	AT2G40360.1	Transducin/WD40 repeat-like superfamily protein	2.26302
CA03g32760	Spliceosome associated protein, putative	AT2G18510.1	RNA-binding (RRM/RBD/RNP motifs) family protein	2.26229
CA03g33050	Alpha-dioxygenase 2	AT1G73680.1	alpha dioxygenase	2.25712
CA08g15120	Serine/threonine protein kinase cdk9	AT1G09600.1	Protein kinase superfamily protein	2.25649
CA09g08590	Importin beta-1, putative isoform 1 [Theobroma cacao	AT3G08947.1	ARM repeat superfamily protein	2.25642
CA01g31450	Transporter, putative	AT5G64500.1	Major facilitator superfamily protein	2.25604
CA03g10450	PREDICTED: DEAD-box ATP-dependent RNA helicase 37-like isoform X1 [Solanum tuberosum	AT2G42520.1	P-loop containing nucleoside triphosphate hydrolases superfamily protein	2.25528
CA04g13600	Detected protein of unknown function	AT2G31840.1	Thioredoxin superfamily protein	2.25437
CA02g27680	PREDICTED: membrane-anchored ubiquitin-fold protein 2-like isoform X1 [Citrus sinensis	AT5G15460.2	membrane-anchored ubiquitin-fold protein 2	2.25425
CA04g11200	PREDICTED: probable ubiquitin-like-specific protease 2B-like [Solanum tuberosum	AT1G09730.2	Cysteine proteinases superfamily protein	2.254
CA03g14030	Pterin-4-alpha-carbinolamine dehydratase, putative	AT5G51110.2	Transcriptional coactivator/pterin dehydratase	2.25369
CA03g08930	Detected protein of confused Function	AT3G62980.1	F-box/RNI-like superfamily protein	2.25251
CA04g10460	RNA binding protein, putative	AT1G77680.1	Ribonuclease II/R family protein	2.2521
CA08g16770	PREDICTED: ribosomal RNA large subunit methyltransferase N-like [Solanum lycopersicum	AT3G19630.1	Radical SAM superfamily protein	2.25202
CA08g07160	Beta-amylase, putative	AT2G45880.1	beta-amylase 7	2.25124
CA10g15760	Alpha/beta-Hydrolases superfamily protein isoform 1 [Theobroma cacao	AT4G24160.1	alpha/beta-Hydrolases superfamily protein	2.25102
CA11g15920	GTP binding protein, putative	AT1G08410.1	P-loop containing nucleoside triphosphate hydrolases superfamily protein	2.25069
CA08g01320	Trehalose-6-phosphate synthase	AT1G68020.2	UDP-Glycosyltransferase / trehalose-phosphatase family protein	2.24991
CA12g04720	Pseudouridine synthase family protein	AT2G39140.1	pseudouridine synthase family protein	2.24942
CA12g16620	UDP-glucose glucosyltransferase	AT4G34135.1	UDP-glucosyltransferase 73B2	2.24909
CA01g26150	PREDICTED: vesicle-associated membrane protein 724-like [Solanum tuberosum	AT4G15780.1	vesicle-associated membrane protein 724	2.24877
CA09g05650	PREDICTED: PRA1 family protein A1-like [Solanum tuberosum	AT5G02040.2	prenylated RAB acceptor 1.A1	2.24815
CA10g11080	Protein kinase Ck2 regulatory subunit 2	AT2G44680.2	casein kinase II beta subunit 4	2.24752
CA03g21380	PREDICTED: poly(U)-binding-splicing factor half pint-like isoform X1 [Solanum tuberosum	AT1G32790.1	CTC-interacting domain 11	2.24674
CA11g09970	Flavonol synthase/flavanone 3-hydroxylase	AT2G16485.1	nucleic acid binding;zinc ion binding;DNA binding	2.24633
CA10g20500	Guanylate kinase	AT3G57550.2	guanylate kinase	2.24589
CA12g08170	Mitogen-activated protein kinase kinase kinase	AT1G53570.3	mitogen-activated protein kinase kinase kinase 3	2.2418
CA11g15700	Regulator of nonsense transcripts, putative	AT2G39260.1	binding;RNA binding	2.24118
CA11g03330	Detected protein of confused Function	AT3G02230.1	reversibly glycosylated polypeptide 1	2.24105
CA12g07950	Phosphatidylinositol 4-kinase, putative	AT5G64070.1	phosphatidylinositol 4-OH kinase beta1	2.24061
CA10g03180	PREDICTED: probable serine/threonine-protein kinase At1g54610-like [Vitis vinifera	AT1G53050.1	Protein kinase superfamily protein	2.24019
CA11g05510	LOV/LOV protein	AT2G02710.3	PAS/LOV protein B	2.23972
CA10g01120	Hop-interacting protein THI111	AT3G13235.3	ubiquitin family protein	2.23964
CA03g03010	PREDICTED: CMP-sialic acid transporter 2-like [Solanum lycopersicum	AT2G43240.1	Nucleotide-sugar transporter family protein	2.23624
CA07g20920	Actin related protein	AT5G56180.1	actin-related protein 8	2.23558
CA09g12860	PREDICTED: heterogeneous nuclear ribonucleoprotein A3 homolog 2-like [Solanum tuberosum	AT3G15010.2	RNA-binding (RRM/RBD/RNP motifs) family protein	2.23558
CA06g16760	NMDA receptor-regulated protein, putative	AT1G80410.2	tetratricopeptide repeat (TPR)-containing protein	2.2355
CA11g11640	PREDICTED: homeobox protein caupolican-like [Solanum tuberosum	No hit		2.23544
CA06g13450	PREDICTED: tetraketide alpha-pyrone reductase 1-like isoform 1 [Solanum lycopersicum	AT2G23910.1	NAD(P)-binding Rossmann-fold superfamily protein	2.23427
CA03g03160	Aspartic proteinase nepenthesin-1, putative	AT1G05840.1	Eukaryotic aspartyl protease family protein	2.23409
CA09g16570	Beta-galactosidase	AT3G13750.1	beta galactosidase 1	2.23405
CA01g19950	PREDICTED: zinc finger A20 and AN1 domain-containing stress-associated protein 8-like isoform 1 [Vitis vinifera	AT1G51200.4	A20/AN1-like zinc finger family protein	2.23345
CA08g00690	Succinyl-CoA ligase [ADP-forming] subunit alpha-1, mitochondrial	AT5G23250.1	Succinyl-CoA ligase, alpha subunit	2.23309
CA01g05710	Acyl-coenzyme A oxidase	AT4G16760.2	acyl-CoA oxidase 1	2.23293
CA10g02910	26S proteasome regulatory subunit rpn1, putative	AT2G20580.1	26S proteasome regulatory subunit S2 1A	2.23211
CA10g00370	PREDICTED: telomere length regulation protein TEL2 homolog [Vitis vinifera	AT3G48470.1	embryo defective 2423	2.23172
CA12g11230	PREDICTED: tetraspanin-6-like [Solanum tuberosum	AT3G12090.1	tetraspanin6	2.23093
CA06g14190	STYLOSA protein	AT4G32551.1	LisH dimerisation motif;WD40/YVTN repeat-like-containing domain	2.23036
CA06g00330	Detected protein of unknown function	AT3G62600.1	DNAJ heat shock family protein	2.2297
CA03g33300	Wall-associated kinase, putative	AT1G18390.1	Protein kinase superfamily protein	2.2297
CA08g06180	Lupus la ribonucleoprotein, putative	AT4G32720.2	La protein 1	2.22894
CA07g06810	Auxin response factor	AT1G19220.1	auxin response factor 19	2.2289
CA02g25550	Membrane protein, putative	AT4G37030.1	unknown protein; FUNCTIONS IN: molecular_function unknown; INVOLVED IN: biological_process unknown; LOCATED IN: endomembrane system; BEST Arabidopsis thaliana protein match is: unknown protein (TAIR:AT4G12680.1); Has 101 Blast hits to 99 proteins in 12 species: Archae - 0; Bacteria - 0; Metazoa - 0; Fungi - 0; Plants - 101; Viruses - 0; Other Eukaryotes - 0 (source: NCBI BLink).	2.22855
CA10g18400	mRNA, clone: RTFL01-03-G08	AT3G56860.5	UBP1-associated protein 2A	2.22705
CA01g08010	GTP-binding protein alpha subunit, gna, putative	AT1G31930.3	extra-large GTP-binding protein 3	2.22682
CA06g22610	PREDICTED: protein FAF-like, chloroplastic-like [Solanum lycopersicum	AT5G22090.2	Protein of unknown function (DUF3049)	2.22646
CA01g01370	Grave disease carrier protein, putative	AT4G01100.1	adenine nucleotide transporter 1	2.22597
CA01g27840	PREDICTED: poly(rC)-binding protein 4-like [Solanum lycopersicum	AT1G14170.1	RNA-binding KH domain-containing protein	2.22574
CA07g01150	Senescence-associated protein	AT2G23810.1	tetraspanin8	2.22492
CA02g00560	PREDICTED: probable mitochondrial chaperone BCS1-A-like [Solanum tuberosum	AT5G40010.1	AAA-ATPase 1	2.22437
CA03g24040	Detected protein of unknown function	AT3G48680.1	gamma carbonic anhydrase-like 2	2.22335
CA07g03510	Inorganic pyrophosphatase	AT1G15690.1	Inorganic H pyrophosphatase family protein	2.22257
CA08g09800	Ethylene-insensitive 3d	AT2G27050.1	ETHYLENE-INSENSITIVE3-like 1	2.22241
CA04g22820	Serine/threonine-protein kinase cx32, putative	AT1G76360.1	Protein kinase superfamily protein	2.22237
CA08g12270	Detected protein of unknown function	AT5G27620.1	cyclin H;1	2.2217
CA03g29620	PREDICTED: dentin sialophosphoprotein-like [Solanum tuberosum	AT1G13940.1	Plant protein of unknown function (DUF863)	2.22159
CA08g04600	Heat shock protein binding protein, putative	AT2G26890.1	DNAJ heat shock N-terminal domain-containing protein	2.22158
CA12g00380	Sip1	AT4G16360.1	5'-AMP-activated protein kinase beta-2 subunit protein	2.21871
CA02g27760	Ubiquitin-protein ligase, putative	AT5G15400.1	U-box domain-containing protein	2.21775
CA08g09440	PREDICTED: peptidyl-prolyl cis-trans isomerase H-like isoform 1 [Solanum lycopersicum	AT2G38730.1	Cyclophilin-like peptidyl-prolyl cis-trans isomerase family protein	2.21676
CA03g34870	Detected protein of unknown function	AT2G25737.1	Sulfite exporter TauE/SafE family protein	2.21523
CA06g07490	PREDICTED: mitogen-activated protein kinase kinase kinase YODA-like isoform X1 [Solanum tuberosum	AT1G63700.1	Protein kinase superfamily protein	2.21522
CA10g03240	Structural constituent of cell wall, putative	AT4G28300.2	Protein of unknown function (DUF1421)	2.21414
CA12g15570	AT-hook DNA-binding protein	AT5G49700.1	Predicted AT-hook DNA-binding family protein	2.2139
CA03g08890	CCT motif protein	AT2G47890.1	B-box type zinc finger protein with CCT domain	2.21381
CA10g01770	Sec61 transport protein	AT2G34250.2	SecY protein transport family protein	2.21365
CA06g17900	Unknown protein	AT1G68490.1	unknown protein; FUNCTIONS IN: molecular_function unknown; INVOLVED IN: biological_process unknown; LOCATED IN: chloroplast; EXPRESSED IN: 22 plant structures; EXPRESSED DURING: 13 growth stages; BEST Arabidopsis thaliana protein match is: unknown protein (TAIR:AT1G13390.2); Has 125 Blast hits to 125 proteins in 18 species: Archae - 0; Bacteria - 0; Metazoa - 0; Fungi - 0; Plants - 125; Viruses -…	2.21352
CA10g10490	Protein binding protein, putative	AT5G01960.1	RING/U-box superfamily protein	2.21162
CA02g29790	Detected protein of unknown function	AT5G62960.1	unknown protein; BEST Arabidopsis thaliana protein match is: unknown protein (TAIR:AT1G10660.1); Has 35333 Blast hits to 34131 proteins in 2444 species: Archae - 798; Bacteria - 22429; Metazoa - 974; Fungi - 991; Plants - 531; Viruses - 0; Other Eukaryotes - 9610 (source: NCBI BLink).	2.21143
CA05g07240	Hydroxyproline-rich glycoprotein family protein, putative isoform 2 [Theobroma cacao	AT1G14710.2	hydroxyproline-rich glycoprotein family protein	2.21105
CA03g19440	Putative spermine synthase	AT5G53120.5	spermidine synthase 3	2.21098
CA03g37000	Alanine aminotransferase	AT1G72330.1	alanine aminotransferase 2	2.21047
CA11g04190	Beta-1,3-galactosyltransferase	AT1G26810.1	galactosyltransferase1	2.21008
CA09g08000	RNA binding protein, putative	AT4G12640.1	RNA recognition motif (RRM)-containing protein	2.21001
CA08g10860	Cysteine synthase	AT4G14880.4	O-acetylserine (thiol) lyase (OAS-TL) isoform A1	2.2097
CA09g10640	Metalloendopeptidase	AT1G06900.1	Insulinase (Peptidase family M16) family protein	2.20939
CA02g04840	PHD and RING finger domain-containing protein	AT2G19260.1	RING/FYVE/PHD zinc finger superfamily protein	2.20921
CA02g20830	T4P13.15 protein	AT3G01160.1	FUNCTIONS IN: molecular_function unknown; INVOLVED IN: biological_process unknown; LOCATED IN: cytosol, nucleus; EXPRESSED IN: 22 plant structures; EXPRESSED DURING: 13 growth stages; CONTAINS InterPro DOMAIN/s: NUC153 (InterPro:IPR012580); Has 36638 Blast hits to 21323 proteins in 1057 species: Archae - 109; Bacteria - 2369; Metazoa - 13796; Fungi - 4858; Plants - 1657; Viruses - 489; Other Euka…	2.20867
CA10g02050	Chlorophyll a-b-binding protein 8, chloroplastic	AT1G61520.3	photosystem I light harvesting complex gene 3	2.20816
CA03g22870	Detected protein of unknown function	AT3G17800.1	Protein of unknown function (DUF760)	2.20813
CA03g21980	WD-40 repeat protein-like protein	AT2G19540.1	Transducin family protein / WD-40 repeat family protein	2.20787
CA03g08440	Detected protein of unknown function	AT4G02480.1	AAA-type ATPase family protein	2.20765
CA07g19380	DNA polymerase	AT1G50840.1	polymerase gamma 2	2.20753
CA03g19650	CCT motif family protein [Theobroma cacao	AT5G53420.1	CCT motif family protein	2.20609
CA03g23750	Detected protein of unknown function	AT1G73390.3	Endosomal targeting BRO1-like domain-containing protein	2.20602
CA03g25880	Gb|AAF26953.1	AT5G50210.1	quinolinate synthase	2.20532
CA03g35830	Detected protein of unknown function	AT1G79730.1	hydroxyproline-rich glycoprotein family protein	2.20436
CA11g11700	RNA binding protein, putative	AT1G13190.1	RNA-binding (RRM/RBD/RNP motifs) family protein	2.20297
CA12g21220	PREDICTED: probable serine/threonine-protein kinase DDB_G0272254-like isoform X1 [Solanum tuberosum	AT5G49470.3	PAS domain-containing protein tyrosine kinase family protein	2.20124
CA12g22920	Putative serine/arginine-rich protein	AT3G13570.1	SC35-like splicing factor 30A	2.2004
CA12g09310	PREDICTED: UPF0202 protein At1g10490-like [Cicer arietinum	AT1G10490.1	Domain of unknown function (DUF1726) ;Putative ATPase (DUF699)	2.19961
CA03g30260	Heat shock protein, putative	AT1G16030.1	heat shock protein 70B	2.1996
CA09g08480	PREDICTED: auxilin-related protein 1-like [Solanum tuberosum	AT4G12780.1	Chaperone DnaJ-domain superfamily protein	2.19938
CA02g31340	PREDICTED: interaptin-like isoform X1 [Solanum tuberosum	AT5G13950.2	unknown protein; FUNCTIONS IN: molecular_function unknown; INVOLVED IN: biological_process unknown; LOCATED IN: cellular_component unknown; EXPRESSED IN: 23 plant structures; EXPRESSED DURING: 13 growth stages; BEST Arabidopsis thaliana protein match is: unknown protein (TAIR:AT1G02290.1); Has 147 Blast hits to 145 proteins in 44 species: Archae - 0; Bacteria - 2; Metazoa - 56; Fungi - 6; Plants …	2.19906
CA11g11330	Alpha-L-arabinofuranosidase/beta-D-xylosidase	AT5G49360.1	beta-xylosidase 1	2.19754
CA03g08760	PREDICTED: peptide chain release factor 1-like, mitochondrial-like [Solanum tuberosum	AT3G62910.1	Peptide chain release factor 1	2.19725
CA06g18250	F-box family protein	AT5G60850.1	OBF binding protein 4	2.19606
CA08g07960	BTB/POZ protein (Fragment)	AT3G61600.2	POZ/BTB containin G-protein 1	2.19578
CA07g03190	Heat shock protein 70 (HSP70)-interacting protein, putative	AT2G25290.3	Octicosapeptide/Phox/Bem1p (PB1) domain-containing protein / tetratricopeptide repeat (TPR)-containing protein	2.19557
CA12g14970	At1g51580	AT1G51580.1	RNA-binding KH domain-containing protein	2.19496
CA05g03110	GRAS family transcription factor	AT1G07530.1	SCARECROW-like 14	2.19475
CA12g05650	Pyruvate kinase	AT3G52990.1	Pyruvate kinase family protein	2.19322
CA11g03750	DNA-binding protein 2	AT1G13960.2	WRKY DNA-binding protein 4	2.19229
CA09g01690	At2g36630/F1O11.26	AT2G36630.1	Sulfite exporter TauE/SafE family protein	2.19211
CA06g26640	Acyl-ACP thioesterase	AT4G13050.1	Acyl-ACP thioesterase	2.19086
CA02g19480	PREDICTED: vacuolar-sorting receptor 6-like [Solanum tuberosum	AT1G30900.1	VACUOLAR SORTING RECEPTOR 6	2.19046
CA06g06010	PREDICTED: clathrin heavy chain 1-like [Solanum tuberosum	AT3G11130.1	Clathrin, heavy chain	2.18973
CA07g14280	Aminotransferase family protein	AT5G36160.1	Tyrosine transaminase family protein	2.18958
CA11g11370	Paramyosin, putative	AT1G24560.1	unknown protein; BEST Arabidopsis thaliana protein match is: unknown protein (TAIR:AT3G49055.1); Has 71940 Blast hits to 38124 proteins in 2481 species: Archae - 1358; Bacteria - 12126; Metazoa - 32861; Fungi - 6786; Plants - 4024; Viruses - 195; Other Eukaryotes - 14590 (source: NCBI BLink).	2.18905
CA10g13740	Pentatricopeptide repeat-containing protein, putative	AT1G26460.1	Tetratricopeptide repeat (TPR)-like superfamily protein	2.18829
CA03g12830	PREDICTED: protein FAR-RED IMPAIRED RESPONSE 1-like isoform X1 [Solanum tuberosum	AT4G15090.1	FRS (FAR1 Related Sequences) transcription factor family	2.18799
CA01g05360	Detected protein of unknown function	AT3G62330.1	Zinc knuckle (CCHC-type) family protein	2.18631
CA05g07730	PREDICTED: protein VAC14 homolog [Solanum lycopersicum	AT2G01690.1	ARM repeat superfamily protein	2.18504
CA03g35420	C2H2L domain class transcription factor	AT1G17440.2	Transcription initiation factor TFIID subunit A	2.18426
CA08g04210	PREDICTED: aberrant root formation protein 4-like isoform X1 [Solanum tuberosum	AT5G11030.2	aberrant lateral root formation 4	2.18277
CA11g04850	Methyltransferase family protein, putative	AT1G26850.2	S-adenosyl-L-methionine-dependent methyltransferases superfamily protein	2.18267
CA12g07650	Detected protein of unknown function	AT3G52060.2	Core-2/I-branching beta-1,6-N-acetylglucosaminyltransferase family protein	2.18216
CA04g10480	Putative phosphatidylinositol 4-phosphate 5-kinase	AT1G77740.1	phosphatidylinositol-4-phosphate 5-kinase 2	2.18134
CA03g23450	Detected protein of unknown function	AT1G34130.1	staurosporin and temperature sensitive 3-like b	2.18108
CA06g26160	Auxilin-like protein	AT4G12770.1	Chaperone DnaJ-domain superfamily protein	2.17948
CA10g19050	Casein kinase, putative	AT3G03940.1	Protein kinase family protein	2.17903
CA01g02320	AP-2 complex subunit beta-1, putative	AT4G11380.1	Adaptin family protein	2.17898
CA03g13690	Acyl-[acyl-carrier-protein] desaturase	AT2G43710.1	Plant stearoyl-acyl-carrier-protein desaturase family protein	2.17843
CA08g15170	Os01g0886300 protein	AT1G09660.1	RNA-binding KH domain-containing protein	2.17815
CA01g10780	Sucrose-phosphatase	AT2G35840.3	Sucrose-6F-phosphate phosphohydrolase family protein	2.17789
CA03g24620	Exocyst complex component, putative	AT5G50380.1	exocyst subunit exo70 family protein F1	2.1777
CA03g14020	Caspase, putative	AT1G02170.1	metacaspase 1	2.17738
CA02g02040	CDPK-related protein kinase	AT3G50530.1	CDPK-related kinase	2.17675
CA02g29830	Polyribonucleotide nucleotidyltransferase, putative	AT5G14580.1	polyribonucleotide nucleotidyltransferase, putative	2.17629
CA11g02180	S-adenosylmethionine decarboxylase proenzyme (Fragment)	AT3G25570.2	Adenosylmethionine decarboxylase family protein	2.17629
CA11g05930	Actin cross-linking protein, putative [Theobroma cacao	AT1G59710.1	Protein of unknown function (DUF569)	2.17518
CA07g06840	Protein kinase atsik, putative	AT3G08760.1	Protein kinase superfamily protein	2.1751
CA02g13410	UNE1-like protein	AT1G29300.1	Plant protein of unknown function (DUF641)	2.17464
CA07g15340	PREDICTED: conserved oligomeric Golgi complex subunit 4-like [Solanum lycopersicum	AT4G01400.2	FUNCTIONS IN: molecular_function unknown; INVOLVED IN: biological_process unknown; LOCATED IN: cellular_component unknown; EXPRESSED IN: 23 plant structures; EXPRESSED DURING: 15 growth stages; CONTAINS InterPro DOMAIN/s: COG4 transport (InterPro:IPR013167); Has 465 Blast hits to 425 proteins in 199 species: Archae - 0; Bacteria - 3; Metazoa - 153; Fungi - 166; Plants - 45; Viruses - 0; Other Euk…	2.17394
CA07g17220	Tetratricopetide-repeat thioredoxin-like 1 isoform 1 [Theobroma cacao	AT1G53300.1	tetratricopetide-repeat thioredoxin-like 1	2.17375
CA02g24950	Sigma factor sigb regulation protein rsbq, putative	AT4G37470.1	alpha/beta-Hydrolases superfamily protein	2.17288
CA02g19090	Global transcription factor group	AT4G10710.1	global transcription factor C	2.16926
CA06g08540	E3 SUMO-protein ligase SIZ1	AT5G60410.5	DNA-binding protein with MIZ/SP-RING zinc finger, PHD-finger and SAP domain	2.16915
CA04g04520	CM0216.310.nc protein	AT5G65960.1	GTP binding	2.16894
CA04g06430	PREDICTED: probable non-specific lipid-transfer protein AKCS9-like [Solanum lycopersicum	AT1G48750.1	Bifunctional inhibitor/lipid-transfer protein/seed storage 2S albumin superfamily protein	2.16892
CA10g21310	Carbon catabolite repressor protein, putative	AT3G58560.1	DNAse I-like superfamily protein	2.16725
CA02g08800	PREDICTED: paired amphipathic helix protein Sin3-like 2-like isoform X1 [Solanum tuberosum	AT5G15020.2	SIN3-like 2	2.16609
CA06g23570	Vacuolar proton atpase, putative	AT2G28520.1	vacuolar proton ATPase A1	2.16601
CA11g17420	WD-repeat protein, putative	AT3G44600.1	cyclophilin71	2.16513
CA03g25270	Detected protein of unknown function	AT5G63190.2	MA3 domain-containing protein	2.16466
CA09g07100	DUF26 domain-containing protein 2, putative	AT3G22060.1	Receptor-like protein kinase-related family protein	2.16428
CA07g09390	Detected protein of unknown function	AT2G19160.1	Core-2/I-branching beta-1,6-N-acetylglucosaminyltransferase family protein	2.16349
CA05g00600	PREDICTED: zeatin O-glucosyltransferase-like [Solanum tuberosum	AT5G03490.1	UDP-Glycosyltransferase superfamily protein	2.1632
CA08g12370	Ppx-GppA phosphatase protein (Exopolyphosphatase)	AT1G09195.2	FUNCTIONS IN: molecular_function unknown; INVOLVED IN: biological_process unknown; CONTAINS InterPro DOMAIN/s: Metal-dependent phosphohydrolase, HD subdomain (InterPro:IPR006674), Ppx/GppA phosphatase (InterPro:IPR003695).	2.16251
CA03g18530	PREDICTED: uncharacterized transporter AF_0788 [Vitis vinifera	No hit		2.1624
CA09g07000	Chromodomain helicase-DNA-binding protein	AT5G58610.1	PHD finger transcription factor, putative	2.16143
CA07g09820	PREDICTED: dolichyl-diphosphooligosaccharide--protein glycosyltransferase subunit 2-like [Solanum tuberosum	AT4G21150.3	ribophorin II (RPN2) family protein	2.16134
CA09g06200	Acetyl Co-enzyme a carboxylase carboxyltransferase alpha subunit [Theobroma cacao	AT2G38040.2	acetyl Co-enzyme a carboxylase carboxyltransferase alpha subunit	2.16118
CA07g08600	PREDICTED: protein FAR-RED ELONGATED HYPOCOTYL 3-like isoform X1 [Solanum tuberosum	AT3G22170.2	far-red elongated hypocotyls 3	2.16111
CA11g10700	Cop9 signalosome complex subunit, putative	AT2G26990.1	proteasome family protein	2.16061
CA12g19640	Leucine zipper-ef-hand containing transmembrane protein, putative	AT3G59820.1	LETM1-like protein	2.16027
CA03g07180	Detected protein of unknown function	AT4G14746.1	CONTAINS InterPro DOMAIN/s: EGF-like (InterPro:IPR006210); Has 259 Blast hits to 234 proteins in 55 species: Archae - 0; Bacteria - 0; Metazoa - 184; Fungi - 0; Plants - 69; Viruses - 0; Other Eukaryotes - 6 (source: NCBI BLink).	2.15874
CA05g03900	Alpha-glucosidase	AT5G11720.1	Glycosyl hydrolases family 31 protein	2.15829
CA11g05170	Putative UDP-galactose transporter	AT1G14360.1	UDP-galactose transporter 3	2.15718
CA12g05610	PREDICTED: dihydrolipoyllysine-residue acetyltransferase component 1 of pyruvate dehydrogenase complex, mitochondrial-like [Solanum lycopersicum	AT3G52200.1	Dihydrolipoamide acetyltransferase, long form protein	2.15623
CA11g08960	Protein phosphatase 2a, regulatory subunit, putative	AT3G26020.2	Protein phosphatase 2A regulatory B subunit family protein	2.15319
CA05g00570	Autoinhibited calcium ATPase	AT3G57330.1	autoinhibited Ca2+-ATPase 11	2.15286
CA10g00970	Detected protein of unknown function	AT4G26450.1	unknown protein; Has 614 Blast hits to 492 proteins in 137 species: Archae - 0; Bacteria - 94; Metazoa - 255; Fungi - 76; Plants - 69; Viruses - 0; Other Eukaryotes - 120 (source: NCBI BLink).	2.15242
CA02g05900	ATP-dependent DNA helicase pcrA, putative	AT4G25120.1	P-loop containing nucleoside triphosphate hydrolases superfamily protein	2.15168
CA05g12040	Detected protein of unknown function	AT3G60450.1	Phosphoglycerate mutase family protein	2.15121
CA03g33430	Amsh, putative	AT1G48790.1	associated molecule with the SH3 domain of STAM 1	2.1506
CA03g28000	Detected protein of unknown function	AT3G47980.1	Integral membrane HPP family protein	2.14862
CA08g02060	Polyribonucleotide nucleotidyltransferase, putative	AT3G03710.1	polyribonucleotide nucleotidyltransferase, putative	2.14711
CA04g04240	Auxin response factor 8	AT5G37020.1	auxin response factor 8	2.14421
CA01g24090	DNA replication licensing factor MCM7, putative	AT4G02060.2	Minichromosome maintenance (MCM2/3/5) family protein	2.14306
CA12g16890	Paramyosin, putative	AT2G26570.1	Plant protein of unknown function (DUF827)	2.14269
CA08g18880	Proline-rich protein	AT4G38770.1	proline-rich protein 4	2.14157
CA04g00440	Cellulose synthase, putative	AT4G24010.1	cellulose synthase like G1	2.1408
CA11g12750	PREDICTED: magnesium transporter NIPA2-like isoform 1 [Solanum lycopersicum	AT1G34470.1	Protein of unknown function (DUF803)	2.14063
CA03g19380	Heat shock protein binding protein, putative	AT5G53150.1	DNAJ heat shock N-terminal domain-containing protein	2.14008
CA11g18420	Detected protein of unknown function	AT2G27950.1	Ring/U-Box superfamily protein	2.13954
CA02g08340	Ras-GTPase-activating protein-binding protein, putative	AT3G25150.1	Nuclear transport factor 2 (NTF2) family protein with RNA binding (RRM-RBD-RNP motifs) domain	2.13931
CA05g04290	Detected protein of confused Function	AT1G08650.1	phosphoenolpyruvate carboxylase kinase 1	2.13824
CA09g01440	Ethylene-responsive protein kinase Le-CTR1	AT5G03730.1	Protein kinase superfamily protein	2.13742
CA02g25580	Detected protein of unknown function	AT5G66810.1	CONTAINS InterPro DOMAIN/s: CTLH, C-terminal LisH motif (InterPro:IPR006595); BEST Arabidopsis thaliana protein match is: LisH and RanBPM domains containing protein (TAIR:AT1G61150.1); Has 333 Blast hits to 242 proteins in 88 species: Archae - 0; Bacteria - 0; Metazoa - 104; Fungi - 47; Plants - 152; Viruses - 0; Other Eukaryotes - 30 (source: NCBI BLink).	2.13515
CA06g06180	Detected protein of unknown function	AT5G60170.2	RNA binding (RRM/RBD/RNP motifs) family protein	2.13376
CA10g07780	PREDICTED: aspartic proteinase-like protein 2-like [Solanum lycopersicum	AT5G43100.1	Eukaryotic aspartyl protease family protein	2.13372
CA05g07870	Transcription factor jumonji domain-containing protein, putative isoform 2 [Theobroma cacao	AT4G00990.1	Transcription factor jumonji (jmjC) domain-containing protein	2.13365
CA06g10030	Asparagine synthetase	AT3G47340.1	glutamine-dependent asparagine synthase 1	2.13245
CA03g13670	Phytol kinase 1, chloroplast, putative	AT5G04490.1	vitamin E pathway gene 5	2.13214
CA08g11330	PREDICTED: receptor-like protein 12-like [Solanum lycopersicum	AT3G05660.1	receptor like protein 33	2.13175
CA06g27520	Detected protein of confused Function	AT3G62980.1	F-box/RNI-like superfamily protein	2.13139
CA02g25480	Detected protein of unknown function	AT3G50370.1	unknown protein; FUNCTIONS IN: molecular_function unknown; INVOLVED IN: biological_process unknown; LOCATED IN: cellular_component unknown; EXPRESSED IN: 26 plant structures; EXPRESSED DURING: 15 growth stages; Has 27734 Blast hits to 16708 proteins in 1259 species: Archae - 81; Bacteria - 3434; Metazoa - 10876; Fungi - 2514; Plants - 987; Viruses - 212; Other Eukaryotes - 9630 (source: NCBI BLin…	2.13102
CA10g16620	CPRD49-like protein	AT3G11210.1	SGNH hydrolase-type esterase superfamily protein	2.13028
CA09g08630	PREDICTED: chromatin modification-related protein EAF1-like [Solanum tuberosum	No hit		2.12601
CA08g01050	Detected protein of unknown function	AT1G09290.1	unknown protein; Has 73 Blast hits to 71 proteins in 26 species: Archae - 0; Bacteria - 0; Metazoa - 5; Fungi - 11; Plants - 54; Viruses - 0; Other Eukaryotes - 3 (source: NCBI BLink).	2.12566
CA02g13170	ATP binding protein, putative	AT1G29750.2	receptor-like kinase in flowers 1	2.1251
CA11g12290	Detected protein of unknown function	No hit		2.12443
CA02g06130	Detected protein of unknown function	No hit		2.12304
CA07g08470	PREDICTED: WPP domain-interacting tail-anchored protein 2-like [Solanum lycopersicum	AT1G68910.3	WPP domain-interacting protein 2	2.12302
CA09g15730	PREDICTED: E3 ubiquitin-protein ligase At4g11680-like isoform 1 [Solanum lycopersicum	AT4G32600.1	RING/U-box superfamily protein	2.12246
CA01g02010	PREDICTED: G patch domain-containing protein 4-like [Solanum tuberosum	AT1G63980.1	D111/G-patch domain-containing protein	2.12105
CA02g27950	PREDICTED: uncharacterized membrane protein YLR241W-like [Solanum lycopersicum	AT3G01100.1	hypothetical protein 1	2.12103
CA04g08440	Nuclear matrix constituent protein 1-like	AT1G67230.1	little nuclei1	2.12092
CA06g06260	Cytosolic ascorbate peroxidase	AT1G07890.6	ascorbate peroxidase 1	2.12073
CA08g03340	Peptidyl-prolyl cis-trans isomerase	AT4G32420.2	Cyclophilin-like peptidyl-prolyl cis-trans isomerase family protein	2.11997
CA06g25310	Peptidyl-prolyl cis-trans isomerase	AT5G58710.1	rotamase CYP 7	2.11967
CA03g05280	Cryptochrome 2	AT1G04400.1	cryptochrome 2	2.11924
CA06g27100	Detected protein of unknown function	AT4G02715.1	unknown protein; Has 30201 Blast hits to 17322 proteins in 780 species: Archae - 12; Bacteria - 1396; Metazoa - 17338; Fungi - 3422; Plants - 5037; Viruses - 0; Other Eukaryotes - 2996 (source: NCBI BLink).	2.11918
CA11g09100	ALBINO3-like protein (Fragment)	AT1G24490.1	OxaA/YidC-like membrane insertion protein	2.11795
CA07g00430	PREDICTED: FGGY carbohydrate kinase domain-containing protein-like [Solanum lycopersicum	AT4G30310.2	FGGY family of carbohydrate kinase	2.11736
CA02g28110	PREDICTED: KH domain-containing protein At4g18375-like [Solanum tuberosum	AT5G15270.1	RNA-binding KH domain-containing protein	2.1159
CA03g19550	Receptor serine/threonine kinase, putative	AT1G66920.2	Protein kinase superfamily protein	2.11436
CA12g09430	2,3-bisphosphoglycerate-dependent phosphoglycerate mutase	AT1G22170.1	Phosphoglycerate mutase family protein	2.1142
CA01g10310	Nucleotide binding protein, putative	AT2G45540.2	WD-40 repeat family protein / beige-related	2.1142
CA09g12280	Protein SCAR2, putative	AT2G38440.1	SCAR homolog 2	2.11367
CA03g36530	Detected protein of unknown function	AT3G20240.1	Mitochondrial substrate carrier family protein	2.11355
CA01g33940	Detected protein of unknown function	AT5G47490.1	RGPR-related	2.11348
CA08g06530	Tyramine n-hydroxycinnamoyl transferase	AT2G39020.1	Acyl-CoA N-acyltransferases (NAT) superfamily protein	2.11227
CA02g05780	AP2/ERF domain-containing transcription factor	AT5G13330.1	related to AP2 6l	2.11131
CA02g09960	Detected protein of unknown function	AT2G35155.1	Trypsin family protein	2.11049
CA08g14390	Endomembrane protein emp70, putative	AT1G10950.1	transmembrane nine 1	2.11039
CA02g00970	Cystathionine gamma-synthase isoform 2	AT3G01120.1	Pyridoxal phosphate (PLP)-dependent transferases superfamily protein	2.10915
CA03g35350	PREDICTED: 3-oxoacyl-[acyl-carrier-protein] synthase II, chloroplastic-like [Vitis vinifera	AT1G74960.3	fatty acid biosynthesis 1	2.10809
CA03g34150	Anion exchanger family protein (Fragment)	AT1G15460.1	HCO3- transporter family	2.1049
CA12g19880	N protein (Fragment)	AT5G17680.1	disease resistance protein (TIR-NBS-LRR class), putative	2.10237
CA03g07730	Vacuole membrane protein, putative	AT4G14950.3	SNARE associated Golgi protein family	2.10146
CA04g20880	Adenosine kinase, putative	AT1G19600.1	pfkB-like carbohydrate kinase family protein	2.10098
CA06g09410	Wound-induced protein	AT3G10985.1	senescence associated gene 20	2.10088
CA12g06410	Iron-sulfur cluster assembly protein NFU4	AT3G20970.1	NFU domain protein 4	2.10057
CA07g07630	Acylamino-acid-releasing enzyme, putative	AT5G36210.1	alpha/beta-Hydrolases superfamily protein	2.10014
CA05g14020	PREDICTED: 2-hydroxyisoflavanone dehydratase-like [Solanum tuberosum	AT3G48690.1	alpha/beta-Hydrolases superfamily protein	2.09952
CA07g02530	Minichromosome maintenance 5 protein	AT2G07690.1	Minichromosome maintenance (MCM2/3/5) family protein	2.0994
CA04g16450	PREDICTED: protein LURP-one-related 15-like [Solanum lycopersicum	AT5G01750.2	Protein of unknown function (DUF567)	2.0992
CA01g06400	Detected protein of unknown function	No hit		2.09841
CA10g02070	CXE carboxylesterase	AT3G27320.2	alpha/beta-Hydrolases superfamily protein	2.09709
CA04g18120	Detected protein of unknown function	AT1G27700.1	Syntaxin/t-SNARE family protein	2.0963
CA09g03700	PREDICTED: L-ascorbate peroxidase 2, cytosolic-like [Solanum lycopersicum	AT3G09640.2	ascorbate peroxidase 2	2.09613
CA07g01860	Neighbor of COX4, putative	AT5G55940.1	Uncharacterised protein family (UPF0172)	2.09389
CA09g08410	PREDICTED: stress response protein nst1-like [Citrus sinensis	AT3G51640.1	unknown protein; BEST Arabidopsis thaliana protein match is: unknown protein (TAIR:AT3G51650.1); Has 26208 Blast hits to 14155 proteins in 1229 species: Archae - 43; Bacteria - 3230; Metazoa - 9456; Fungi - 2551; Plants - 1160; Viruses - 177; Other Eukaryotes - 9591 (source: NCBI BLink).	2.09328
CA11g14500	Pyruvate dehydrogenase E1 component subunit beta	AT5G50850.1	Transketolase family protein	2.0932
CA07g16640	RHM1/ROL1	AT1G78570.1	rhamnose biosynthesis 1	2.09294
CA03g06400	E3 ubiquitin ligase PUB14, putative	AT1G76390.2	ARM repeat superfamily protein	2.09285
CA03g34960	BY-2 kinesin-like protein 10	AT3G16060.1	ATP binding microtubule motor family protein	2.09282
CA03g36540	Pumilio domain-containing protein PPD1	AT3G20250.1	pumilio 5	2.09268
CA11g00390	Receptor-like protein kinase	AT5G38260.1	Protein kinase superfamily protein	2.09225
CA11g05210	Protein kinase APK1B, chloroplast, putative	AT2G02800.2	protein kinase 2B	2.09182
CA02g15690	RNA polymerase-associated protein RTF1, putative	AT1G61040.1	plus-3 domain-containing protein	2.09102
CA08g00950	Transcription cofactor, putative	AT1G79000.2	histone acetyltransferase of the CBP family 1	2.09036
CA05g02600	Ribonucleoside-diphosphate reductase	AT2G21790.1	ribonucleotide reductase 1	2.08906
CA07g07400	Auxin response factor 19-1	AT1G19220.1	auxin response factor 19	2.08851
CA07g02460	Chitinase, putative	AT4G19810.1	Glycosyl hydrolase family protein with chitinase insertion domain	2.0881
CA06g05810	Ornithine cyclodeaminase	AT5G52810.1	NAD(P)-binding Rossmann-fold superfamily protein	2.08788
CA04g19360	Chaperonin containing t-complex protein 1, epsilon subunit, tcpe, putative	AT1G24510.1	TCP-1/cpn60 chaperonin family protein	2.08783
CA05g14230	Ethylene responsive element binding protein C3	AT5G07580.1	Integrase-type DNA-binding superfamily protein	2.08758
CA10g05690	Detected protein of unknown function	AT5G57580.1	Calmodulin-binding protein	2.08659
CA04g12770	Detected protein of unknown function	AT4G09630.1	Protein of unknown function (DUF616)	2.08559
CA03g08500	PREDICTED: uncharacterized LOC101209910 [Cucumis sativus	AT1G02870.1	FUNCTIONS IN: molecular_function unknown; INVOLVED IN: biological_process unknown; EXPRESSED IN: 23 plant structures; EXPRESSED DURING: 13 growth stages; CONTAINS InterPro DOMAIN/s: Ribosome biogenesis protein Nop16 (InterPro:IPR019002); Has 104 Blast hits to 104 proteins in 57 species: Archae - 0; Bacteria - 0; Metazoa - 0; Fungi - 63; Plants - 35; Viruses - 0; Other Eukaryotes - 6 (source: NCBI…	2.08559
CA03g20950	Serine-threonine protein kinase, plant-type, putative	AT5G03140.1	Concanavalin A-like lectin protein kinase family protein	2.08551
CA10g15980	Chloroplast threonine deaminase 1	AT3G10050.1	L-O-methylthreonine resistant 1	2.08411
CA10g01790	Gamma-glutamylhydrolase 2	AT1G78680.1	gamma-glutamyl hydrolase 2	2.08369
CA06g04900	PREDICTED: caldesmon-like isoform X1 [Solanum tuberosum	AT2G32910.1	DCD (Development and Cell Death) domain protein	2.08356
CA10g03980	wound/stress protein precursor [Solanum lycopersicum	AT2G22170.1	Lipase/lipooxygenase, PLAT/LH2 family protein	2.08254
CA09g17880	Plant synaptotagmin	AT1G05500.1	Calcium-dependent lipid-binding (CaLB domain) family protein	2.08215
CA06g19380	Galactosyltransferase, putative	AT5G62620.1	Galactosyltransferase family protein	2.08174
CA06g25640	RNA binding protein, putative	AT5G58470.2	TBP-associated factor 15B	2.08105
CA10g03410	Peroxisomal membrane protein, putative	AT4G03410.1	Peroxisomal membrane 22 kDa (Mpv17/PMP22) family protein	2.08096
CA11g09640	PREDICTED: RNA-binding protein 24-A-like isoform X1 [Solanum tuberosum	AT1G22910.2	RNA-binding (RRM/RBD/RNP motifs) family protein	2.08073
CA04g22000	JHL20J20.11 protein	AT5G42150.1	Glutathione S-transferase family protein	2.08071
CA08g11430	At2g21070	AT2G21070.1	methyltransferases	2.0804
CA02g16320	PARS II endonuclease	AT4G21585.1	endonuclease 4	2.07902
CA12g09800	Protein phosphatase-2c, putative	AT3G02750.2	Protein phosphatase 2C family protein	2.07746
CA07g07200	Nucleosome/chromatin assembly factor group	AT2G19520.1	Transducin family protein / WD-40 repeat family protein	2.07738
CA11g10820	PREDICTED: bidirectional sugar transporter SWEET15-like [Citrus sinensis	AT5G23660.1	homolog of Medicago truncatula MTN3	2.07696
CA04g05740	Zinc finger family protein, putative isoform 1 [Theobroma cacao	AT2G17975.1	zinc finger (Ran-binding) family protein	2.07661
CA09g05400	GRAS family transcription factor	AT2G37650.1	GRAS family transcription factor	2.07634
CA07g17820	Detected protein of confused Function	AT3G15390.1	silencing defective 5	2.07577
CA03g29550	Detected protein of unknown function	AT2G18540.1	RmlC-like cupins superfamily protein	2.07572
CA03g20940	PREDICTED: stomatin-like protein 2, mitochondrial-like [Solanum tuberosum	AT4G27585.1	SPFH/Band 7/PHB domain-containing membrane-associated protein family	2.07539
CA11g17740	cDNA sequence BC003883	AT1G27650.1	U2 snRNP auxiliary factor small subunit, putative	2.07452
CA03g17410	Detected protein of unknown function	AT4G14920.1	Acyl-CoA N-acyltransferase with RING/FYVE/PHD-type zinc finger protein	2.07349
CA02g18280	Detected protein of confused Function	AT1G11720.2	starch synthase 3	2.07295
CA02g02890	Potassium transporter, putative	AT3G02050.1	K+ uptake transporter 3	2.0729
CA11g05650	Homeobox-leucine zipper protein ATHB-16	AT3G01470.1	homeobox 1	2.07262
CA08g11250	Detected protein of unknown function	AT5G27240.1	DNAJ heat shock N-terminal domain-containing protein	2.07236
CA10g21880	Detected protein of unknown function	AT3G56680.1	Single-stranded nucleic acid binding R3H protein	2.07133
CA10g01570	PREDICTED: transcription factor GTE4-like [Solanum lycopersicum	AT1G06230.3	global transcription factor group E4	2.07096
CA03g35330	Jasmonate ZIM domain protein h	AT1G72450.1	jasmonate-zim-domain protein 6	2.07019
CA10g01830	Rhamnose synthase	AT1G78570.1	rhamnose biosynthesis 1	2.06949
[truncated: 111 more rows]
