# Supplementary material for: CaLecRK-S.5, a pepper L-type lectin receptor kinase gene, confers broad-spectrum resistance by activating priming
Source: J Exp Bot. 2016 Sep 19;67(19):5725–41. doi: 10.1093/jxb/erw336 (PMC5066492; doi:10.1093/jxb/erw336)
Supplement: Supplementary Data [file supp_erw336_Supplementary_Table_S6.xlsx]

## Sheet: Sheet1
Supplementary Table S6. Transcripts downregulated in CaLecRK-S.5-silenced plant compared with TRV control plant upon mock treatment.
Gene ID	Description	TRV-Mock/CaLec-Mock.fc
CA01g01350	Unknown protein	2.5604
CA01g04330	Class I peptide chain release factor	2.29814
CA01g05840	PREDICTED: homeobox-leucine zipper protein HAT4-like [Cucumis sativus	2.31077
CA01g09140	AT4g19390/T5K18_170	2.10088
CA01g10520	Lipoxygenase, LOX2	2.16451
CA01g18080	Protein kinase	2.24263
CA01g20170	Unknown protein	2.01239
CA01g20670	Unknown protein	4.8128
CA01g22780	Transducin family protein / WD-40 repeat family protein, putative [Theobroma cacao	3.10446
CA01g23570	Pyruvate orthophosphate dikinase	2.29764
CA01g26440	calcium-binding EF hand family protein [Populus trichocarpa	2.08467
CA01g28450	PREDICTED: protein GLUTAMINE DUMPER 1-like [Solanum tuberosum	2.17729
CA01g29810	PREDICTED: putative quinone-oxidoreductase homolog, chloroplastic-like [Solanum tuberosum	2.0246
CA01g30370	PREDICTED: putative ribonuclease H protein At1g65750-like [Citrus sinensis	2.17988
CA01g30670	Unknown protein	2.54348
CA01g31700	Isochorismatase family protein pncA, putative	2.07028
CA01g31860	Protein FAM119A	2.11351
CA01g33730	Vesicle-associated membrane protein, putative	2.37194
CA02g02220	Unknown protein	3.24935
CA02g10920	Cysteine protease	3.52206
CA02g15180	F-box family protein	2.04332
CA02g16800	PREDICTED: F-box protein SKIP27-like isoform X3 [Solanum tuberosum	2.05326
CA02g16970	PREDICTED: protein MOTHER of FT and TF 1-like isoform 1 [Solanum lycopersicum	2.05799
CA02g21020	Detected protein of confused Function	2.04105
CA02g21550	Flavanone 3-hydroxylase	2.02057
CA02g22040	Pericarp peroxidase 3	2.59501
CA02g22680	Unknown protein	2.23196
CA02g24880	PREDICTED: phytosulfokines 3-like [Solanum lycopersicum	2.15067
CA02g29730	Beta-1,3-glucanase 28 (Precursor)	2.46645
CA02g30580	Detected protein of unknown function	2.67215
CA02g30910	Unknown protein	3.00529
CA03g00020	PREDICTED: cytochrome P450 83B1-like [Solanum tuberosum	2.1604
CA03g05190	Detected protein of unknown function	3.35398
CA03g08740	PREDICTED: monothiol glutaredoxin-S2-like [Solanum tuberosum	2.74752
CA03g08980	Flavin monooxygenase-like protein	2.17686
CA03g10110	At2g31160/T16B12.3	2.02925
CA03g16140	SEU1 protein	2.14122
CA03g19650	CCT motif family protein [Theobroma cacao	2.02541
CA03g28170	IS10 transposase, putative	3.04772
CA03g28560	PREDICTED: probable calcium-binding protein CML15-like [Solanum tuberosum	2.98598
CA03g31390	42kDa chitin-binding protein, PR3	2.01423
CA03g33230	Unknown protein	2.25758
CA03g35070	Unknown protein	2.52854
CA03g35760	Unknown protein	2.15261
CA03g37070	Detected protein of unknown function	2.37276
CA04g01690	Cysteine protease	2.29394
CA04g10380	PREDICTED: chlorophyllide a oxygenase, chloroplastic-like [Solanum lycopersicum	2.47758
CA04g13420	CDK-activating kinase assembly factor MAT1 [Medicago truncatula	2.07642
CA04g15220	PREDICTED: heavy metal-associated isoprenylated plant protein 26-like [Solanum tuberosum	3.29007
CA04g16910	Basic helix-loop-helix protein	3.08195
CA04g18940	Calcium-binding EF-hand family protein, putative [Theobroma cacao	2.4552
CA04g19300	Cytochrome P450	2.02317
CA04g23030	Unknown protein	2.02661
CA05g03510	Detected protein of unknown function	2.21228
CA05g08210	PREDICTED: kirola-like [Solanum tuberosum	2.79809
CA05g08770	Unknown protein	2.35655
CA05g13690	PREDICTED: CMP-sialic acid transporter 5-like [Solanum lycopersicum	2.14161
CA05g16230	Potassium channel tetramerization domain-containing protein	2.33855
CA05g16750	Unknown protein	2.04102
CA05g17920	PREDICTED: dihydroflavonol-4-reductase [Vitis vinifera	2.50061
CA05g18980	Detected protein of unknown function	2.27131
CA06g05770	PREDICTED: heat shock protein 83-like [Cucumis sativus, HSP90.1	2.12909
CA06g07600	PREDICTED: ATP synthase subunit d, mitochondrial-like [Solanum tuberosum	2.14374
CA06g08890	Major intrinsic protein 2	2.32861
CA06g10500	PREDICTED: protein transport protein Sec61 subunit beta-like [Solanum lycopersicum	2.3045
CA06g12690	PREDICTED: non-specific lipid-transfer protein 2-like [Solanum tuberosum	2.13415
CA06g15510	PREDICTED: reticulon-like protein B22-like [Solanum tuberosum	2.2988
CA06g15580	COL domain class transcription factor	2.30875
CA06g16700	Unknown protein	2.0744
CA06g17240	Unknown protein	2.58039
CA06g17330	Unknown protein	2.3352
CA06g18130	PREDICTED: thioredoxin domain-containing protein 9 homolog [Cucumis sativus	2.39649
CA06g21170	PREDICTED: HVA22-like protein e-like [Solanum lycopersicum	2.15102
CA06g22730	Detected protein of unknown function	2.05715
CA06g24170	Receptor-like cytoplasmic protein kinase 1	2.42075
CA06g25220	Flavoprotein wrbA, putative	2.07869
CA07g00320	PREDICTED: pathogenesis-related protein PR-1-like [Solanum lycopersicum	2.49797
CA07g01780	60S ribosomal protein L35 [Populus trichocarpa	4.35265
CA07g04680	Unknown protein	3.06154
CA07g05370	Unknown protein	2.73228
CA07g09110	PREDICTED: eukaryotic translation initiation factor 5B-like [Solanum tuberosum	2.09441
CA07g09800	PREDICTED: probable sodium/metabolite cotransporter BASS4, chloroplastic-like [Solanum lycopersicum	2.51807
CA07g12690	Anti-bacterial protein	2.59835
CA07g13330	Indole-3-acetic acid-amido synthetase GH3.5, putative	2.2683
CA08g02570	PREDICTED: chloride channel protein CLC-a-like [Solanum lycopersicum	3.44092
CA08g02860	Nuclear transcription factor Y subunit A-3, putative	2.38158
CA08g06270	PREDICTED: transcriptional regulator ATRX homolog isoform X1 [Solanum tuberosum	2.10227
CA08g08570	PREDICTED: O-acyltransferase WSD1-like [Solanum tuberosum	2.38249
CA08g08650	PREDICTED: homeobox-leucine zipper protein ATHB-7-like isoform 1 [Solanum lycopersicum	2.37925
CA08g10190	PREDICTED: pathogenesis-related protein PR-4B-like [Fragaria vesca subsp. vesca	2.73374
CA08g10360	PREDICTED: perakine reductase-like isoform X1 [Solanum tuberosum	2.39632
CA08g11360	PREDICTED: histidine-containing phosphotransfer protein 1-like [Solanum lycopersicum	2.00333
CA08g11580	PREDICTED: broad-range acid phosphatase DET1-like [Solanum lycopersicum	2.15148
CA08g12820	Unknown protein	2.0517
CA08g16590	Sterol regulatory element-binding protein site 2 protease, putative	2.40776
CA08g16950	Protein SYM1, putative	2.30614
CA08g18990	Phospholipase C, putative	2.24185
CA09g00220	Apoplastic invertase	2.41769
CA09g01510	Unknown protein	2.15468
CA09g02870	PREDICTED: serine carboxypeptidase-like 50-like [Solanum lycopersicum	2.53684
CA09g03160	PREDICTED: E3 ubiquitin-protein ligase RNF149-like [Solanum lycopersicum	2.06147
CA09g03220	PREDICTED: pathogenesis-related leaf protein 4-like [Solanum tuberosum	6.01601
CA09g06780	Pentatricopeptide repeat-containing protein, putative	2.14511
CA09g07050	Unknown protein	2.41559
CA09g07570	PREDICTED: ADIPOR-like receptor CG5315-like [Solanum tuberosum	2.05622
CA09g10720	Cytochrome b559 subunit alpha [Medicago truncatula	2.25321
CA09g10980	Detected protein of unknown function	2.32267
CA09g14200	PREDICTED: RPM1-interacting protein 4-like [Solanum tuberosum	2.29325
CA09g15230	Sesquiterpene synthase	2.13999
CA09g18200	PREDICTED: zeatin O-glucosyltransferase-like [Solanum lycopersicum	2.42119
CA09g18510	Unknown protein	2.02179
CA10g00590	Detected protein of unknown function	2.03343
CA10g02150	PREDICTED: desiccation-related protein PCC13-62-like [Cucumis sativus	3.35206
CA10g03740	TCP transcription factor 1	3.43967
CA10g05800	Detected protein of confused Function	2.51428
CA10g08490	PREDICTED: non-specific lipid-transfer protein 2-like [Solanum tuberosum	2.22653
CA10g10770	PREDICTED: non-specific lipid-transfer protein 2-like [Solanum tuberosum	2.42043
CA10g12160	AT3g53140/T4D2_70	2.30276
CA10g12640	Glucosyltransferase	2.16971
CA10g14360	PREDICTED: non-specific lipid-transfer protein 2-like [Solanum tuberosum	2.28986
CA10g16090	Cytochrome P450, putative	2.03929
CA10g16580	Unknown protein	2.10302
CA10g16800	Detected protein of unknown function	2.49433
CA10g20780	Detected protein of unknown function	2.08861
CA11g05410	PREDICTED: alpha-amylase 3, chloroplastic-like [Solanum tuberosum	2.62333
CA11g13250	DnaK-type molecular chaperone hsp70-rice	2.01617
CA11g13400	GTP cyclohydrolase II, putative	2.72396
CA11g14330	PREDICTED: tetraspanin-3-like [Solanum lycopersicum	2.01608
CA11g17060	Detected protein of unknown function	2.0063
CA11g17450	Protein tyrosine phosphatase	2.51392
CA12g01430	Importin beta-3, putative	2.03452
CA12g03670	PREDICTED: epoxide hydrolase 3-like [Solanum tuberosum	2.54778
CA12g03760	Unknown protein	4.70042
CA12g06240	Detected protein of unknown function	2.09712
CA12g06770	PREDICTED: ferredoxin-3, chloroplastic-like [Solanum tuberosum	2.62277
CA12g08510	DNA binding protein, putative	2.04396
CA12g11530	PREDICTED: probable ADP-ribosylation factor GTPase-activating protein AGD13-like [Solanum tuberosum	2.37147
CA12g14830	PREDICTED: heavy metal-associated isoprenylated plant protein 26-like, partial [Solanum lycopersicum	2.62522
CA12g15620	1-aminocyclopropane-1-carboxylate oxidase	3.70221
CA12g15790	Amino acid transporter, putative	2.68742
CA12g15960	Unknown protein	2.46393
CA12g16790	Calcium-binding EF-hand family protein, putative [Theobroma cacao	2.86708
CA12g20130	Tbp-1 interacting protein, putative	2.2449
